# Supplementary material for: Altered Gut Microbiota as a Potential Risk Factor for Coronary Artery Disease in Diabetes: A Two-Sample Bi-Directional Mendelian Randomization Study
Source: Int J Med Sci. 2024 Jan 1;21(2):376–95. doi: 10.7150/ijms.92131 (PMC10758148; doi:10.7150/ijms.92131)
Supplement: Supplementary file 2 — Supplementary data 1. [file ijmsv21p0376s2.xlsx]

## Sheet: SNP of Gut microbiota on T2D
SNP	CHR	POS	EA	OA	PAL	F	exposure				outcome
							ID	beta	SE	P	ID	beta	eaf	SE	P
rs10841473	12	20378911	G	C	TRUE	22.3963	class Actinobacteria id.419	-0.0583765	0.0123353	2.59358e-06	Type 2 diabetes	0.0028	0.266366	0.0083	0.736
rs11655079	17	75348675	T	C	FALSE	20.3506	class Actinobacteria id.419	-0.0560674	0.0124286	5.92516e-06	Type 2 diabetes	0.0012	0.284371	0.0086	0.8916
rs12049045	1	114665485	A	G	FALSE	19.9355	class Actinobacteria id.419	0.0510452	0.0114325	8.62621e-06	Type 2 diabetes	4e-04	0.370537	0.0082	0.9611
rs134366	22	35567355	A	G	FALSE	22.6626	class Actinobacteria id.419	-0.111877	0.023501	1.50428e-06	Type 2 diabetes	0.0042	0.946841	0.0172	0.8049
rs1376754	2	161611969	G	A	FALSE	20.489	class Actinobacteria id.419	0.0509242	0.0112503	6.71382e-06	Type 2 diabetes	0.0175	0.42655	0.0079	0.0262597
rs1515761	10	126110032	C	T	FALSE	20.1357	class Actinobacteria id.419	-0.0762317	0.0169884	4.96364e-06	Type 2 diabetes	-0.0032	0.863868	0.0117	0.780899
rs1961273	2	137602926	C	T	FALSE	22.8836	class Actinobacteria id.419	0.0602969	0.0126047	1.75235e-06	Type 2 diabetes	-0.0074	0.230769	0.0092	0.4187
rs4945008	11	71221248	G	A	FALSE	19.8423	class Actinobacteria id.419	-0.0540741	0.0121393	5.39237e-06	Type 2 diabetes	-0.004	0.772601	0.0093	0.670199
rs6660520	1	207003553	G	A	FALSE	27.9845	class Actinobacteria id.419	-0.0711483	0.0134495	1.10652e-07	Type 2 diabetes	-0.005	0.805289	0.009	0.5776
rs7700479	5	18019549	T	A	TRUE	19.5806	class Actinobacteria id.419	-0.0769653	0.0173933	8.62144e-06	Type 2 diabetes	-4e-04	0.096944	0.0131	0.9775
rs857444	6	14617591	C	T	FALSE	19.5003	class Actinobacteria id.419	0.0509553	0.011539	8.92237e-06	Type 2 diabetes	-0.006	0.356851	0.0081	0.4619
rs961091	7	95654718	G	A	FALSE	19.8347	class Actinobacteria id.419	0.0501255	0.011255	8.67601e-06	Type 2 diabetes	-0.0025	0.407765	0.008	0.7587
rs10803434	1	14238305	A	T	TRUE	21.6547	class Alphaproteobacteria id.2379	-0.0692742	0.0148866	3.55435e-06	Type 2 diabetes	-0.0051	0.429431	0.0079	0.5185
rs12977163	19	28641647	G	C	TRUE	20.1334	class Alphaproteobacteria id.2379	0.0690234	0.0153829	7.14184e-06	Type 2 diabetes	-0.0169	0.376991	0.0081	0.0379901
rs17061716	3	59982336	G	C	TRUE	19.9597	class Alphaproteobacteria id.2379	0.0927341	0.0207569	9.33254e-06	Type 2 diabetes	-0.0041	0.140971	0.0112	0.7166
rs55876211	3	84471266	C	T	FALSE	19.2555	class Alphaproteobacteria id.2379	-0.080811	0.0184159	7.53633e-06	Type 2 diabetes	-0.0248	0.180794	0.0102	0.0151401
rs76784716	2	169033340	A	G	FALSE	24.7771	class Alphaproteobacteria id.2379	0.133271	0.0267738	5.09143e-07	Type 2 diabetes	-0.0196	0.0674643	0.0156	0.2112
rs7960664	12	89471235	A	G	FALSE	20.3052	class Alphaproteobacteria id.2379	-0.0969489	0.0215149	8.84301e-06	Type 2 diabetes	0.0112	0.854654	0.0114	0.3266
rs9813022	3	13726736	A	G	FALSE	23.8402	class Alphaproteobacteria id.2379	-0.0751277	0.0153867	1.05334e-06	Type 2 diabetes	-0.006	0.296349	0.0085	0.4763
rs11110282	12	100585559	A	G	FALSE	21.6686	class Bacilli id.1673	-0.101189	0.0217379	4.85445e-06	Type 2 diabetes	-0.0203	0.0629879	0.0162	0.2098
rs11730038	4	98049499	G	A	FALSE	24.0126	class Bacilli id.1673	-0.0630747	0.0128717	1.96024e-06	Type 2 diabetes	0.0054	0.23582	0.0092	0.555
rs13068444	3	64398863	A	G	FALSE	19.4145	class Bacilli id.1673	0.0601035	0.0136407	9.53038e-06	Type 2 diabetes	-9e-04	0.176193	0.0104	0.9322
rs1962325	3	4800550	G	C	TRUE	23.3111	class Bacilli id.1673	-0.0554219	0.0114789	1.38433e-06	Type 2 diabetes	0.0067	0.691663	0.0084	0.4236
rs28564647	9	101101172	T	G	FALSE	19.8548	class Bacilli id.1673	-0.0613034	0.0137579	7.81196e-06	Type 2 diabetes	3e-04	0.197001	0.0099	0.9776
rs2952251	8	10143164	G	A	FALSE	23.3614	class Bacilli id.1673	0.0598868	0.0123903	1.07895e-06	Type 2 diabetes	0.0148	0.740647	0.0091	0.1025
rs35344081	16	991253	G	A	FALSE	23.7719	class Bacilli id.1673	0.0619529	0.0127066	1.01499e-06	Type 2 diabetes	0.0014	0.232679	0.0093	0.8803
rs4028634	17	40835649	C	T	FALSE	22.4644	class Bacilli id.1673	-0.0520614	0.0109842	2.2076e-06	Type 2 diabetes	0.0249	0.616628	0.0081	0.00204301
rs57872228	1	200418805	C	T	FALSE	23.7569	class Bacilli id.1673	-0.0714773	0.0146647	9.21977e-07	Type 2 diabetes	0.0014	0.153094	0.0109	0.9006
rs694949	15	58738075	A	G	FALSE	20.3136	class Bacilli id.1673	-0.081146	0.0180042	7.59591e-06	Type 2 diabetes	0.0069	0.107527	0.0126	0.5837
rs74352383	6	67570929	T	A	TRUE	23.1712	class Bacilli id.1673	-0.104496	0.0217083	1.52753e-06	Type 2 diabetes	0.0054	0.0709566	0.0151	0.7206
rs7666190	4	151687420	A	C	FALSE	17.6101	class Bacilli id.1673	0.104044	0.0247934	8.46837e-06	Type 2 diabetes	-0.0061	0.946256	0.0174	0.724101
rs9581006	13	24973509	T	C	FALSE	23.2075	class Bacilli id.1673	-0.225309	0.0467697	1.79457e-06	Type 2 diabetes	-0.0138	0.961442	0.0203	0.495801
rs111845179	14	59317502	T	C	FALSE	23.0415	class Bacteroidia id.912	0.102648	0.0213843	9.23996e-07	Type 2 diabetes	-0.0099	0.0563193	0.017	0.5596
rs13291169	9	116888284	C	G	TRUE	21.4926	class Bacteroidia id.912	0.0689676	0.0148765	3.74576e-06	Type 2 diabetes	-0.0194	0.153289	0.011	0.0773891
rs17343978	22	27433885	A	C	FALSE	21.0666	class Bacteroidia id.912	-0.0552057	0.0120278	8.3593e-06	Type 2 diabetes	0.0097	0.252883	0.009	0.2795
rs2032750	2	53831026	C	T	FALSE	22.6569	class Bacteroidia id.912	0.0508393	0.0106807	1.91509e-06	Type 2 diabetes	-0.0107	0.530407	0.0078	0.1706
rs4146051	2	213189994	G	A	FALSE	19.1051	class Bacteroidia id.912	0.107377	0.0245661	8.76436e-06	Type 2 diabetes	-0.0458	0.954807	0.0185	0.0131801
rs55773148	13	70523029	G	A	FALSE	26.3414	class Bacteroidia id.912	-0.121514	0.0236759	3.89583e-07	Type 2 diabetes	-2e-04	0.0477601	0.0183	0.9924
rs62531359	8	70916181	T	G	FALSE	19.138	class Bacteroidia id.912	0.0655728	0.0149891	9.08657e-06	Type 2 diabetes	0.007	0.136708	0.0114	0.5373
rs72706335	1	157495438	T	C	FALSE	20.3146	class Bacteroidia id.912	-0.22241	0.0493458	7.65526e-06	Type 2 diabetes	0.0354	0.0492269	0.0179	0.0481903
rs7546249	1	176792690	A	T	TRUE	22.9477	class Bacteroidia id.912	0.0567113	0.0118386	1.54814e-06	Type 2 diabetes	0.0024	0.728769	0.0089	0.7897
rs7631304	3	89339527	G	A	FALSE	23.5904	class Bacteroidia id.912	-0.0645771	0.0132957	8.36778e-07	Type 2 diabetes	-0.0213	0.174806	0.0103	0.0388499
rs79585701	8	13110185	A	C	FALSE	18.6872	class Bacteroidia id.912	0.0646823	0.0149628	9.98596e-06	Type 2 diabetes	-0.014	0.155332	0.011	0.2049
rs929878	16	74290641	T	C	FALSE	20.3722	class Bacteroidia id.912	0.0548532	0.012153	4.7338e-06	Type 2 diabetes	0.0056	0.737821	0.0088	0.5247
rs11128180	3	70592215	A	G	FALSE	21.2034	class Betaproteobacteria id.2867	0.0592944	0.0128769	3.67147e-06	Type 2 diabetes	-0.0061	0.234916	0.0092	0.5092
rs12467854	2	239888758	G	C	TRUE	23.692	class Betaproteobacteria id.2867	0.0641363	0.0131766	1.09863e-06	Type 2 diabetes	-0.0159	0.209991	0.0097	0.1015
rs1511453	4	23588462	A	G	FALSE	21.5016	class Betaproteobacteria id.2867	0.0923492	0.0199158	4.75762e-06	Type 2 diabetes	0.0304	0.0601055	0.016	0.0577803
rs1928341	1	153240013	G	A	FALSE	22.661	class Betaproteobacteria id.2867	-0.0525581	0.0110408	2.0153e-06	Type 2 diabetes	0.0151	0.581206	0.0079	0.0575705
rs2321387	13	58689340	G	A	FALSE	20.4304	class Betaproteobacteria id.2867	-0.0494596	0.0109424	5.80029e-06	Type 2 diabetes	0.0052	0.462522	0.0079	0.5088
rs2613606	7	111285025	T	C	FALSE	22.1226	class Betaproteobacteria id.2867	0.0513106	0.0109091	2.19816e-06	Type 2 diabetes	0.0217	0.567169	0.008	0.00652905
rs320161	9	104899117	G	A	FALSE	20.564	class Betaproteobacteria id.2867	-0.0572286	0.01262	7.33247e-06	Type 2 diabetes	-0.0093	0.737711	0.0089	0.2986
rs56386628	8	112732674	C	T	FALSE	21.0305	class Betaproteobacteria id.2867	-0.0622252	0.0135688	5.86949e-06	Type 2 diabetes	0.0116	0.199035	0.0098	0.2364
rs62395635	5	173497796	T	C	FALSE	21.6229	class Betaproteobacteria id.2867	0.109741	0.0236	2.9409e-06	Type 2 diabetes	0.0067	0.0634072	0.0161	0.6762
rs9964679	18	26569901	A	G	FALSE	21.2182	class Betaproteobacteria id.2867	0.052911	0.0114866	4.84585e-06	Type 2 diabetes	-0.0238	0.300379	0.0086	0.00588302
rs10209007	2	231676041	G	C	TRUE	18.9519	class Clostridia id.1859	0.0794173	0.0182427	9.8935e-06	Type 2 diabetes	-0.0179	0.084756	0.0141	0.2031
rs10774377	12	5942519	G	A	FALSE	21.3904	class Clostridia id.1859	-0.052659	0.0113858	3.24399e-06	Type 2 diabetes	-0.0017	0.698958	0.0085	0.8391
rs13179700	5	149077788	C	T	FALSE	21.8302	class Clostridia id.1859	-0.0511937	0.0109569	3.37085e-06	Type 2 diabetes	0.0083	0.657759	0.0082	0.3121
rs13421739	2	116724915	C	G	TRUE	24.4573	class Clostridia id.1859	0.0888472	0.0179655	9.54201e-06	Type 2 diabetes	0.0119	0.0649216	0.0155	0.4404
rs1842454	5	105060362	G	A	FALSE	18.4663	class Clostridia id.1859	-0.0547202	0.0127338	8.72027e-06	Type 2 diabetes	0.0012	0.226737	0.0094	0.8938
rs2273429	14	52494072	A	G	FALSE	22.3637	class Clostridia id.1859	-0.0724037	0.0153105	4.52137e-06	Type 2 diabetes	-0.0023	0.117185	0.0122	0.8507
rs6797343	3	89268714	T	G	FALSE	19.3752	class Clostridia id.1859	-0.0592279	0.0134556	9.35643e-06	Type 2 diabetes	0.0244	0.83829	0.0106	0.0214699
rs6814436	4	161507301	C	T	FALSE	24.0751	class Clostridia id.1859	-0.0739995	0.0150815	9.65095e-07	Type 2 diabetes	-0.0168	0.861997	0.0113	0.1375
rs6934062	6	163743050	G	C	TRUE	20.3966	class Clostridia id.1859	0.0524406	0.0116115	6.53085e-06	Type 2 diabetes	0.0118	0.292396	0.0086	0.1692
rs7269302	20	50803760	A	T	TRUE	20.6746	class Clostridia id.1859	-0.0963981	0.0212007	9.04045e-06	Type 2 diabetes	-0.0045	0.0602893	0.0164	0.783599
rs72915163	18	48792829	T	C	FALSE	23.2276	class Clostridia id.1859	-0.0581025	0.0120557	1.34295e-06	Type 2 diabetes	-0.0016	0.255248	0.0091	0.8615
rs76767978	3	131371980	G	A	FALSE	19.9887	class Clostridia id.1859	0.0698882	0.0156319	8.39808e-06	Type 2 diabetes	-0.0084	0.114114	0.0124	0.497
rs11250875	10	1922731	T	C	FALSE	21.5256	class Coriobacteriia id.809	0.06075	0.0130939	4.82848e-06	Type 2 diabetes	-0.005	0.203559	0.0097	0.6045
rs12974142	19	52895166	G	A	FALSE	19.8645	class Coriobacteriia id.809	0.0789796	0.0177205	8.51236e-06	Type 2 diabetes	0.0086	0.106913	0.0124	0.4919
rs13307134	7	105084680	T	C	FALSE	20.0717	class Coriobacteriia id.809	-0.0565686	0.0126265	7.79938e-06	Type 2 diabetes	-0.0123	0.761705	0.0092	0.1828
rs2442778	3	11654412	A	G	FALSE	20.2718	class Coriobacteriia id.809	0.116408	0.0258545	9.02693e-06	Type 2 diabetes	0.0028	0.952208	0.0182	0.8763
rs4880783	10	1223742	T	G	FALSE	20.4146	class Coriobacteriia id.809	-0.056503	0.0125055	5.89508e-06	Type 2 diabetes	-0.0035	0.777821	0.0093	0.7065
rs62448869	7	24464799	T	A	TRUE	19.8915	class Coriobacteriia id.809	-0.0486059	0.0108982	7.87281e-06	Type 2 diabetes	-0.0056	0.426632	0.0078	0.473301
rs719099	10	65799217	A	G	FALSE	24.9568	class Coriobacteriia id.809	0.0778402	0.0155815	5.43313e-07	Type 2 diabetes	-0.001	0.120672	0.012	0.9328
rs7540303	1	179629191	C	T	FALSE	19.6316	class Coriobacteriia id.809	0.0483227	0.0109062	9.62144e-06	Type 2 diabetes	-0.005	0.397704	0.0083	0.5472
rs76779974	5	125460084	C	G	TRUE	20.3256	class Coriobacteriia id.809	0.0774888	0.0171877	5.63093e-06	Type 2 diabetes	-8e-04	0.123714	0.012	0.9441
rs7898585	10	5644995	C	T	FALSE	19.8499	class Coriobacteriia id.809	-0.0731501	0.0164186	5.24675e-06	Type 2 diabetes	-0.008	0.898629	0.013	0.5347
rs8010111	14	39660509	A	G	FALSE	20.3279	class Coriobacteriia id.809	0.103377	0.0229286	6.8962e-06	Type 2 diabetes	0.0032	0.93225	0.0156	0.8359
rs1035691	11	10658735	G	A	FALSE	20.5882	class Deltaproteobacteria id.3087	0.055176	0.0121602	9.65162e-06	Type 2 diabetes	0.0104	0.644594	0.0082	0.2039
rs112381107	9	15269705	C	T	FALSE	20.4446	class Deltaproteobacteria id.3087	0.206594	0.0456908	4.63052e-06	Type 2 diabetes	0.0304	0.0487023	0.0182	0.0943996
rs11599763	10	11855599	C	T	FALSE	21.4899	class Deltaproteobacteria id.3087	0.0544219	0.0117397	3.94121e-06	Type 2 diabetes	-0.014	0.620387	0.0079	0.0779992
rs17791387	9	81834426	A	G	FALSE	22.7608	class Deltaproteobacteria id.3087	-0.0735881	0.0154246	1.60221e-06	Type 2 diabetes	0.0144	0.178454	0.0102	0.1586
rs2838334	21	45064961	G	A	FALSE	20.4801	class Deltaproteobacteria id.3087	0.0561722	0.0124124	5.44553e-06	Type 2 diabetes	0.0236	0.314199	0.0083	0.004605
rs3935584	2	233929283	C	T	FALSE	20.4852	class Deltaproteobacteria id.3087	-0.0523484	0.011566	7.50119e-06	Type 2 diabetes	-0.0033	0.495346	0.0079	0.675899
rs55744759	8	57867671	A	G	FALSE	20.8539	class Deltaproteobacteria id.3087	-0.0779693	0.0170738	7.31375e-06	Type 2 diabetes	0.0072	0.116787	0.0122	0.555199
rs6058181	20	33694801	C	T	FALSE	24.7551	class Deltaproteobacteria id.3087	0.0825716	0.0165958	3.39555e-07	Type 2 diabetes	0.014	0.120827	0.012	0.2431
rs62020470	15	96161065	A	G	FALSE	20.4802	class Deltaproteobacteria id.3087	-0.0585411	0.0129358	4.85087e-06	Type 2 diabetes	-3e-04	0.27991	0.0086	0.9713
rs9928243	16	71541641	C	A	FALSE	20.9226	class Deltaproteobacteria id.3087	-0.0538457	0.0117718	5.02077e-06	Type 2 diabetes	-0.0128	0.400518	0.0079	0.1061
rs10781552	10	133897233	C	T	FALSE	22.633	class Erysipelotrichia id.2147	-0.0552212	0.0116074	2.33115e-06	Type 2 diabetes	0.0146	0.306736	0.0084	0.0846798
rs1884466	1	64139196	C	T	FALSE	19.7596	class Erysipelotrichia id.2147	-0.0475363	0.0106939	9.52708e-06	Type 2 diabetes	-0.0026	0.383525	0.0081	0.746899
rs2300774	3	195793712	A	G	FALSE	24.0936	class Erysipelotrichia id.2147	-0.0524152	0.0106784	8.95468e-07	Type 2 diabetes	0.0283	0.615588	0.0081	0.000447095
rs35161940	17	70327224	T	C	FALSE	23.1182	class Erysipelotrichia id.2147	-0.0806041	0.0167641	1.8451e-06	Type 2 diabetes	-0.0017	0.114958	0.0123	0.892
rs4078432	14	48997206	T	C	FALSE	20.7231	class Erysipelotrichia id.2147	0.0608929	0.0133764	4.23107e-06	Type 2 diabetes	0.0184	0.820858	0.0095	0.05313
rs56970041	14	80357610	T	G	FALSE	19.3853	class Erysipelotrichia id.2147	0.0724145	0.0164471	5.40344e-06	Type 2 diabetes	-0.0108	0.106342	0.0128	0.3959
rs8003149	14	56156504	C	T	FALSE	21.2477	class Erysipelotrichia id.2147	0.0538798	0.0116888	4.08479e-06	Type 2 diabetes	-0.0125	0.277236	0.0088	0.1531
rs11181912	12	43572952	G	A	FALSE	23.7675	class Gammaproteobacteria id.3303	-0.0579153	0.0118796	9.94764e-07	Type 2 diabetes	-0.0067	0.325977	0.0086	0.4314
rs12404135	1	186502694	A	G	FALSE	20.933	class Gammaproteobacteria id.3303	-0.0788843	0.0172415	8.89488e-06	Type 2 diabetes	-0.0155	0.123902	0.0119	0.1915
rs6469506	8	115123937	T	A	TRUE	21.6605	class Gammaproteobacteria id.3303	0.0541424	0.0116333	3.2898e-06	Type 2 diabetes	-0.0232	0.390804	0.0081	0.00388097
rs6706173	2	167986992	A	C	FALSE	25.7259	class Gammaproteobacteria id.3303	0.074251	0.0146392	1.99494e-07	Type 2 diabetes	-0.0238	0.146507	0.0112	0.0328503
rs75101789	3	18615903	C	T	FALSE	20.0022	class Gammaproteobacteria id.3303	0.0729012	0.0163003	8.7878e-06	Type 2 diabetes	-0.0181	0.124295	0.0118	0.126
rs10738747	9	26184578	A	G	FALSE	19.5142	class Melainabacteria id.1589	-0.0814624	0.0184409	9.95795e-06	Type 2 diabetes	-0.0085	0.51307	0.0078	0.2778
rs11150282	16	80493705	T	C	FALSE	25.2355	class Melainabacteria id.1589	0.0989487	0.0196972	6.02893e-07	Type 2 diabetes	-0.0054	0.313894	0.0085	0.5279
rs1221147	9	122046549	A	T	TRUE	19.7488	class Melainabacteria id.1589	-0.123968	0.0278958	7.10739e-06	Type 2 diabetes	-0.0091	0.872575	0.0107	0.3928
rs16851659	1	230523039	G	C	TRUE	23.1033	class Melainabacteria id.1589	-0.0896103	0.0186432	1.27488e-06	Type 2 diabetes	0.0068	0.433881	0.0079	0.3888
rs28678345	17	53906328	T	C	FALSE	20.8183	class Melainabacteria id.1589	0.214848	0.0470878	6.69083e-06	Type 2 diabetes	0.002	0.0487681	0.0182	0.9116
rs4129395	9	115975389	G	A	FALSE	23.4399	class Melainabacteria id.1589	0.0896187	0.0185106	1.48057e-06	Type 2 diabetes	0.0022	0.438814	0.0079	0.7805
rs73074665	7	20010624	A	T	TRUE	21.8328	class Melainabacteria id.1589	0.166216	0.0355728	2.86609e-06	Type 2 diabetes	0.0083	0.0724051	0.0151	0.5807
rs789069	18	1008278	A	C	FALSE	19.5304	class Melainabacteria id.1589	-0.103539	0.0234287	6.84636e-06	Type 2 diabetes	0.0073	0.169779	0.0104	0.4836
rs9864379	3	14306949	T	C	FALSE	29.812	class Melainabacteria id.1589	-0.159735	0.0292553	5.36056e-08	Type 2 diabetes	3e-04	0.107845	0.0126	0.9813
rs10202904	2	125440268	G	T	FALSE	26.7616	class Methanobacteria id.119	0.121754	0.0235357	3.01432e-07	Type 2 diabetes	0.0179	0.58294	0.008	0.0247002
rs11018665	11	89349287	A	T	TRUE	19.7973	class Methanobacteria id.119	0.111465	0.0250516	6.51869e-06	Type 2 diabetes	-0.0022	0.354728	0.0082	0.7922
rs12825290	12	43701132	C	G	TRUE	19.2963	class Methanobacteria id.119	-0.216781	0.0493496	6.07561e-06	Type 2 diabetes	-0.0097	0.0649456	0.016	0.544201
rs6776814	3	15053083	T	C	FALSE	23.4827	class Methanobacteria id.119	-0.199566	0.0411825	1.63061e-06	Type 2 diabetes	0.002	0.0968125	0.0132	0.8789
rs73457410	13	41956181	A	G	FALSE	24.316	class Methanobacteria id.119	0.21534	0.0436695	1.40854e-06	Type 2 diabetes	-0.0198	0.0772826	0.0148	0.1795
rs75208022	12	21338861	C	T	FALSE	21.7174	class Methanobacteria id.119	-0.227245	0.048763	5.92107e-06	Type 2 diabetes	0.0053	0.0708446	0.0152	0.725401
rs894996	4	104418307	C	A	FALSE	23.3494	class Methanobacteria id.119	0.216999	0.0449076	1.87556e-06	Type 2 diabetes	-0.0285	0.0761316	0.0149	0.0548605
rs10108398	8	59440824	G	A	FALSE	24.9595	class Mollicutes id.3920	0.0769142	0.0153953	1.09001e-06	Type 2 diabetes	-0.0092	0.276318	0.0088	0.2991
rs11890098	2	157532549	A	G	FALSE	23.5505	class Mollicutes id.3920	0.074438	0.0153389	9.56577e-07	Type 2 diabetes	0.0036	0.238999	0.0091	0.6896
rs12566890	1	61850864	T	G	FALSE	19.1763	class Mollicutes id.3920	-0.101147	0.0230978	3.65098e-06	Type 2 diabetes	0.0287	0.0754217	0.0148	0.0522204
rs17214486	14	97159674	C	A	FALSE	20.2232	class Mollicutes id.3920	0.06099	0.0135623	6.60861e-06	Type 2 diabetes	-0.001	0.388162	0.0081	0.9023
rs2464826	7	79490250	A	C	FALSE	19.8741	class Mollicutes id.3920	0.0944239	0.0211806	8.39499e-06	Type 2 diabetes	0.0033	0.115656	0.0122	0.7865
rs28537087	15	95309676	G	A	FALSE	19.0019	class Mollicutes id.3920	0.0820873	0.0188312	8.07402e-06	Type 2 diabetes	-4e-04	0.125938	0.0118	0.9724
rs3768491	1	109965986	G	A	FALSE	20.8753	class Mollicutes id.3920	0.0681052	0.0149061	4.2335e-06	Type 2 diabetes	-0.0039	0.71697	0.0088	0.6567
rs4885016	13	73170489	C	T	FALSE	20.3631	class Mollicutes id.3920	0.0819606	0.0181628	7.26993e-06	Type 2 diabetes	-0.0069	0.848935	0.0109	0.5293
rs13086907	3	142135117	G	A	FALSE	22.5316	class Negativicutes id.2164	0.0625312	0.0131735	1.95488e-06	Type 2 diabetes	-0.0123	0.214279	0.0096	0.1997
rs1447205	8	41231597	C	G	TRUE	21.4578	class Negativicutes id.2164	0.0502053	0.0108382	2.93326e-06	Type 2 diabetes	0.0029	0.607284	0.0081	0.7219
rs1643968	5	165266628	T	C	FALSE	25.339	class Negativicutes id.2164	-0.0565284	0.0112298	4.14601e-07	Type 2 diabetes	-0.005	0.300898	0.0086	0.558399
rs4463806	10	115597993	C	T	FALSE	17.6811	class Negativicutes id.2164	0.0543966	0.0129365	7.80657e-06	Type 2 diabetes	0.0044	0.771436	0.0094	0.64
rs4722181	7	22817571	T	G	FALSE	22.4518	class Negativicutes id.2164	0.0501306	0.0105798	2.00111e-06	Type 2 diabetes	0.0153	0.490562	0.0078	0.0519601
rs61249479	9	124912908	A	C	FALSE	21.2357	class Negativicutes id.2164	0.0777075	0.0168628	2.95474e-06	Type 2 diabetes	0.0154	0.0879142	0.0136	0.2571
rs9423647	10	5579818	G	A	FALSE	20.628	class Negativicutes id.2164	0.047817	0.0105282	6.06108e-06	Type 2 diabetes	-0.0056	0.506028	0.0079	0.4809
rs11729256	4	95027272	T	C	FALSE	24.9277	class Verrucomicrobiae id.4029	0.0749798	0.0150177	6.73085e-07	Type 2 diabetes	-0.0284	0.256628	0.0089	0.00146899
rs12908520	15	97570657	G	A	FALSE	22.3405	class Verrucomicrobiae id.4029	0.0618926	0.0130946	2.17165e-06	Type 2 diabetes	0.0125	0.435086	0.008	0.1159
rs4242783	10	5064327	A	G	FALSE	21.7814	class Verrucomicrobiae id.4029	-0.0689292	0.0147693	2.63615e-06	Type 2 diabetes	-0.0101	0.740495	0.0089	0.2585
rs4936098	11	130280667	G	A	FALSE	22.7856	class Verrucomicrobiae id.4029	-0.0648843	0.0135928	1.1222e-06	Type 2 diabetes	-0.0096	0.628107	0.007	0.1707
rs61779207	1	41074472	G	A	FALSE	20.4317	class Verrucomicrobiae id.4029	-0.0758309	0.0167762	6.7228e-06	Type 2 diabetes	-0.0038	0.180367	0.0102	0.7103
rs74542928	4	100544188	T	C	FALSE	22.5077	class Verrucomicrobiae id.4029	0.112164	0.0236422	1.63222e-06	Type 2 diabetes	-0.0613	0.0984217	0.0134	4.55198e-06
rs9349825	6	56341481	A	G	FALSE	22.8981	class Verrucomicrobiae id.4029	-0.0704036	0.0147128	2.53688e-06	Type 2 diabetes	0.0023	0.263979	0.0093	0.8046
rs941682	20	31867840	G	A	FALSE	19.2904	class Verrucomicrobiae id.4029	-0.0631436	0.0143767	9.60993e-06	Type 2 diabetes	0.0098	0.276016	0.0087	0.2624
rs112135816	9	82485327	T	G	FALSE	20.4108	family Alcaligenaceae id.2875	-0.0775052	0.0171554	5.27667e-06	Type 2 diabetes	0.0032	0.118396	0.0122	0.793699
rs1153990	5	104233461	A	G	FALSE	20.9499	family Alcaligenaceae id.2875	-0.058727	0.0128306	5.96788e-06	Type 2 diabetes	-0.0139	0.233309	0.0093	0.1346
rs147968	16	85945839	C	T	FALSE	19.6854	family Alcaligenaceae id.2875	0.0489475	0.0110321	9.12704e-06	Type 2 diabetes	0.0124	0.428606	0.0079	0.1133
rs17000015	4	75867283	A	T	TRUE	23.619	family Alcaligenaceae id.2875	-0.0609257	0.0125363	1.1272e-06	Type 2 diabetes	0.0055	0.248153	0.009	0.539
rs2040996	7	111294074	C	T	FALSE	19.8343	family Alcaligenaceae id.2875	0.0490922	0.0110231	7.7992e-06	Type 2 diabetes	0.0218	0.572921	0.008	0.00659599
rs2184675	14	66593668	A	T	TRUE	20.4368	family Alcaligenaceae id.2875	-0.0563972	0.0124753	6.08373e-06	Type 2 diabetes	-0.0025	0.256158	0.0091	0.7815
rs62191117	2	239900775	A	G	FALSE	26.221	family Alcaligenaceae id.2875	0.0684302	0.0133636	2.75943e-07	Type 2 diabetes	-0.0176	0.208627	0.0098	0.0732403
rs62395635	5	173497796	T	C	FALSE	21.4956	family Alcaligenaceae id.2875	0.110583	0.0238514	3.34696e-06	Type 2 diabetes	0.0067	0.0634072	0.0161	0.6762
rs67737557	20	29836081	C	G	TRUE	23.7	family Alcaligenaceae id.2875	0.0738409	0.0151678	1.03743e-06	Type 2 diabetes	-0.0167	0.163161	0.0107	0.1195
rs6969323	7	104214487	A	C	FALSE	21.1268	family Alcaligenaceae id.2875	-0.0593564	0.0129137	3.8858e-06	Type 2 diabetes	0.0029	0.236471	0.0091	0.747599
rs7302582	12	1396151	G	C	TRUE	21.0205	family Alcaligenaceae id.2875	-0.106817	0.023298	3.33557e-06	Type 2 diabetes	0.025	0.0545804	0.0171	0.1431
rs7638039	3	70588939	T	C	FALSE	22.2945	family Alcaligenaceae id.2875	0.0603335	0.0127779	2.70477e-06	Type 2 diabetes	-0.0069	0.244092	0.0091	0.450001
rs9964679	18	26569901	A	G	FALSE	21.4316	family Alcaligenaceae id.2875	0.0537051	0.0116008	4.47384e-06	Type 2 diabetes	-0.0238	0.300379	0.0086	0.00588302
rs1340391	1	102960989	T	C	FALSE	20.04	family Bacteroidaceae id.917	-0.0592004	0.0132244	6.73008e-06	Type 2 diabetes	0.0057	0.1972	0.0098	0.561399
rs17619981	19	24342250	T	G	FALSE	22.1941	family Bacteroidaceae id.917	0.0880978	0.0187002	2.68683e-06	Type 2 diabetes	-0.0037	0.0997203	0.0131	0.7796
rs2023437	14	22045949	T	C	FALSE	21.7796	family Bacteroidaceae id.917	-0.0782325	0.0167634	5.01822e-06	Type 2 diabetes	3e-04	0.112247	0.0124	0.9809
rs2366421	3	62019400	T	A	TRUE	20.3342	family Bacteroidaceae id.917	-0.0528153	0.0117124	7.64945e-06	Type 2 diabetes	-0.0025	0.266287	0.0088	0.777
rs495004	9	112855426	C	G	TRUE	21.8813	family Bacteroidaceae id.917	-0.0607475	0.0129865	3.4209e-06	Type 2 diabetes	-0.0012	0.198317	0.0098	0.9042
rs66474973	20	58605432	G	T	FALSE	24.4029	family Bacteroidaceae id.917	0.0812515	0.0164479	6.80973e-07	Type 2 diabetes	0.0025	0.118548	0.0121	0.835
rs6795673	3	10593224	C	T	FALSE	26.1833	family Bacteroidaceae id.917	0.0538565	0.0105251	3.37909e-07	Type 2 diabetes	-0.0048	0.444239	0.0076	0.5273
rs11135366	5	164763068	C	G	TRUE	21.0072	family Bacteroidales S24 7group id.11173	0.0842142	0.0183739	8.77829e-06	Type 2 diabetes	0.0084	0.275323	0.0088	0.3403
rs12748533	1	242767252	G	T	FALSE	22.6053	family Bacteroidales S24 7group id.11173	-0.0821108	0.0172701	2.59018e-06	Type 2 diabetes	-0.0064	0.291555	0.0087	0.4654
rs17043785	2	53139362	T	C	FALSE	25.7606	family Bacteroidales S24 7group id.11173	-0.176187	0.0347133	5.11835e-07	Type 2 diabetes	-0.007	0.0517698	0.0175	0.691399
rs1850003	15	47340971	A	G	FALSE	22.3441	family Bacteroidales S24 7group id.11173	0.084048	0.0177806	2.4053e-06	Type 2 diabetes	0.0075	0.293401	0.0086	0.3832
rs61508842	3	158653545	T	C	FALSE	20.2497	family Bacteroidales S24 7group id.11173	0.122574	0.0272389	7.82781e-06	Type 2 diabetes	-0.0102	0.102284	0.013	0.4339
rs6831034	4	149300138	T	A	TRUE	21.7239	family Bacteroidales S24 7group id.11173	-0.0956546	0.0205228	6.10394e-06	Type 2 diabetes	0.0101	0.191782	0.0093	0.2781
rs78609301	6	63236747	A	G	FALSE	19.6283	family Bacteroidales S24 7group id.11173	-0.0867065	0.0195709	7.093e-06	Type 2 diabetes	0.0104	0.198875	0.0098	0.2876
rs941000	7	90714667	T	C	FALSE	27.0833	family Bacteroidales S24 7group id.11173	-0.0850266	0.0163382	3.15559e-07	Type 2 diabetes	1e-04	0.581278	0.0079	0.99
rs10831953	11	13098051	G	A	FALSE	18.8692	family Bifidobacteriaceae id.433	0.0537537	0.0123746	9.94741e-06	Type 2 diabetes	-3e-04	0.353737	0.0082	0.9719
rs10841473	12	20378911	G	C	TRUE	22.6379	family Bifidobacteriaceae id.433	-0.0613031	0.0128844	2.28066e-06	Type 2 diabetes	0.0028	0.266366	0.0083	0.736
rs10857328	4	161211924	T	A	TRUE	19.7703	family Bifidobacteriaceae id.433	0.0562	0.0126395	7.24136e-06	Type 2 diabetes	0.0017	0.300743	0.0086	0.841
rs11655079	17	75348675	T	C	FALSE	20.3444	family Bifidobacteriaceae id.433	-0.0586146	0.0129952	5.92461e-06	Type 2 diabetes	0.0012	0.284371	0.0086	0.8916
rs13020688	2	192878532	G	A	FALSE	22.8874	family Bifidobacteriaceae id.433	0.0584045	0.0122081	1.57373e-06	Type 2 diabetes	-0.0024	0.383628	0.0081	0.7701
rs1961273	2	137602926	C	T	FALSE	27.3004	family Bifidobacteriaceae id.433	0.0688125	0.0131699	1.69731e-07	Type 2 diabetes	-0.0074	0.230769	0.0092	0.4187
rs4567981	2	49906864	T	A	TRUE	24.2243	family Bifidobacteriaceae id.433	0.0577763	0.0117388	8.88055e-07	Type 2 diabetes	0.0056	0.427993	0.008	0.484
rs677208	18	4304187	C	G	TRUE	19.5407	family Bifidobacteriaceae id.433	-0.0728589	0.0164821	6.00109e-06	Type 2 diabetes	-0.013	0.867399	0.0115	0.2592
rs6899771	6	97406220	A	G	FALSE	20.3654	family Bifidobacteriaceae id.433	-0.0914312	0.0202604	7.27998e-06	Type 2 diabetes	0.0335	0.0869805	0.0137	0.0141
rs7174549	15	92463303	T	C	FALSE	19.5897	family Bifidobacteriaceae id.433	-0.0551726	0.0124655	6.86784e-06	Type 2 diabetes	-0.0065	0.669497	0.0083	0.4367
rs7588568	2	189805077	A	C	FALSE	21.6116	family Bifidobacteriaceae id.433	-0.060716	0.0130605	3.73044e-06	Type 2 diabetes	-0.004	0.279566	0.0087	0.6457
rs857444	6	14617591	C	T	FALSE	21.0753	family Bifidobacteriaceae id.433	0.0553965	0.0120669	3.8249e-06	Type 2 diabetes	-0.006	0.356851	0.0081	0.4619
rs10875374	1	101804809	T	C	FALSE	20.1971	family Clostridiaceae1 id.1869	0.0536759	0.0119436	8.09823e-06	Type 2 diabetes	-0.0044	0.552091	0.008	0.5772
rs12186080	3	132596627	G	A	FALSE	21.2121	family Clostridiaceae1 id.1869	0.0748236	0.016246	5.33962e-06	Type 2 diabetes	0.0101	0.163789	0.0105	0.3394
rs12341505	9	136710881	G	A	FALSE	20.6272	family Clostridiaceae1 id.1869	0.0814503	0.0179338	4.54485e-06	Type 2 diabetes	0.0118	0.131694	0.0119	0.3195
rs12490337	3	111482845	C	G	TRUE	20.2999	family Clostridiaceae1 id.1869	-0.0616944	0.013693	6.9051e-06	Type 2 diabetes	0.008	0.236438	0.0092	0.3869
rs2795528	10	43270264	G	A	FALSE	21.4315	family Clostridiaceae1 id.1869	-0.180969	0.0390911	3.80627e-06	Type 2 diabetes	0.0241	0.0566107	0.0169	0.1533
rs4723021	7	30934659	T	C	FALSE	19.3311	family Clostridiaceae1 id.1869	-0.106376	0.0241944	7.42147e-06	Type 2 diabetes	0.0116	0.0587528	0.0166	0.4836
rs62397761	6	48093014	A	G	FALSE	20.443	family Clostridiaceae1 id.1869	0.0615805	0.0136198	9.07716e-06	Type 2 diabetes	0.0084	0.266754	0.0089	0.3451
rs881532	22	47806774	G	A	FALSE	20.0603	family Clostridiaceae1 id.1869	0.0533035	0.0119011	7.8966e-06	Type 2 diabetes	-0.0137	0.514523	0.0078	0.0811204
rs10517600	4	155632958	G	T	FALSE	20.2406	family Clostridiales vadin BB60 group id.11286	-0.0626993	0.0139364	6.82763e-06	Type 2 diabetes	0.0117	0.473152	0.0078	0.1352
rs10904722	10	6714424	C	T	FALSE	20.8825	family Clostridiales vadin BB60 group id.11286	-0.0672314	0.0147123	5.04836e-06	Type 2 diabetes	-0.0102	0.318055	0.0081	0.2082
rs118104867	8	123977538	C	T	FALSE	22.2075	family Clostridiales vadin BB60 group id.11286	0.214464	0.0455098	3.43598e-06	Type 2 diabetes	0.0255	0.049244	0.0179	0.154
rs13409132	2	205616346	A	G	FALSE	22.0651	family Clostridiales vadin BB60 group id.11286	-0.165419	0.0352154	4.3723e-06	Type 2 diabetes	-0.0081	0.0520293	0.0177	0.6457
rs17121075	14	85856796	G	A	FALSE	19.9481	family Clostridiales vadin BB60 group id.11286	0.0769254	0.0172234	7.91425e-06	Type 2 diabetes	0.0045	0.183505	0.0102	0.6562
rs2191834	2	229942951	T	G	FALSE	21.9977	family Clostridiales vadin BB60 group id.11286	-0.0746375	0.0159136	2.50196e-06	Type 2 diabetes	0.0112	0.743465	0.009	0.215
rs28691777	17	58149405	C	T	FALSE	26.3804	family Clostridiales vadin BB60 group id.11286	0.137134	0.0266996	6.95697e-07	Type 2 diabetes	-0.0188	0.0653241	0.0159	0.2376
rs55682560	15	87392290	C	T	FALSE	25.33	family Clostridiales vadin BB60 group id.11286	-0.131519	0.0261319	4.97038e-07	Type 2 diabetes	-0.008	0.0773188	0.0148	0.5865
rs6588624	1	56849539	A	G	FALSE	22.9852	family Clostridiales vadin BB60 group id.11286	0.0662317	0.0138147	1.79287e-06	Type 2 diabetes	-0.0099	0.501114	0.0078	0.2047
rs66714985	8	3305122	A	C	FALSE	21.4461	family Clostridiales vadin BB60 group id.11286	0.116908	0.0252447	4.85333e-06	Type 2 diabetes	0.0085	0.0707804	0.0152	0.5779
rs6755871	2	202450739	C	G	TRUE	19.5079	family Clostridiales vadin BB60 group id.11286	-0.0613825	0.0138976	9.33061e-06	Type 2 diabetes	-0.0058	0.445577	0.008	0.4685
rs7226487	18	74373125	A	G	FALSE	21.5369	family Clostridiales vadin BB60 group id.11286	-0.0643682	0.0138701	3.58286e-06	Type 2 diabetes	-0.0021	0.466644	0.0079	0.792399
rs7538034	1	71391694	T	G	FALSE	22.4234	family Clostridiales vadin BB60 group id.11286	-0.078598	0.0165982	2.36706e-06	Type 2 diabetes	-0.0176	0.221931	0.0095	0.06498
rs7725895	5	142244898	A	G	FALSE	23.3799	family Clostridiales vadin BB60 group id.11286	-0.116224	0.0240367	3.94357e-06	Type 2 diabetes	0.0234	0.0644302	0.0158	0.1376
rs989682	3	15564453	A	G	FALSE	20.4126	family Clostridiales vadin BB60 group id.11286	0.070194	0.0155364	6.84715e-06	Type 2 diabetes	0.0192	0.296654	0.0079	0.0158201
rs9979874	21	38612024	G	C	TRUE	23.975	family Clostridiales vadin BB60 group id.11286	-0.0738925	0.0150911	1.05271e-06	Type 2 diabetes	-0.0125	0.275617	0.0087	0.1522
rs11250875	10	1922731	T	C	FALSE	21.5256	family Coriobacteriaceae id.811	0.06075	0.0130939	4.82848e-06	Type 2 diabetes	-0.005	0.203559	0.0097	0.6045
rs12974142	19	52895166	G	A	FALSE	19.8645	family Coriobacteriaceae id.811	0.0789796	0.0177205	8.51236e-06	Type 2 diabetes	0.0086	0.106913	0.0124	0.4919
rs13307134	7	105084680	T	C	FALSE	20.0717	family Coriobacteriaceae id.811	-0.0565686	0.0126265	7.79938e-06	Type 2 diabetes	-0.0123	0.761705	0.0092	0.1828
rs2442778	3	11654412	A	G	FALSE	20.2718	family Coriobacteriaceae id.811	0.116408	0.0258545	9.02693e-06	Type 2 diabetes	0.0028	0.952208	0.0182	0.8763
rs4880783	10	1223742	T	G	FALSE	20.4146	family Coriobacteriaceae id.811	-0.056503	0.0125055	5.89508e-06	Type 2 diabetes	-0.0035	0.777821	0.0093	0.7065
rs62448869	7	24464799	T	A	TRUE	19.8915	family Coriobacteriaceae id.811	-0.0486059	0.0108982	7.87281e-06	Type 2 diabetes	-0.0056	0.426632	0.0078	0.473301
rs719099	10	65799217	A	G	FALSE	24.9568	family Coriobacteriaceae id.811	0.0778402	0.0155815	5.43313e-07	Type 2 diabetes	-0.001	0.120672	0.012	0.9328
rs7540303	1	179629191	C	T	FALSE	19.6316	family Coriobacteriaceae id.811	0.0483227	0.0109062	9.62144e-06	Type 2 diabetes	-0.005	0.397704	0.0083	0.5472
rs76779974	5	125460084	C	G	TRUE	20.3256	family Coriobacteriaceae id.811	0.0774888	0.0171877	5.63093e-06	Type 2 diabetes	-8e-04	0.123714	0.012	0.9441
rs7898585	10	5644995	C	T	FALSE	19.8499	family Coriobacteriaceae id.811	-0.0731501	0.0164186	5.24675e-06	Type 2 diabetes	-0.008	0.898629	0.013	0.5347
rs8010111	14	39660509	A	G	FALSE	20.3279	family Coriobacteriaceae id.811	0.103377	0.0229286	6.8962e-06	Type 2 diabetes	0.0032	0.93225	0.0156	0.8359
rs112893842	9	8786663	T	C	FALSE	22.6861	family Defluviitaleaceae id.1924	0.110761	0.0232545	2.7503e-06	Type 2 diabetes	0.0013	0.12268	0.012	0.914
rs17051335	4	122202910	C	T	FALSE	21.129	family Defluviitaleaceae id.1924	-0.134314	0.0292201	4.58121e-06	Type 2 diabetes	0.0083	0.0692402	0.0153	0.588499
rs1908593	18	59026148	T	C	FALSE	20.108	family Defluviitaleaceae id.1924	0.070223	0.0156601	7.85905e-06	Type 2 diabetes	-0.0022	0.543412	0.0078	0.773599
rs28696126	7	79734541	T	A	TRUE	20.2229	family Defluviitaleaceae id.1924	0.107106	0.0238173	5.56327e-06	Type 2 diabetes	-0.0024	0.868473	0.0115	0.8352
rs4344384	10	66407366	T	G	FALSE	20.6124	family Defluviitaleaceae id.1924	-0.0708803	0.0156121	5.86017e-06	Type 2 diabetes	-0.0046	0.520568	0.0083	0.5762
rs540220	9	93331308	C	T	FALSE	18.2929	family Defluviitaleaceae id.1924	0.123954	0.0289814	9.48135e-06	Type 2 diabetes	0.032	0.922924	0.0147	0.02954
rs9725395	1	85205632	A	G	FALSE	21.9692	family Defluviitaleaceae id.1924	-0.138357	0.0295185	3.41374e-06	Type 2 diabetes	0.0105	0.0777129	0.0146	0.4711
rs112381107	9	15269705	C	T	FALSE	21.4089	family Desulfovibrionaceae id.3169	0.211435	0.0456962	2.81877e-06	Type 2 diabetes	0.0304	0.0487023	0.0182	0.0943996
rs11599763	10	11855599	C	T	FALSE	22.3881	family Desulfovibrionaceae id.3169	0.0555931	0.0117493	2.49701e-06	Type 2 diabetes	-0.014	0.620387	0.0079	0.0779992
rs17791387	9	81834426	A	G	FALSE	22.3134	family Desulfovibrionaceae id.3169	-0.0729251	0.0154381	2.09677e-06	Type 2 diabetes	0.0144	0.178454	0.0102	0.1586
rs2838334	21	45064961	G	A	FALSE	21.1571	family Desulfovibrionaceae id.3169	0.0571419	0.012423	3.82375e-06	Type 2 diabetes	0.0236	0.314199	0.0083	0.004605
rs3935584	2	233929283	C	T	FALSE	20.6352	family Desulfovibrionaceae id.3169	-0.0525838	0.0115757	6.78141e-06	Type 2 diabetes	-0.0033	0.495346	0.0079	0.675899
rs6058181	20	33694801	C	T	FALSE	25.2527	family Desulfovibrionaceae id.3169	0.0834742	0.0166111	2.69911e-07	Type 2 diabetes	0.014	0.120827	0.012	0.2431
rs7164160	15	96159374	A	T	TRUE	19.6873	family Desulfovibrionaceae id.3169	-0.0574455	0.0129468	7.34345e-06	Type 2 diabetes	-0.0015	0.279421	0.0087	0.8637
rs72647048	8	57865378	T	C	FALSE	20.3071	family Desulfovibrionaceae id.3169	-0.0770089	0.017089	9.60882e-06	Type 2 diabetes	0.0065	0.117126	0.0122	0.5954
rs9928243	16	71541641	C	A	FALSE	21.1416	family Desulfovibrionaceae id.3169	-0.0541732	0.0117819	4.48477e-06	Type 2 diabetes	-0.0128	0.400518	0.0079	0.1061
rs11026530	11	22379097	T	C	FALSE	19.4707	family Enterobacteriaceae id.3469	0.0822408	0.0186379	9.42692e-06	Type 2 diabetes	0.0027	0.116638	0.012	0.8235
rs2374342	2	42133542	C	A	FALSE	21.3375	family Enterobacteriaceae id.3469	0.0582927	0.0126195	4.51617e-06	Type 2 diabetes	3e-04	0.36006	0.0081	0.9721
rs4792380	17	13521040	A	T	TRUE	20.1247	family Enterobacteriaceae id.3469	0.115598	0.0257683	9.48965e-06	Type 2 diabetes	-0.0102	0.0513025	0.0175	0.558799
rs504442	18	55145547	T	G	FALSE	19.7278	family Enterobacteriaceae id.3469	0.084159	0.0189479	5.17095e-06	Type 2 diabetes	-0.0123	0.113899	0.0123	0.3188
rs61973590	14	27718039	C	G	TRUE	20.5039	family Enterobacteriaceae id.3469	-0.0605392	0.0133696	8.53532e-06	Type 2 diabetes	-0.009	0.291018	0.0087	0.3019
rs78143293	18	57672335	A	G	FALSE	24.7919	family Enterobacteriaceae id.3469	-0.0848521	0.0170415	1.19564e-06	Type 2 diabetes	-0.0069	0.154426	0.0109	0.5233
rs10781552	10	133897233	C	T	FALSE	22.633	family Erysipelotrichaceae id.2149	-0.0552212	0.0116074	2.33115e-06	Type 2 diabetes	0.0146	0.306736	0.0084	0.0846798
rs1884466	1	64139196	C	T	FALSE	19.7596	family Erysipelotrichaceae id.2149	-0.0475363	0.0106939	9.52708e-06	Type 2 diabetes	-0.0026	0.383525	0.0081	0.746899
rs2300774	3	195793712	A	G	FALSE	24.0936	family Erysipelotrichaceae id.2149	-0.0524152	0.0106784	8.95468e-07	Type 2 diabetes	0.0283	0.615588	0.0081	0.000447095
rs35161940	17	70327224	T	C	FALSE	23.1182	family Erysipelotrichaceae id.2149	-0.0806041	0.0167641	1.8451e-06	Type 2 diabetes	-0.0017	0.114958	0.0123	0.892
rs4078432	14	48997206	T	C	FALSE	20.7231	family Erysipelotrichaceae id.2149	0.0608929	0.0133764	4.23107e-06	Type 2 diabetes	0.0184	0.820858	0.0095	0.05313
rs56970041	14	80357610	T	G	FALSE	19.3853	family Erysipelotrichaceae id.2149	0.0724145	0.0164471	5.40344e-06	Type 2 diabetes	-0.0108	0.106342	0.0128	0.3959
rs8003149	14	56156504	C	T	FALSE	21.2477	family Erysipelotrichaceae id.2149	0.0538798	0.0116888	4.08479e-06	Type 2 diabetes	-0.0125	0.277236	0.0088	0.1531
rs10759623	9	115821485	C	T	FALSE	25.4248	family Family XI id.1936	-0.162115	0.032151	5.78309e-07	Type 2 diabetes	-0.0139	0.176788	0.0104	0.1796
rs17379710	11	35334668	T	C	FALSE	21.3082	family Family XI id.1936	-0.116383	0.0252125	3.97109e-06	Type 2 diabetes	0.0082	0.443795	0.0079	0.2978
rs2155352	11	95357209	A	G	FALSE	24.7948	family Family XI id.1936	-0.150538	0.0302319	6.63437e-07	Type 2 diabetes	-0.0075	0.216388	0.0095	0.4293
rs2156611	18	43345864	T	C	FALSE	20.0681	family Family XI id.1936	-0.112486	0.0251099	9.42671e-06	Type 2 diabetes	0.0033	0.478704	0.0079	0.6761
rs3733511	4	119955787	A	G	FALSE	21.7952	family Family XI id.1936	0.128253	0.0274718	3.38556e-06	Type 2 diabetes	-0.0158	0.299012	0.0086	0.0654501
rs488164	1	239995451	G	T	FALSE	21.3857	family Family XI id.1936	-0.117998	0.025516	4.79789e-06	Type 2 diabetes	-0.0194	0.604031	0.008	0.01509
rs697771	16	54115200	A	G	FALSE	21.8947	family Family XI id.1936	-0.117677	0.0251491	3.19374e-06	Type 2 diabetes	0.0056	0.437078	0.0073	0.444
rs78222136	16	64956642	G	C	TRUE	19.3083	family Family XI id.1936	0.224835	0.0511672	8.4126e-06	Type 2 diabetes	-0.0184	0.0711477	0.0152	0.2287
rs12643275	4	162211872	A	T	TRUE	22.3717	family Family XIII id.1957	-0.0550907	0.0116474	2.41524e-06	Type 2 diabetes	0.0094	0.351133	0.0083	0.2559
rs12904405	15	94105415	A	G	FALSE	19.5463	family Family XIII id.1957	-0.0851896	0.0192688	7.67414e-06	Type 2 diabetes	-0.0063	0.0899227	0.0137	0.644401
rs482905	1	166557202	G	T	FALSE	22.0035	family Family XIII id.1957	0.0596528	0.012717	3.72349e-06	Type 2 diabetes	-0.0023	0.249343	0.0091	0.7953
rs6797051	3	88995218	C	T	FALSE	22.1215	family Family XIII id.1957	-0.0805985	0.0171364	4.89283e-06	Type 2 diabetes	0.0112	0.122895	0.0119	0.3492
rs7514702	1	186914023	T	C	FALSE	21.9306	family Family XIII id.1957	-0.0663236	0.0141626	3.91643e-06	Type 2 diabetes	-0.0046	0.175833	0.0103	0.655
rs10402491	19	13425799	C	T	FALSE	19.8524	family Lachnospiraceae id.1987	0.0661701	0.014851	7.58351e-06	Type 2 diabetes	0.0138	0.123072	0.0119	0.2439
rs11139361	9	72179847	C	T	FALSE	20.0226	family Lachnospiraceae id.1987	-0.0494463	0.0110503	4.26265e-06	Type 2 diabetes	0.0068	0.633551	0.0081	0.3984
rs11755180	6	161957425	C	G	TRUE	22.0245	family Lachnospiraceae id.1987	-0.049227	0.0104894	2.6898e-06	Type 2 diabetes	0.0031	0.495022	0.0079	0.6944
rs11841382	13	38004672	G	T	FALSE	16.9128	family Lachnospiraceae id.1987	-0.0718128	0.017462	9.57767e-06	Type 2 diabetes	0.0046	0.0776438	0.0146	0.752501
rs11979110	7	130436459	T	C	FALSE	22.7297	family Lachnospiraceae id.1987	-0.0500924	0.0105069	1.81844e-06	Type 2 diabetes	-0.0443	0.491016	0.0071	4.90298e-10
rs1205443	20	36876868	A	G	FALSE	19.9867	family Lachnospiraceae id.1987	0.0501415	0.0112157	7.28836e-06	Type 2 diabetes	-0.0191	0.343283	0.0084	0.0228302
rs12760724	1	214031969	A	C	FALSE	20.1553	family Lachnospiraceae id.1987	-0.0484566	0.0107934	7.26742e-06	Type 2 diabetes	0.0168	0.3804	0.0074	0.0240198
rs2159863	4	10245354	A	G	FALSE	20.7064	family Lachnospiraceae id.1987	-0.0585831	0.0128742	3.69556e-06	Type 2 diabetes	-0.009	0.210473	0.0096	0.3475
rs2910921	5	32348593	C	T	FALSE	20.0141	family Lachnospiraceae id.1987	-0.160302	0.035832	8.41977e-06	Type 2 diabetes	-4e-04	0.955619	0.0189	0.9836
rs3127230	10	103392503	C	T	FALSE	20.1405	family Lachnospiraceae id.1987	-0.0503537	0.0112201	6.20326e-06	Type 2 diabetes	-0.0139	0.32956	0.0079	0.0795701
rs7359994	19	29408858	C	T	FALSE	20.0085	family Lachnospiraceae id.1987	0.0503142	0.0112482	5.35895e-06	Type 2 diabetes	5e-04	0.643041	0.0082	0.9527
rs9929145	16	76559184	G	A	FALSE	26.282	family Lachnospiraceae id.1987	-0.125721	0.0245233	2.83596e-07	Type 2 diabetes	0.0051	0.0596316	0.0166	0.7571
rs1530559	2	135755629	G	A	FALSE	19.0627	family Lactobacillaceae id.1836	0.0772453	0.0176921	9.6525e-06	Type 2 diabetes	0.0144	0.401236	0.0075	0.05615
rs16861661	1	18501459	G	A	FALSE	25.969	family Lactobacillaceae id.1836	-0.193287	0.0379293	2.70128e-07	Type 2 diabetes	-0.0045	0.0688467	0.0157	0.7732
rs328312	16	73890910	T	A	TRUE	24.0676	family Lactobacillaceae id.1836	0.082529	0.0168225	8.69121e-07	Type 2 diabetes	0.013	0.462159	0.0078	0.0954905
rs6092149	20	54192992	A	T	TRUE	23.5099	family Lactobacillaceae id.1836	-0.0825646	0.0170282	1.38159e-06	Type 2 diabetes	3e-04	0.427815	0.0079	0.9652
rs768253	8	69010103	T	G	FALSE	21.5699	family Lactobacillaceae id.1836	-0.0792344	0.0170604	3.60761e-06	Type 2 diabetes	0.0071	0.391362	0.008	0.3785
rs820999	1	16773387	G	T	FALSE	19.8611	family Lactobacillaceae id.1836	0.0758291	0.0170151	8.88567e-06	Type 2 diabetes	0.0021	0.583499	0.008	0.7902
rs921925	19	6928017	A	C	FALSE	24.555	family Lactobacillaceae id.1836	0.0999419	0.0201687	5.77192e-07	Type 2 diabetes	0.0062	0.208968	0.0097	0.520701
rs9345899	6	67559323	A	G	FALSE	19.7741	family Lactobacillaceae id.1836	-0.124042	0.0278946	9.44583e-06	Type 2 diabetes	5e-04	0.11015	0.0125	0.967
rs10202904	2	125440268	G	T	FALSE	26.7616	family Methanobacteriaceae id.121	0.121754	0.0235357	3.01432e-07	Type 2 diabetes	0.0179	0.58294	0.008	0.0247002
rs11018665	11	89349287	A	T	TRUE	19.7973	family Methanobacteriaceae id.121	0.111465	0.0250516	6.51869e-06	Type 2 diabetes	-0.0022	0.354728	0.0082	0.7922
rs12825290	12	43701132	C	G	TRUE	19.2963	family Methanobacteriaceae id.121	-0.216781	0.0493496	6.07561e-06	Type 2 diabetes	-0.0097	0.0649456	0.016	0.544201
rs6776814	3	15053083	T	C	FALSE	23.4827	family Methanobacteriaceae id.121	-0.199566	0.0411825	1.63061e-06	Type 2 diabetes	0.002	0.0968125	0.0132	0.8789
rs73457410	13	41956181	A	G	FALSE	24.316	family Methanobacteriaceae id.121	0.21534	0.0436695	1.40854e-06	Type 2 diabetes	-0.0198	0.0772826	0.0148	0.1795
rs75208022	12	21338861	C	T	FALSE	21.7174	family Methanobacteriaceae id.121	-0.227245	0.048763	5.92107e-06	Type 2 diabetes	0.0053	0.0708446	0.0152	0.725401
rs894996	4	104418307	C	A	FALSE	23.3494	family Methanobacteriaceae id.121	0.216999	0.0449076	1.87556e-06	Type 2 diabetes	-0.0285	0.0761316	0.0149	0.0548605
rs111966731	15	93941937	T	C	FALSE	20.9516	family Oxalobacteraceae id.2966	0.204031	0.0445746	4.56321e-06	Type 2 diabetes	-0.0071	0.0604234	0.0165	0.669
rs12002250	9	19682558	A	C	FALSE	19.4082	family Oxalobacteraceae id.2966	0.196145	0.044523	5.53197e-06	Type 2 diabetes	-0.0177	0.0554825	0.0172	0.3027
rs1569853	6	38550301	T	C	FALSE	24.7136	family Oxalobacteraceae id.2966	-0.140043	0.0281704	7.45178e-07	Type 2 diabetes	0.0039	0.15359	0.0108	0.7201
rs17138946	16	5984558	G	T	FALSE	19.3876	family Oxalobacteraceae id.2966	-0.189444	0.0430248	8.09003e-06	Type 2 diabetes	0.0089	0.056969	0.0168	0.596401
rs36057338	4	189935314	G	T	FALSE	20.7428	family Oxalobacteraceae id.2966	0.181604	0.0398742	6.25792e-06	Type 2 diabetes	-0.0256	0.0679531	0.0157	0.1033
rs4428215	3	171947435	G	A	FALSE	29.8121	family Oxalobacteraceae id.2966	0.12561	0.0230053	4.87933e-08	Type 2 diabetes	0.0033	0.2268	0.0092	0.7171
rs561239	12	18793583	A	G	FALSE	19.8637	family Oxalobacteraceae id.2966	0.105525	0.0236769	7.19383e-06	Type 2 diabetes	-0.021	0.244115	0.0092	0.0230999
rs6000536	22	37421469	C	T	FALSE	24.0584	family Oxalobacteraceae id.2966	-0.118383	0.0241355	7.3872e-07	Type 2 diabetes	-0.0118	0.200839	0.0098	0.2288
rs736744	9	87514407	T	C	FALSE	27.7207	family Oxalobacteraceae id.2966	-0.105642	0.0200648	1.49417e-07	Type 2 diabetes	-0.0021	0.604211	0.008	0.792
rs80330081	4	67427392	A	C	FALSE	19.5969	family Oxalobacteraceae id.2966	-0.18756	0.0423688	6.64003e-06	Type 2 diabetes	-0.0019	0.0625358	0.0161	0.9049
rs10840326	11	9951672	C	G	TRUE	23.1259	family Pasteurellaceae id.3689	-0.0717634	0.0149229	1.43843e-06	Type 2 diabetes	0.0165	0.455849	0.0079	0.03708
rs10965428	9	22718481	C	A	FALSE	21.5614	family Pasteurellaceae id.3689	-0.119902	0.0258219	4.29151e-06	Type 2 diabetes	0.0041	0.0799256	0.0144	0.774499
rs12050685	15	73477482	A	G	FALSE	19.385	family Pasteurellaceae id.3689	-0.0670948	0.015239	9.18523e-06	Type 2 diabetes	0.0176	0.399085	0.0083	0.0337404
rs12191680	6	129224488	C	G	TRUE	26.8692	family Pasteurellaceae id.3689	0.102214	0.0197189	3.04902e-07	Type 2 diabetes	-0.0072	0.150432	0.011	0.5155
rs16970009	17	32862601	A	G	FALSE	19.0274	family Pasteurellaceae id.3689	0.187381	0.0429572	7.31526e-06	Type 2 diabetes	-0.0228	0.047298	0.0185	0.2174
rs4822728	22	26891808	T	C	FALSE	21.1558	family Pasteurellaceae id.3689	0.0685479	0.0149032	4.71846e-06	Type 2 diabetes	0.0056	0.386575	0.008	0.4839
rs6092684	20	57274077	A	T	TRUE	21.7689	family Pasteurellaceae id.3689	0.0684647	0.014674	3.44057e-06	Type 2 diabetes	-0.0074	0.460625	0.0079	0.3457
rs62568866	9	6818307	T	A	TRUE	20.7303	family Pasteurellaceae id.3689	-0.118018	0.0259206	7.2267e-06	Type 2 diabetes	-0.0067	0.108367	0.0126	0.5951
rs731534	20	5412480	C	G	TRUE	20.7979	family Pasteurellaceae id.3689	-0.0986502	0.0216316	9.46303e-06	Type 2 diabetes	0.0115	0.119428	0.012	0.3401
rs9382510	6	55448491	C	T	FALSE	26.9206	family Pasteurellaceae id.3689	-0.0881865	0.0169965	2.476e-07	Type 2 diabetes	-0.0184	0.233186	0.0093	0.0478597
rs9895850	17	64535013	T	C	FALSE	18.4969	family Pasteurellaceae id.3689	-0.176406	0.041017	9.0826e-06	Type 2 diabetes	-0.0124	0.0499817	0.0179	0.4882
rs117020988	7	46710977	C	T	FALSE	24.0282	family Peptostreptococcaceae id.2042	0.182411	0.0372126	1.02795e-06	Type 2 diabetes	0.0328	0.0506229	0.0177	0.0644793
rs12377846	9	16786784	C	A	FALSE	24.2602	family Peptostreptococcaceae id.2042	-0.252	0.0511627	7.26256e-07	Type 2 diabetes	0.0345	0.0463771	0.0188	0.0670101
rs1520207	3	151781175	T	C	FALSE	21.8417	family Peptostreptococcaceae id.2042	-0.0525658	0.0112476	3.16548e-06	Type 2 diabetes	-0.0094	0.565521	0.0079	0.2368
rs2644627	8	26726641	C	G	TRUE	24.7606	family Peptostreptococcaceae id.2042	-0.0558506	0.011224	6.3333e-07	Type 2 diabetes	0.0107	0.441947	0.0079	0.1769
rs4692811	4	171180190	C	T	FALSE	25.5952	family Peptostreptococcaceae id.2042	0.0642075	0.0126913	4.21124e-07	Type 2 diabetes	0.0121	0.265014	0.0089	0.1744
rs61841503	10	17019559	G	A	FALSE	32.495	family Peptostreptococcaceae id.2042	0.0919658	0.0161331	9.80122e-09	Type 2 diabetes	-0.0198	0.168151	0.0105	0.0602296
rs6721459	2	67852836	G	A	FALSE	20.7299	family Peptostreptococcaceae id.2042	-0.0509823	0.0111975	5.07762e-06	Type 2 diabetes	-0.0087	0.471901	0.0078	0.2651
rs9573937	13	77351196	A	G	FALSE	23.559	family Peptostreptococcaceae id.2042	-0.0693637	0.0142907	1.70589e-06	Type 2 diabetes	-0.0163	0.19953	0.0098	0.0984895
rs10119172	9	2233969	C	G	TRUE	26.7386	family Porphyromonadaceae id.943	-0.0737324	0.014259	1.32425e-07	Type 2 diabetes	-0.002	0.162766	0.0104	0.8463
rs10762312	10	71571863	A	G	FALSE	19.4266	family Porphyromonadaceae id.943	0.052368	0.0118814	8.70362e-06	Type 2 diabetes	-0.0063	0.745606	0.0091	0.489199
rs12486680	3	191568066	A	C	FALSE	20.2937	family Porphyromonadaceae id.943	0.0984639	0.0218573	4.29082e-06	Type 2 diabetes	-0.0172	0.0564422	0.0169	0.3083
rs17065783	3	62035586	A	G	FALSE	23.4028	family Porphyromonadaceae id.943	-0.059133	0.0122235	1.79349e-06	Type 2 diabetes	-4e-04	0.242281	0.0092	0.9632
rs1980561	14	63386516	A	G	FALSE	19.7191	family Porphyromonadaceae id.943	-0.0485289	0.0109284	8.9454e-06	Type 2 diabetes	-0.0078	0.371098	0.0081	0.3375
rs3111851	3	189854046	G	C	TRUE	23.0709	family Porphyromonadaceae id.943	-0.0581896	0.0121147	2.19498e-06	Type 2 diabetes	0.0041	0.750861	0.0091	0.6513
rs35233670	17	63750903	T	C	FALSE	19.9528	family Porphyromonadaceae id.943	-0.0473576	0.010602	7.90988e-06	Type 2 diabetes	0.0129	0.447064	0.0079	0.1016
rs35961441	1	240929774	A	C	FALSE	19.4923	family Porphyromonadaceae id.943	0.0915257	0.0207306	8.37394e-06	Type 2 diabetes	0.0027	0.0825012	0.0142	0.8502
rs6953849	7	69251692	A	G	FALSE	22.702	family Porphyromonadaceae id.943	0.0718149	0.0150724	2.44478e-06	Type 2 diabetes	3e-04	0.145471	0.0111	0.9754
rs864093	4	149825977	A	C	FALSE	20.1883	family Porphyromonadaceae id.943	-0.0527939	0.0117499	9.59798e-06	Type 2 diabetes	-1e-04	0.28128	0.0087	0.9909
rs10131942	14	78643095	C	G	TRUE	19.6153	family Prevotellaceae id.960	0.0701212	0.0158326	8.60815e-06	Type 2 diabetes	-0.0072	0.158181	0.0108	0.5039
rs12118202	1	210681370	T	C	FALSE	26.0748	family Prevotellaceae id.960	-0.0751986	0.0147265	5.5423e-07	Type 2 diabetes	0.0068	0.208943	0.0097	0.4809
rs13069367	3	71801830	A	C	FALSE	20.3386	family Prevotellaceae id.960	-0.0539768	0.0119687	7.39486e-06	Type 2 diabetes	-0.0028	0.348849	0.0083	0.7319
rs2206482	20	9771109	T	G	FALSE	23.4646	family Prevotellaceae id.960	-0.0569105	0.0117486	1.30377e-06	Type 2 diabetes	-0.0169	0.443239	0.0078	0.0310299
rs2278540	3	32408916	G	A	FALSE	20.2176	family Prevotellaceae id.960	0.0554249	0.0123265	8.43587e-06	Type 2 diabetes	-0.0036	0.330323	0.0083	0.6651
rs34071565	11	119712522	T	A	TRUE	20.2896	family Prevotellaceae id.960	-0.1567	0.0347882	5.60144e-06	Type 2 diabetes	0.0338	0.0511282	0.0178	0.05659
rs3758087	8	23714609	C	T	FALSE	20.4854	family Prevotellaceae id.960	-0.0564199	0.0124655	8.60578e-06	Type 2 diabetes	-0.004	0.668902	0.0083	0.6354
rs3860225	1	111161677	A	G	FALSE	24.9809	family Prevotellaceae id.960	0.083936	0.0167936	5.4968e-07	Type 2 diabetes	0.0078	0.137814	0.0112	0.4861
rs4493272	2	118910912	T	C	FALSE	26.2746	family Prevotellaceae id.960	-0.0604992	0.0118027	3.02315e-07	Type 2 diabetes	-0.0018	0.416283	0.008	0.8266
rs4685827	3	4864877	T	C	FALSE	21.8396	family Prevotellaceae id.960	-0.0679529	0.0145407	2.77192e-06	Type 2 diabetes	0.0039	0.204074	0.0098	0.6893
rs7252711	19	17460999	G	A	FALSE	20.9343	family Prevotellaceae id.960	0.0740876	0.0161926	5.56583e-06	Type 2 diabetes	-7e-04	0.871082	0.0119	0.955
rs7975087	12	21404832	C	A	FALSE	19.7157	family Prevotellaceae id.960	-0.0601448	0.0135454	7.59451e-06	Type 2 diabetes	-8e-04	0.244095	0.0091	0.9265
rs912860	14	33706908	A	G	FALSE	22.4765	family Prevotellaceae id.960	0.229046	0.0483124	9.29929e-07	Type 2 diabetes	0.0175	0.97496	0.0253	0.488599
rs9586501	13	105075823	G	A	FALSE	21.6664	family Prevotellaceae id.960	0.0592681	0.0127329	2.58988e-06	Type 2 diabetes	-0.0113	0.306304	0.0085	0.1849
rs9958960	18	63018983	G	A	FALSE	27.7654	family Prevotellaceae id.960	-0.0914807	0.0173611	1.06324e-07	Type 2 diabetes	9e-04	0.14174	0.0113	0.9353
rs11591293	10	113419797	G	T	FALSE	21.9234	family Rhodospirillaceae id.2717	0.0743184	0.0158724	2.67147e-06	Type 2 diabetes	-0.002	0.39062	0.008	0.7994
rs12977163	19	28641647	G	C	TRUE	19.989	family Rhodospirillaceae id.2717	0.0730952	0.0163491	7.62588e-06	Type 2 diabetes	-0.0169	0.376991	0.0081	0.0379901
rs1549633	5	27945645	A	C	FALSE	20.8914	family Rhodospirillaceae id.2717	0.0999312	0.0218634	4.70392e-06	Type 2 diabetes	-0.0108	0.148096	0.0111	0.3288
rs1923415	6	89268715	A	G	FALSE	19.3214	family Rhodospirillaceae id.2717	-0.0999238	0.0227326	9.63696e-06	Type 2 diabetes	-0.0049	0.123861	0.0118	0.6754
rs3754624	2	225633812	C	T	FALSE	23.5748	family Rhodospirillaceae id.2717	0.0971389	0.0200064	1.71479e-06	Type 2 diabetes	0.0111	0.182647	0.0101	0.2726
rs4278423	10	2670553	T	C	FALSE	20.8085	family Rhodospirillaceae id.2717	0.107529	0.0235725	3.12018e-06	Type 2 diabetes	-0.0024	0.121288	0.012	0.8425
rs4822789	22	27173098	G	C	TRUE	20.9271	family Rhodospirillaceae id.2717	0.0734321	0.0160521	7.00519e-06	Type 2 diabetes	5e-04	0.342863	0.0082	0.9502
rs55876211	3	84471266	C	T	FALSE	21.5569	family Rhodospirillaceae id.2717	-0.0911851	0.0196395	2.86682e-06	Type 2 diabetes	-0.0248	0.180794	0.0102	0.0151401
rs6679026	1	78619512	T	C	FALSE	19.8912	family Rhodospirillaceae id.2717	0.111984	0.0251088	9.94672e-06	Type 2 diabetes	-0.0245	0.104754	0.0128	0.0566996
rs7001029	8	131958403	C	T	FALSE	20.1709	family Rhodospirillaceae id.2717	0.117366	0.0261324	5.34749e-06	Type 2 diabetes	-0.0329	0.0927813	0.0134	0.0138998
rs72714493	1	92206218	A	G	FALSE	20.4145	family Rhodospirillaceae id.2717	0.0816858	0.0180791	7.3492e-06	Type 2 diabetes	-0.0104	0.248854	0.0091	0.2534
rs74354280	4	134192918	C	T	FALSE	19.8051	family Rhodospirillaceae id.2717	-0.0911896	0.0204907	6.67298e-06	Type 2 diabetes	-0.0152	0.168112	0.0106	0.1495
rs76784716	2	169033340	A	G	FALSE	22.6656	family Rhodospirillaceae id.2717	0.136049	0.0285767	1.48988e-06	Type 2 diabetes	-0.0196	0.0674643	0.0156	0.2112
rs9813022	3	13726736	A	G	FALSE	26.522	family Rhodospirillaceae id.2717	-0.0842444	0.0163583	2.53122e-07	Type 2 diabetes	-0.006	0.296349	0.0085	0.4763
rs10217435	9	86052655	C	T	FALSE	20.0218	family Rikenellaceae id.967	-0.0883756	0.0197506	6.50759e-06	Type 2 diabetes	0.0207	0.0657342	0.0155	0.1813
rs1939881	11	95304834	G	A	FALSE	26.2183	family Rikenellaceae id.967	-0.105589	0.0206213	5.64378e-07	Type 2 diabetes	-0.0013	0.0596902	0.0163	0.9386
rs2833282	21	32496710	G	A	FALSE	20.5256	family Rikenellaceae id.967	0.0711137	0.0156966	4.31102e-06	Type 2 diabetes	-0.0046	0.121588	0.012	0.7004
rs35909684	8	144441740	A	C	FALSE	19.7019	family Rikenellaceae id.967	-0.0850181	0.0191539	7.09823e-06	Type 2 diabetes	0.0041	0.0837861	0.0144	0.7751
rs4264350	15	71658642	T	C	FALSE	23.5137	family Rikenellaceae id.967	-0.0526393	0.0108555	1.34831e-06	Type 2 diabetes	-0.005	0.408376	0.008	0.5297
rs59663348	18	4069710	G	A	FALSE	20.8444	family Rikenellaceae id.967	0.0570915	0.0125048	6.12238e-06	Type 2 diabetes	0.0142	0.200997	0.0097	0.1431
rs62532512	9	14158854	A	C	FALSE	22.0447	family Rikenellaceae id.967	0.0504257	0.0107399	2.76427e-06	Type 2 diabetes	-0.0033	0.538284	0.008	0.675199
rs67705352	1	19790706	T	G	FALSE	24.7309	family Rikenellaceae id.967	-0.0549688	0.0110534	6.57552e-07	Type 2 diabetes	-0.0071	0.371676	0.0082	0.3822
rs77885767	14	21548634	C	T	FALSE	21.552	family Rikenellaceae id.967	-0.156209	0.0336482	2.84695e-06	Type 2 diabetes	0.0185	0.0466597	0.0187	0.3212
rs7832304	8	134444155	T	G	FALSE	20.33	family Rikenellaceae id.967	-0.0724262	0.016063	8.70923e-06	Type 2 diabetes	-0.0063	0.119933	0.012	0.6
rs8130320	21	40580258	A	G	FALSE	20.9677	family Rikenellaceae id.967	-0.048924	0.0106843	4.72748e-06	Type 2 diabetes	0.0141	0.436566	0.0078	0.0706496
rs9389714	6	100244667	C	T	FALSE	19.7182	family Rikenellaceae id.967	-0.0636841	0.0143416	8.79063e-06	Type 2 diabetes	-0.0136	0.152059	0.0109	0.211
rs9578457	13	22867356	G	A	FALSE	20.0642	family Rikenellaceae id.967	-0.141478	0.0315848	3.99448e-06	Type 2 diabetes	0.0075	0.0535284	0.0174	0.6658
rs9603208	13	38044689	G	T	FALSE	26.4744	family Rikenellaceae id.967	0.0821173	0.0159596	1.91801e-07	Type 2 diabetes	0.0063	0.105838	0.0127	0.6187
rs10093275	8	69732887	T	C	FALSE	20.9598	family Ruminococcaceae id.2050	-0.0534595	0.011677	5.35229e-06	Type 2 diabetes	0.0013	0.711504	0.0087	0.8793
rs10166469	2	29829167	C	T	FALSE	19.6864	family Ruminococcaceae id.2050	0.053336	0.0120209	8.52158e-06	Type 2 diabetes	0.0134	0.743141	0.0091	0.1411
rs1158100	8	4555684	G	A	FALSE	19.9356	family Ruminococcaceae id.2050	0.0490539	0.0109865	8.60855e-06	Type 2 diabetes	0.0145	0.62798	0.0079	0.0673302
rs17376049	1	61425267	T	C	FALSE	24.3056	family Ruminococcaceae id.2050	0.0848534	0.0172114	7.29625e-07	Type 2 diabetes	-0.0011	0.110971	0.0125	0.9312
rs2113833	2	218216801	C	T	FALSE	22.701	family Ruminococcaceae id.2050	-0.169146	0.0355009	1.14464e-06	Type 2 diabetes	-0.0026	0.958584	0.0197	0.8954
rs2426816	20	58278102	T	A	TRUE	20.5142	family Ruminococcaceae id.2050	-0.0480152	0.0106011	6.04463e-06	Type 2 diabetes	-0.0037	0.491788	0.0072	0.603
rs10028567	4	53657577	C	T	FALSE	24.0794	family Streptococcaceae id.1850	-0.0934027	0.0190343	3.72495e-06	Type 2 diabetes	-0.0068	0.0898935	0.0137	0.6172
rs11110281	12	100584014	T	C	FALSE	33.3874	family Streptococcaceae id.1850	-0.130554	0.0225943	1.40136e-08	Type 2 diabetes	-0.0212	0.0627239	0.0162	0.1914
rs16950051	12	120729505	A	G	FALSE	20.3908	family Streptococcaceae id.1850	0.107008	0.0236973	5.33814e-06	Type 2 diabetes	0.0334	0.059184	0.015	0.0258202
rs2370083	14	97526750	G	T	FALSE	20.8624	family Streptococcaceae id.1850	-0.0842751	0.0184509	4.25667e-06	Type 2 diabetes	-0.0044	0.102062	0.013	0.734
rs28718126	8	15312558	A	G	FALSE	19.5197	family Streptococcaceae id.1850	0.109069	0.0246868	9.41044e-06	Type 2 diabetes	0.0171	0.0581197	0.0166	0.3019
rs2952251	8	10143164	G	A	FALSE	25.5302	family Streptococcaceae id.1850	0.0639298	0.0126525	3.72237e-07	Type 2 diabetes	0.0148	0.740647	0.0091	0.1025
rs35344081	16	991253	G	A	FALSE	22.0715	family Streptococcaceae id.1850	0.0609349	0.0129703	2.63846e-06	Type 2 diabetes	0.0014	0.232679	0.0093	0.8803
rs4968759	17	61298020	A	G	FALSE	23.9051	family Streptococcaceae id.1850	-0.0544035	0.0111271	8.91887e-07	Type 2 diabetes	-0.0055	0.429533	0.0079	0.4883
rs57646748	4	37452858	G	A	FALSE	19.6117	family Streptococcaceae id.1850	-0.088021	0.019876	7.88352e-06	Type 2 diabetes	0.0042	0.0702376	0.0152	0.7807
rs6563952	16	73391982	C	G	TRUE	20.1664	family Streptococcaceae id.1850	-0.0801931	0.0178576	8.70583e-06	Type 2 diabetes	0.0149	0.910692	0.0137	0.2777
rs6806351	3	132058723	T	C	FALSE	20.8081	family Streptococcaceae id.1850	-0.0619209	0.0135744	6.93793e-06	Type 2 diabetes	0.0086	0.229246	0.0093	0.3528
rs77968078	1	240441766	G	A	FALSE	19.5148	family Streptococcaceae id.1850	-0.0993013	0.0224788	7.93341e-06	Type 2 diabetes	0.0216	0.060802	0.0163	0.1855
rs7916711	10	28588269	A	G	FALSE	19.8391	family Streptococcaceae id.1850	0.0959639	0.021545	6.32732e-06	Type 2 diabetes	-0.0024	0.0570113	0.017	0.8896
rs957755	7	46778653	T	G	FALSE	20.2683	family Streptococcaceae id.1850	-0.0642449	0.0142702	7.41515e-06	Type 2 diabetes	-0.0206	0.180786	0.0095	0.0295801
rs11700976	21	35576123	C	A	FALSE	19.5756	family Veillonellaceae id.2172	0.0503337	0.0113763	9.2538e-06	Type 2 diabetes	-0.0012	0.492595	0.0079	0.8792
rs12186441	5	132646303	G	A	FALSE	21.0096	family Veillonellaceae id.2172	0.208096	0.0453999	4.52856e-06	Type 2 diabetes	0.0262	0.0505765	0.0177	0.1389
rs12668619	7	21637810	A	G	FALSE	22.0929	family Veillonellaceae id.2172	0.055301	0.0117654	2.57365e-06	Type 2 diabetes	-0.006	0.360691	0.0081	0.4605
rs12741784	1	50088819	C	T	FALSE	27.1508	family Veillonellaceae id.2172	-0.0621452	0.0119266	1.28493e-07	Type 2 diabetes	-0.0097	0.366864	0.0081	0.2336
rs1447205	8	41231597	C	G	TRUE	20.2684	family Veillonellaceae id.2172	0.0520689	0.0115656	7.34903e-06	Type 2 diabetes	0.0029	0.607284	0.0081	0.7219
rs1693340	18	30208691	T	C	FALSE	20.147	family Veillonellaceae id.2172	0.0818934	0.018245	9.25273e-06	Type 2 diabetes	0.0218	0.119842	0.0121	0.0708402
rs2175069	4	23317124	G	A	FALSE	21.0222	family Veillonellaceae id.2172	0.0526752	0.0114886	4.63554e-06	Type 2 diabetes	-0.0024	0.613587	0.0082	0.7648
rs2561116	5	38348199	T	G	FALSE	19.9603	family Veillonellaceae id.2172	-0.083617	0.0187159	7.88515e-06	Type 2 diabetes	0.0043	0.0993042	0.0132	0.7431
rs2585520	13	78785141	G	T	FALSE	20.387	family Veillonellaceae id.2172	-0.0904972	0.0200428	5.26926e-06	Type 2 diabetes	1e-04	0.0887745	0.0138	0.9919
rs4263802	8	138319508	A	G	FALSE	19.6496	family Veillonellaceae id.2172	-0.050942	0.0114921	7.45006e-06	Type 2 diabetes	0.0066	0.599814	0.0079	0.4011
rs4461038	15	78546996	G	A	FALSE	21.5792	family Veillonellaceae id.2172	0.0554965	0.0119467	3.73474e-06	Type 2 diabetes	0.0083	0.63942	0.0082	0.3096
rs4797169	18	462180	T	C	FALSE	20.9906	family Veillonellaceae id.2172	0.0587799	0.0128297	4.49345e-06	Type 2 diabetes	-0.001	0.244677	0.0092	0.9135
rs6909981	6	75534152	C	T	FALSE	20.2979	family Veillonellaceae id.2172	-0.0638696	0.0141765	5.47621e-06	Type 2 diabetes	-0.0099	0.214155	0.0096	0.3037
rs75768969	13	101617913	C	G	TRUE	20.1311	family Veillonellaceae id.2172	-0.0703773	0.0156855	7.19234e-06	Type 2 diabetes	0.0075	0.154147	0.0108	0.4882
rs79535861	13	38326692	A	C	FALSE	23.646	family Veillonellaceae id.2172	0.100666	0.0207016	1.57688e-06	Type 2 diabetes	-0.0043	0.0914634	0.0134	0.7461
rs9345168	6	92380922	A	C	FALSE	20.2074	family Veillonellaceae id.2172	-0.0509102	0.0113253	8.48887e-06	Type 2 diabetes	0.0042	0.502885	0.0079	0.5937
rs11729256	4	95027272	T	C	FALSE	24.9277	family Verrucomicrobiaceae id.4036	0.0749798	0.0150177	6.73085e-07	Type 2 diabetes	-0.0284	0.256628	0.0089	0.00146899
rs12908520	15	97570657	G	A	FALSE	22.3534	family Verrucomicrobiaceae id.4036	0.0619104	0.0130946	2.15139e-06	Type 2 diabetes	0.0125	0.435086	0.008	0.1159
rs4242783	10	5064327	A	G	FALSE	21.6991	family Verrucomicrobiaceae id.4036	-0.0687992	0.0147694	2.75442e-06	Type 2 diabetes	-0.0101	0.740495	0.0089	0.2585
rs4936098	11	130280667	G	A	FALSE	22.775	family Verrucomicrobiaceae id.4036	-0.0648691	0.0135928	1.1293e-06	Type 2 diabetes	-0.0096	0.628107	0.007	0.1707
rs61779207	1	41074472	G	A	FALSE	20.4588	family Verrucomicrobiaceae id.4036	-0.0758811	0.0167762	6.63025e-06	Type 2 diabetes	-0.0038	0.180367	0.0102	0.7103
rs74542928	4	100544188	T	C	FALSE	22.4917	family Verrucomicrobiaceae id.4036	0.112124	0.0236422	1.64611e-06	Type 2 diabetes	-0.0613	0.0984217	0.0134	4.55198e-06
rs9349825	6	56341481	A	G	FALSE	22.9188	family Verrucomicrobiaceae id.4036	-0.0704354	0.0147128	2.51287e-06	Type 2 diabetes	0.0023	0.263979	0.0093	0.8046
rs941682	20	31867840	G	A	FALSE	19.2959	family Verrucomicrobiaceae id.4036	-0.0631526	0.0143767	9.5812e-06	Type 2 diabetes	0.0098	0.276016	0.0087	0.2624
rs11764871	7	146808977	G	T	FALSE	24.5418	family Victivallaceae id.2255	0.127099	0.025656	7.4929e-07	Type 2 diabetes	0.0066	0.291517	0.0086	0.4425
rs2546105	5	94692439	T	A	TRUE	24.2617	family Victivallaceae id.2255	-0.126643	0.0257111	1.02501e-06	Type 2 diabetes	1e-04	0.717241	0.0087	0.9937
rs2944282	7	57589803	T	C	FALSE	23.349	family Victivallaceae id.2255	-0.124197	0.0257026	1.56603e-06	Type 2 diabetes	0.0049	0.299805	0.0085	0.5638
rs4396289	11	9316730	C	T	FALSE	28.0899	family Victivallaceae id.2255	-0.152918	0.0288525	1.53784e-07	Type 2 diabetes	-0.0079	0.169724	0.0095	0.4103
rs6545794	2	60484909	A	G	FALSE	23.2154	family Victivallaceae id.2255	-0.197786	0.0410495	5.97008e-07	Type 2 diabetes	0.0287	0.0701919	0.015	0.0545004
rs7077363	10	95286954	G	A	FALSE	21.8867	family Victivallaceae id.2255	0.148942	0.0318366	2.83374e-06	Type 2 diabetes	-0.0082	0.159757	0.0107	0.4435
rs7314815	12	102525047	G	A	FALSE	20.0791	family Victivallaceae id.2255	0.101088	0.0225594	6.40088e-06	Type 2 diabetes	-0.0095	0.507265	0.0078	0.2239
rs7860510	9	94128796	G	C	TRUE	19.3128	family Victivallaceae id.2255	0.164855	0.0375128	9.60086e-06	Type 2 diabetes	0.0233	0.104944	0.0128	0.0698393
rs10787984	10	121356829	G	C	TRUE	19.5129	genus Actinomyces id.423	0.094316	0.0213513	9.62299e-06	Type 2 diabetes	0.0097	0.184869	0.0101	0.3372
rs2715439	15	99492313	T	C	FALSE	20.5231	genus Actinomyces id.423	-0.0746684	0.0164822	6.27004e-06	Type 2 diabetes	-0.008	0.545779	0.0078	0.3091
rs34583783	6	67207371	G	T	FALSE	22.2371	genus Actinomyces id.423	0.126596	0.0268461	4.48528e-06	Type 2 diabetes	0.021	0.108909	0.0124	0.0916896
rs4073240	6	169224781	G	A	FALSE	20.0639	genus Actinomyces id.423	0.0749687	0.0167368	7.94273e-06	Type 2 diabetes	0.0035	0.38705	0.0081	0.6631
rs4146653	10	4782841	G	A	FALSE	21.1594	genus Actinomyces id.423	0.0985224	0.0214182	4.49645e-06	Type 2 diabetes	0.0193	0.177361	0.0095	0.0420001
rs71315246	3	101352439	A	G	FALSE	19.5656	genus Actinomyces id.423	-0.0969809	0.021925	9.82969e-06	Type 2 diabetes	-0.0015	0.15561	0.0109	0.8897
rs11604400	11	98386085	C	T	FALSE	19.0603	genus Adlercreutzia id.812	-0.102524	0.0234834	9.74473e-06	Type 2 diabetes	0.0073	0.113124	0.0124	0.5544
rs13231526	7	48844151	C	A	FALSE	21.1235	genus Adlercreutzia id.812	0.143237	0.0311654	4.8136e-06	Type 2 diabetes	-0.0274	0.0745	0.015	0.0683707
rs2147798	1	201061818	G	C	TRUE	23.0789	genus Adlercreutzia id.812	-0.0922959	0.0192121	1.39878e-06	Type 2 diabetes	0.0065	0.812184	0.0099	0.5132
rs2717140	18	75009770	C	T	FALSE	22.5479	genus Adlercreutzia id.812	-0.119225	0.0251081	2.04593e-06	Type 2 diabetes	-0.0193	0.104595	0.0128	0.1338
rs7680684	4	171281359	T	C	FALSE	24.3708	genus Adlercreutzia id.812	0.083381	0.0168901	9.769e-07	Type 2 diabetes	-0.0046	0.706585	0.0087	0.597601
rs80078995	5	94059857	A	T	TRUE	23.7046	genus Adlercreutzia id.812	-0.11324	0.0232586	1.57358e-06	Type 2 diabetes	-0.0171	0.120024	0.0121	0.1579
rs9490822	6	123909083	C	T	FALSE	22.2292	genus Adlercreutzia id.812	-0.0734512	0.0155789	2.54419e-06	Type 2 diabetes	-0.0083	0.460278	0.0079	0.2913
rs9915817	17	48864179	C	T	FALSE	19.8105	genus Adlercreutzia id.812	-0.0749219	0.016833	8.21675e-06	Type 2 diabetes	-0.003	0.687403	0.0084	0.724499
rs11729256	4	95027272	T	C	FALSE	24.9702	genus Akkermansia id.4037	0.0750473	0.0150184	6.58385e-07	Type 2 diabetes	-0.0284	0.256628	0.0089	0.00146899
rs12908520	15	97570657	G	A	FALSE	22.2508	genus Akkermansia id.4037	0.061772	0.0130954	2.2648e-06	Type 2 diabetes	0.0125	0.435086	0.008	0.1159
rs4242783	10	5064327	A	G	FALSE	21.5372	genus Akkermansia id.4037	-0.0685454	0.0147701	2.99799e-06	Type 2 diabetes	-0.0101	0.740495	0.0089	0.2585
rs4936098	11	130280667	G	A	FALSE	22.8105	genus Akkermansia id.4037	-0.0649225	0.0135934	1.1036e-06	Type 2 diabetes	-0.0096	0.628107	0.007	0.1707
rs61779207	1	41074472	G	A	FALSE	20.5504	genus Akkermansia id.4037	-0.0760539	0.0167769	6.32121e-06	Type 2 diabetes	-0.0038	0.180367	0.0102	0.7103
rs74542928	4	100544188	T	C	FALSE	22.69	genus Akkermansia id.4037	0.112623	0.0236434	1.4802e-06	Type 2 diabetes	-0.0613	0.0984217	0.0134	4.55198e-06
rs9349825	6	56341481	A	G	FALSE	22.8556	genus Akkermansia id.4037	-0.0703407	0.0147133	2.59884e-06	Type 2 diabetes	0.0023	0.263979	0.0093	0.8046
rs941682	20	31867840	G	A	FALSE	19.3807	genus Akkermansia id.4037	-0.0632957	0.0143777	9.17128e-06	Type 2 diabetes	0.0098	0.276016	0.0087	0.2624
rs1107244	13	38057357	G	A	FALSE	19.6364	genus Alistipes id.968	0.0758558	0.0171182	3.59062e-06	Type 2 diabetes	0.0069	0.0859982	0.0139	0.616401
rs11769002	7	62443498	G	A	FALSE	23.3681	genus Alistipes id.968	-0.0528793	0.0109389	1.44961e-06	Type 2 diabetes	0.0012	0.399298	0.008	0.8801
rs11958296	5	177755179	A	G	FALSE	20.2087	genus Alistipes id.968	-0.0981222	0.0218272	9.29566e-06	Type 2 diabetes	0.0134	0.070657	0.0162	0.407
rs1689282	9	14080129	A	C	FALSE	20.8325	genus Alistipes id.968	-0.0520061	0.0113942	5.27582e-06	Type 2 diabetes	0.0043	0.335279	0.0083	0.6074
rs2290844	10	127787142	C	T	FALSE	18.0418	genus Alistipes id.968	0.0813969	0.0191632	9.10144e-06	Type 2 diabetes	0.0196	0.0771159	0.0143	0.1688
rs2450745	8	144428720	A	C	FALSE	19.0067	genus Alistipes id.968	-0.080524	0.0184702	7.11836e-06	Type 2 diabetes	0.0068	0.0858157	0.0142	0.6311
rs2875322	11	130887552	C	T	FALSE	19.5374	genus Alistipes id.968	0.0580945	0.0131432	8.77708e-06	Type 2 diabetes	0.0198	0.791939	0.0097	0.0413504
rs34417064	17	52776479	A	G	FALSE	20.3439	genus Alistipes id.968	-0.048202	0.0106868	7.00745e-06	Type 2 diabetes	-4e-04	0.500417	0.0079	0.9553
rs4810359	20	41191335	A	G	FALSE	19.9268	genus Alistipes id.968	-0.0652428	0.0146155	7.4967e-06	Type 2 diabetes	0.0215	0.157056	0.0107	0.0458005
rs62576416	9	112120264	T	C	FALSE	20.1557	genus Alistipes id.968	0.0492647	0.0109733	7.50361e-06	Type 2 diabetes	-0.0119	0.400848	0.0081	0.1409
rs67705352	1	19790706	T	G	FALSE	23.0622	genus Alistipes id.968	-0.0532404	0.0110864	1.65124e-06	Type 2 diabetes	-0.0071	0.371676	0.0082	0.3822
rs7129639	11	17511427	A	C	FALSE	22.9483	genus Alistipes id.968	0.0524955	0.0109584	1.78423e-06	Type 2 diabetes	0.007	0.625035	0.0082	0.3933
rs8130320	21	40580258	A	G	FALSE	20.9065	genus Alistipes id.968	-0.049002	0.010717	4.83615e-06	Type 2 diabetes	0.0141	0.436566	0.0078	0.0706496
rs1901739	5	114286707	G	T	FALSE	21.6816	genus Allisonella id.2174	-0.115769	0.0248626	3.58798e-06	Type 2 diabetes	0.0087	0.533354	0.0079	0.2711
rs35110698	12	28018998	T	C	FALSE	20.7974	genus Allisonella id.2174	-0.146322	0.0320852	5.72321e-06	Type 2 diabetes	0.0117	0.16503	0.0105	0.2632
rs35778461	9	100150556	C	T	FALSE	24.3601	genus Allisonella id.2174	0.146679	0.0297186	1.20629e-06	Type 2 diabetes	-0.0014	0.192995	0.0099	0.8841
rs594561	11	88632972	T	C	FALSE	19.885	genus Allisonella id.2174	-0.112231	0.0251681	9.41109e-06	Type 2 diabetes	-0.0239	0.564537	0.0079	0.00261198
rs602075	9	79110160	G	A	FALSE	32.3741	genus Allisonella id.2174	-0.168974	0.0296976	3.56574e-08	Type 2 diabetes	0.0025	0.740429	0.009	0.7796
rs685403	18	75370866	G	C	TRUE	18.763	genus Allisonella id.2174	-0.175203	0.0404474	4.88394e-06	Type 2 diabetes	0.001	0.0862183	0.0139	0.9447
rs7898615	10	122413451	T	G	FALSE	20.2144	genus Allisonella id.2174	0.167966	0.0373586	8.87279e-06	Type 2 diabetes	-0.006	0.124948	0.0119	0.6144
rs12675596	8	69994816	G	T	FALSE	25.1137	genus Alloprevotella id.961	0.145669	0.0290678	9.63718e-07	Type 2 diabetes	-2e-04	0.24401	0.0091	0.9829
rs17380632	3	79794395	A	T	TRUE	20.0515	genus Alloprevotella id.961	0.125564	0.0280409	9.27129e-06	Type 2 diabetes	-0.0107	0.288747	0.0086	0.2146
rs2154444	21	36053643	G	T	FALSE	20.0181	genus Alloprevotella id.961	-0.138234	0.0308961	8.36758e-06	Type 2 diabetes	0.0016	0.800653	0.0097	0.8691
rs34619204	21	40993008	G	A	FALSE	20.5281	genus Alloprevotella id.961	-0.156037	0.0344392	8.84199e-06	Type 2 diabetes	-0.0105	0.197048	0.0099	0.2905
rs4364940	1	234126516	A	G	FALSE	20.067	genus Alloprevotella id.961	0.126418	0.0282207	8.58361e-06	Type 2 diabetes	-0.0039	0.264671	0.0088	0.6611
rs4680035	3	152805600	G	A	FALSE	21.2501	genus Alloprevotella id.961	0.119599	0.0259446	4.99057e-06	Type 2 diabetes	0.0028	0.469492	0.0078	0.7209
rs1563175	2	3838940	A	C	FALSE	20.8838	genus Anaerofilum id.2053	0.0923834	0.0202157	5.53847e-06	Type 2 diabetes	-0.0044	0.415536	0.0079	0.574601
rs17012738	2	76698142	T	G	FALSE	20.3554	genus Anaerofilum id.2053	0.0903417	0.0200239	7.24169e-06	Type 2 diabetes	-0.0026	0.435962	0.0079	0.745
rs17096874	14	30991358	C	T	FALSE	22.0708	genus Anaerofilum id.2053	-0.126337	0.0268919	2.86029e-06	Type 2 diabetes	0.0054	0.164084	0.0106	0.6061
rs4244069	12	67167461	A	G	FALSE	20.197	genus Anaerofilum id.2053	0.146775	0.0326594	9.81206e-06	Type 2 diabetes	-6e-04	0.895006	0.0128	0.9595
rs4506496	1	247145690	A	G	FALSE	23.4553	genus Anaerofilum id.2053	-0.10309	0.0212861	1.48659e-06	Type 2 diabetes	0.002	0.669255	0.0083	0.8068
rs712981	3	129686434	A	C	FALSE	24.6606	genus Anaerofilum id.2053	0.10076	0.0202902	6.83109e-07	Type 2 diabetes	0.0071	0.401938	0.008	0.3749
rs816292	12	117811409	T	C	FALSE	26.288	genus Anaerofilum id.2053	-0.113003	0.02204	2.6404e-07	Type 2 diabetes	0.0103	0.265896	0.0087	0.2377
rs9299345	9	104339812	T	C	FALSE	20.3491	genus Anaerofilum id.2053	-0.1364	0.0302372	8.04304e-06	Type 2 diabetes	-0.0134	0.130055	0.0116	0.2495
rs10502061	11	105615253	A	G	FALSE	18.9442	genus Anaerostipes id.1991	0.0835752	0.0192017	7.93542e-06	Type 2 diabetes	-0.0195	0.0817215	0.0143	0.1721
rs2396460	2	228018671	C	T	FALSE	21.8969	genus Anaerostipes id.1991	0.0512653	0.0109555	2.91092e-06	Type 2 diabetes	0.0127	0.543092	0.008	0.1109
rs2804244	10	117383184	G	A	FALSE	22.8821	genus Anaerostipes id.1991	0.053089	0.0110983	2.04052e-06	Type 2 diabetes	0.0048	0.531679	0.0079	0.5432
rs3900776	9	13525082	G	A	FALSE	21.6747	genus Anaerostipes id.1991	-0.110013	0.0236302	2.74764e-06	Type 2 diabetes	0.0104	0.0697907	0.0153	0.497299
rs62215703	21	25873624	G	A	FALSE	22.2599	genus Anaerostipes id.1991	0.0644965	0.0136702	1.9777e-06	Type 2 diabetes	-0.0082	0.205388	0.0097	0.3993
rs6474958	9	1582701	G	A	FALSE	19.9347	genus Anaerostipes id.1991	0.0500065	0.0112001	6.74481e-06	Type 2 diabetes	0.0087	0.583796	0.008	0.2775
rs6726833	2	39351569	C	A	FALSE	21.4632	genus Anaerostipes id.1991	-0.0877497	0.0189408	3.32216e-06	Type 2 diabetes	-7e-04	0.0736221	0.0148	0.9608
rs6854026	4	169690814	C	T	FALSE	21.7321	genus Anaerostipes id.1991	0.0508482	0.0109075	3.1958e-06	Type 2 diabetes	0.0045	0.479041	0.0079	0.5683
rs7193624	16	77574020	T	C	FALSE	24.8031	genus Anaerostipes id.1991	-0.0750642	0.0150723	5.35476e-07	Type 2 diabetes	-0.0068	0.848188	0.01	0.499501
rs10150232	14	30418008	A	G	FALSE	20.6222	genus Anaerotruncus id.2054	0.0567088	0.0124877	6.67667e-06	Type 2 diabetes	-0.0012	0.284016	0.0087	0.8898
rs1272208	9	78630894	T	G	FALSE	22.2014	genus Anaerotruncus id.2054	0.0611743	0.0129831	4.27986e-06	Type 2 diabetes	8e-04	0.761775	0.0085	0.9267
rs1431492	3	150855371	C	T	FALSE	20.0749	genus Anaerotruncus id.2054	-0.0654996	0.0146188	7.35563e-06	Type 2 diabetes	-0.0054	0.16958	0.0104	0.5992
rs17734739	2	211663702	T	C	FALSE	19.6028	genus Anaerotruncus id.2054	0.0660052	0.014908	7.4278e-06	Type 2 diabetes	-0.0115	0.176946	0.0104	0.2652
rs4669806	2	12200752	G	T	FALSE	21.9616	genus Anaerotruncus id.2054	0.0576389	0.0122994	2.42058e-06	Type 2 diabetes	-0.0097	0.270167	0.0088	0.2742
rs6563550	13	38058413	T	C	FALSE	24.6285	genus Anaerotruncus id.2054	0.0877135	0.0176745	2.34515e-07	Type 2 diabetes	0.009	0.0859691	0.0139	0.5158
rs7155595	14	77502546	C	A	FALSE	20.5747	genus Anaerotruncus id.2054	0.0539336	0.0118903	7.54988e-06	Type 2 diabetes	0.0086	0.324186	0.0085	0.3113
rs7675045	4	172808992	A	T	TRUE	20.2693	genus Anaerotruncus id.2054	-0.0497815	0.0110573	6.91879e-06	Type 2 diabetes	0.0092	0.442316	0.0079	0.2449
rs8005030	14	30607199	C	T	FALSE	22.1325	genus Anaerotruncus id.2054	0.0554447	0.0117854	2.28297e-06	Type 2 diabetes	-0.0148	0.319656	0.0084	0.0762009
rs9347879	6	165015261	T	C	FALSE	20.9877	genus Anaerotruncus id.2054	0.050618	0.011049	4.22328e-06	Type 2 diabetes	0.0081	0.467707	0.0078	0.2994
rs1340391	1	102960989	T	C	FALSE	20.04	genus Bacteroides id.918	-0.0592004	0.0132244	6.73008e-06	Type 2 diabetes	0.0057	0.1972	0.0098	0.561399
rs17619981	19	24342250	T	G	FALSE	22.1941	genus Bacteroides id.918	0.0880978	0.0187002	2.68683e-06	Type 2 diabetes	-0.0037	0.0997203	0.0131	0.7796
rs2023437	14	22045949	T	C	FALSE	21.7796	genus Bacteroides id.918	-0.0782325	0.0167634	5.01822e-06	Type 2 diabetes	3e-04	0.112247	0.0124	0.9809
rs2366421	3	62019400	T	A	TRUE	20.3342	genus Bacteroides id.918	-0.0528153	0.0117124	7.64945e-06	Type 2 diabetes	-0.0025	0.266287	0.0088	0.777
rs495004	9	112855426	C	G	TRUE	21.8813	genus Bacteroides id.918	-0.0607475	0.0129865	3.4209e-06	Type 2 diabetes	-0.0012	0.198317	0.0098	0.9042
rs66474973	20	58605432	G	T	FALSE	24.4029	genus Bacteroides id.918	0.0812515	0.0164479	6.80973e-07	Type 2 diabetes	0.0025	0.118548	0.0121	0.835
rs6795673	3	10593224	C	T	FALSE	26.1833	genus Bacteroides id.918	0.0538565	0.0105251	3.37909e-07	Type 2 diabetes	-0.0048	0.444239	0.0076	0.5273
rs11155559	6	148601905	T	C	FALSE	20.1529	genus Barnesiella id.944	0.0956023	0.0212961	8.91908e-06	Type 2 diabetes	-0.0184	0.0889883	0.0139	0.1838
rs12909713	15	87145913	C	T	FALSE	21.048	genus Barnesiella id.944	-0.0550716	0.0120039	4.94527e-06	Type 2 diabetes	-0.013	0.432853	0.0078	0.0985303
rs199035	6	23435415	G	A	FALSE	21.8418	genus Barnesiella id.944	0.0559495	0.0119716	3.00296e-06	Type 2 diabetes	-0.0045	0.528379	0.0079	0.5689
rs2057922	7	10076378	C	G	TRUE	22.1148	genus Barnesiella id.944	-0.0915241	0.0194623	3.82631e-06	Type 2 diabetes	0.0263	0.902159	0.0132	0.04548
rs2428166	6	110831148	G	A	FALSE	24.1781	genus Barnesiella id.944	-0.165859	0.0337309	8.50883e-07	Type 2 diabetes	-0.0018	0.0535093	0.0175	0.9194
rs28418786	8	25834694	C	G	TRUE	20.4572	genus Barnesiella id.944	-0.0791324	0.0174957	6.47635e-06	Type 2 diabetes	-0.0027	0.135589	0.0114	0.8107
rs62251337	3	44327429	G	A	FALSE	21.3849	genus Barnesiella id.944	0.0690763	0.0149374	4.2416e-06	Type 2 diabetes	-0.0192	0.779836	0.0095	0.0421396
rs76181748	8	105458416	C	T	FALSE	20.5753	genus Barnesiella id.944	-0.0778559	0.017164	6.77657e-06	Type 2 diabetes	-0.0026	0.138349	0.0115	0.8197
rs79795328	4	114546595	A	G	FALSE	21.5274	genus Barnesiella id.944	-0.0818645	0.0176441	4.23302e-06	Type 2 diabetes	0.0023	0.134378	0.0115	0.8403
rs10841473	12	20378911	G	C	TRUE	23.2559	genus Bifidobacterium id.436	-0.0624207	0.0129438	1.6452e-06	Type 2 diabetes	0.0028	0.266366	0.0083	0.736
rs12022129	1	207003374	A	G	FALSE	19.8722	genus Bifidobacterium id.436	-0.0619356	0.0138937	7.9965e-06	Type 2 diabetes	-0.0049	0.797579	0.0091	0.5861
rs13020688	2	192878532	G	A	FALSE	21.0594	genus Bifidobacterium id.436	0.0562696	0.0122617	4.07258e-06	Type 2 diabetes	-0.0024	0.383628	0.0081	0.7701
rs1961273	2	137602926	C	T	FALSE	25.9491	genus Bifidobacterium id.436	0.0674036	0.0132319	3.50865e-07	Type 2 diabetes	-0.0074	0.230769	0.0092	0.4187
rs2491158	10	126089703	A	G	FALSE	19.8794	genus Bifidobacterium id.436	-0.0712624	0.015983	8.04711e-06	Type 2 diabetes	-0.0071	0.822627	0.0105	0.4978
rs2686790	7	48090746	C	T	FALSE	20.0648	genus Bifidobacterium id.436	-0.070741	0.0157926	7.49894e-06	Type 2 diabetes	0.0111	0.856191	0.0112	0.3221
rs4567981	2	49906864	T	A	TRUE	22.7198	genus Bifidobacterium id.436	0.0562084	0.0117923	1.92832e-06	Type 2 diabetes	0.0056	0.427993	0.008	0.484
rs5746486	22	18354272	T	C	FALSE	19.7033	genus Bifidobacterium id.436	-0.0536216	0.0120801	8.99953e-06	Type 2 diabetes	0.0036	0.356055	0.0082	0.663201
rs62181700	2	189805784	G	A	FALSE	22.6654	genus Bifidobacterium id.436	-0.0624643	0.0131205	2.17245e-06	Type 2 diabetes	-0.0037	0.278711	0.0088	0.671001
rs857444	6	14617591	C	T	FALSE	21.2076	genus Bifidobacterium id.436	0.0558234	0.0121219	3.571e-06	Type 2 diabetes	-0.006	0.356851	0.0081	0.4619
rs11069458	13	102402685	C	T	FALSE	19.2928	genus Bilophila id.3170	0.0680947	0.015503	7.71543e-06	Type 2 diabetes	0.0021	0.828179	0.0104	0.8391
rs1241171	1	103299921	G	A	FALSE	21.2811	genus Bilophila id.3170	-0.0692654	0.0150148	4.24033e-06	Type 2 diabetes	0.0088	0.208065	0.0097	0.3661
rs1571225	9	4940871	T	C	FALSE	23.4835	genus Bilophila id.3170	-0.0826826	0.0170621	1.1229e-06	Type 2 diabetes	-0.0051	0.861371	0.0113	0.6498
rs2713349	7	9510367	T	A	TRUE	19.389	genus Bilophila id.3170	-0.0617228	0.0140174	8.63257e-06	Type 2 diabetes	0.0033	0.734371	0.0089	0.7119
rs4798126	18	3765773	G	A	FALSE	19.0326	genus Bilophila id.3170	0.073288	0.016799	7.14661e-06	Type 2 diabetes	0.0021	0.14489	0.0112	0.8478
rs542415	15	50011554	T	C	FALSE	21.1474	genus Bilophila id.3170	-0.0613623	0.0133436	4.70945e-06	Type 2 diabetes	-0.0269	0.336465	0.0084	0.00128401
rs7802841	7	138583840	A	C	FALSE	23.6811	genus Bilophila id.3170	-0.0670097	0.0137701	1.76954e-06	Type 2 diabetes	-0.0036	0.691654	0.0083	0.6645
rs9899990	17	9121579	A	G	FALSE	19.2832	genus Bilophila id.3170	-0.102702	0.0233878	9.06692e-06	Type 2 diabetes	-0.0154	0.078991	0.0146	0.294
rs10084203	2	191304149	G	A	FALSE	19.7912	genus Butyricicoccus id.2055	-0.0549699	0.0123563	8.58638e-06	Type 2 diabetes	-0.0209	0.751149	0.009	0.0203498
rs12034718	1	67379595	G	A	FALSE	19.6426	genus Butyricicoccus id.2055	-0.0701199	0.0158213	9.57679e-06	Type 2 diabetes	-0.0252	0.852046	0.011	0.0219801
rs12585793	13	27018240	T	C	FALSE	21.5578	genus Butyricicoccus id.2055	-0.262206	0.0564729	5.79189e-06	Type 2 diabetes	0.0256	0.042224	0.0193	0.1847
rs56221232	2	153453410	T	C	FALSE	24.4666	genus Butyricicoccus id.2055	0.0828027	0.0167401	7.61939e-07	Type 2 diabetes	0.0247	0.116764	0.0121	0.0407596
rs7322368	13	100213990	C	T	FALSE	19.8336	genus Butyricicoccus id.2055	-0.0815733	0.0183167	5.51785e-06	Type 2 diabetes	0.0062	0.905738	0.0134	0.640801
rs75238760	18	22899113	T	A	TRUE	19.592	genus Butyricicoccus id.2055	0.0619423	0.0139942	6.79704e-06	Type 2 diabetes	-0.006	0.198147	0.0099	0.544999
rs11228830	11	56664962	A	G	FALSE	20.5467	genus Butyricimonas id.945	0.135265	0.0298411	6.55164e-06	Type 2 diabetes	0.0216	0.0687513	0.0157	0.1674
rs113054641	21	16550389	G	A	FALSE	27.8422	genus Butyricimonas id.945	-0.144881	0.0274574	1.73696e-07	Type 2 diabetes	2e-04	0.0682314	0.0155	0.9892
rs12458763	18	34091618	A	C	FALSE	20.492	genus Butyricimonas id.945	0.122037	0.0269587	6.36649e-06	Type 2 diabetes	-0.0183	0.0736192	0.0152	0.2278
rs2114713	15	80528373	G	T	FALSE	20.3615	genus Butyricimonas id.945	0.062721	0.0138998	6.87717e-06	Type 2 diabetes	-0.001	0.417618	0.0075	0.8926
rs2642760	5	62119947	G	C	TRUE	24.0718	genus Butyricimonas id.945	0.0713357	0.0145396	8.58084e-07	Type 2 diabetes	0.0078	0.365793	0.008	0.3319
rs7083431	10	72711156	A	C	FALSE	23.7251	genus Butyricimonas id.945	0.0703539	0.0144439	8.85462e-07	Type 2 diabetes	-0.0086	0.351792	0.0082	0.2947
rs72814525	10	72443070	A	G	FALSE	19.6658	genus Butyricimonas id.945	0.0664154	0.0149766	8.24594e-06	Type 2 diabetes	0.0137	0.31454	0.0081	0.0904795
rs9657374	8	4834406	C	T	FALSE	21.1059	genus Butyricimonas id.945	0.0680719	0.0148172	4.5036e-06	Type 2 diabetes	0.0025	0.303394	0.0085	0.764599
rs1007475	6	148403405	G	T	FALSE	20.4202	genus Butyrivibrio id.1993	0.118065	0.0261271	7.92319e-06	Type 2 diabetes	-0.0242	0.307859	0.0085	0.00448105
rs11761679	7	150596929	T	C	FALSE	23.1704	genus Butyrivibrio id.1993	0.154775	0.0321539	2.20232e-06	Type 2 diabetes	-0.0125	0.167501	0.0099	0.2049
rs17163238	5	128976021	G	A	FALSE	20.8023	genus Butyrivibrio id.1993	0.140987	0.0309117	5.51201e-06	Type 2 diabetes	0.0141	0.202274	0.0097	0.1475
rs4537857	13	27292666	T	C	FALSE	22.7883	genus Butyrivibrio id.1993	-0.12459	0.0260992	1.80194e-06	Type 2 diabetes	-0.0154	0.294967	0.0085	0.0719499
rs4928024	3	54288503	G	A	FALSE	20.1369	genus Butyrivibrio id.1993	0.17471	0.0389333	8.18634e-06	Type 2 diabetes	-0.0018	0.905825	0.0134	0.8959
rs7412979	1	235580646	C	G	TRUE	23.0413	genus Butyrivibrio id.1993	0.186779	0.0389112	1.70565e-06	Type 2 diabetes	0.0099	0.106951	0.0127	0.4352
rs7752361	6	111780705	G	A	FALSE	24.6853	genus Butyrivibrio id.1993	0.11923	0.0239975	7.69113e-07	Type 2 diabetes	0.0019	0.555305	0.0079	0.811
rs7763512	6	21960091	A	G	FALSE	22.3742	genus Butyrivibrio id.1993	-0.119846	0.0253367	3.10656e-06	Type 2 diabetes	-0.0038	0.595129	0.0081	0.6353
rs9349693	6	53939724	G	A	FALSE	20.6102	genus Butyrivibrio id.1993	-0.117973	0.0259861	5.54958e-06	Type 2 diabetes	-0.01	0.696521	0.0085	0.2425
rs10090365	8	138638199	G	A	FALSE	21.2548	genus Candidatus Soleaferrea id.11350	0.0834413	0.0180989	4.17311e-06	Type 2 diabetes	-0.0104	0.454817	0.0079	0.1886
rs10108780	8	123882833	A	G	FALSE	21.587	genus Candidatus Soleaferrea id.11350	-0.092834	0.0199807	3.64083e-06	Type 2 diabetes	3e-04	0.291148	0.0087	0.9688
rs10809135	9	10611282	C	T	FALSE	20.9436	genus Candidatus Soleaferrea id.11350	-0.0834858	0.0182426	5.4718e-06	Type 2 diabetes	-0.0048	0.48591	0.0078	0.5394
rs11153159	6	109376647	G	C	TRUE	20.1239	genus Candidatus Soleaferrea id.11350	-0.12805	0.0285446	4.4152e-06	Type 2 diabetes	-0.0046	0.115161	0.0123	0.7099
rs12500231	4	52935445	T	A	TRUE	19.8442	genus Candidatus Soleaferrea id.11350	-0.0813853	0.0182696	7.67644e-06	Type 2 diabetes	-0.0328	0.565753	0.0079	2.90102e-05
rs2193878	3	190349049	T	A	TRUE	20.0906	genus Candidatus Soleaferrea id.11350	0.228255	0.0509241	9.4554e-06	Type 2 diabetes	-0.0032	0.0505397	0.0179	0.8583
rs4294381	1	224688107	C	T	FALSE	23.4159	genus Candidatus Soleaferrea id.11350	-0.112197	0.023186	1.36848e-06	Type 2 diabetes	-0.0104	0.799676	0.0097	0.2821
rs6489992	12	115352769	A	G	FALSE	20.1922	genus Candidatus Soleaferrea id.11350	-0.0840437	0.0187031	7.88787e-06	Type 2 diabetes	-0.0042	0.367899	0.0074	0.5743
rs6494306	15	62394540	A	G	FALSE	20.4737	genus Candidatus Soleaferrea id.11350	-0.0969304	0.0214221	5.80056e-06	Type 2 diabetes	-0.0283	0.220936	0.0085	0.000935492
rs7400877	14	76403542	C	T	FALSE	19.9756	genus Candidatus Soleaferrea id.11350	0.0951085	0.0212799	9.29458e-06	Type 2 diabetes	0.0024	0.770019	0.0093	0.7991
rs9973954	2	19885907	G	A	FALSE	20.8425	genus Candidatus Soleaferrea id.11350	-0.0892075	0.0195401	5.94799e-06	Type 2 diabetes	-0.0157	0.714857	0.0087	0.0712804
rs12404911	1	240118443	C	T	FALSE	21.4062	genus Catenibacterium id.2153	0.140717	0.0304142	2.79892e-06	Type 2 diabetes	0.0022	0.18769	0.0101	0.83
rs212393	6	159485742	A	G	FALSE	22.3323	genus Catenibacterium id.2153	0.135254	0.0286209	3.62485e-06	Type 2 diabetes	-0.0052	0.684709	0.0085	0.5364
rs73128290	7	57364320	A	G	FALSE	20.7825	genus Catenibacterium id.2153	0.129726	0.0284563	4.29368e-06	Type 2 diabetes	5e-04	0.270409	0.0089	0.9576
rs7742829	6	105089665	C	T	FALSE	20.6518	genus Catenibacterium id.2153	0.11411	0.0251099	5.60725e-06	Type 2 diabetes	0.0161	0.401616	0.0079	0.0430101
rs17081797	18	67555560	A	G	FALSE	19.6025	genus Christensenellaceae R 7group id.11283	-0.0904325	0.0204253	3.34033e-06	Type 2 diabetes	0.0125	0.074111	0.0148	0.4014
rs60954665	19	35883736	T	G	FALSE	20.2182	genus Christensenellaceae R 7group id.11283	0.049815	0.0110787	7.13181e-06	Type 2 diabetes	-0.0046	0.461767	0.0079	0.5624
rs62467127	7	118096925	C	T	FALSE	20.5064	genus Christensenellaceae R 7group id.11283	0.114108	0.0251983	3.25364e-06	Type 2 diabetes	-0.0058	0.0542345	0.0173	0.739701
rs78521377	10	126448374	C	T	FALSE	20.689	genus Christensenellaceae R 7group id.11283	0.124992	0.0274797	5.60673e-06	Type 2 diabetes	-0.0255	0.0495312	0.0181	0.1576
rs892686	9	83043376	A	G	FALSE	21.3125	genus Christensenellaceae R 7group id.11283	0.0514099	0.011136	3.96862e-06	Type 2 diabetes	-0.0074	0.4766	0.0079	0.3479
rs999354	19	34076956	T	A	TRUE	24.5179	genus Christensenellaceae R 7group id.11283	0.0580248	0.0117185	7.00697e-07	Type 2 diabetes	-0.0055	0.341978	0.0082	0.5006
rs10074000	5	113126539	T	C	FALSE	20.3567	genus Clostridium innocuum group id.14397	-0.102648	0.0227508	6.99939e-06	Type 2 diabetes	0.0043	0.401934	0.0075	0.567
rs10506058	12	30268485	A	G	FALSE	20.1844	genus Clostridium innocuum group id.14397	0.0997048	0.0221926	8.92442e-06	Type 2 diabetes	8e-04	0.406685	0.008	0.9191
rs1948423	3	103025517	T	A	TRUE	21.5958	genus Clostridium innocuum group id.14397	-0.108859	0.023425	3.49406e-06	Type 2 diabetes	0.0193	0.303655	0.0086	0.0247002
rs61267978	18	6348227	T	C	FALSE	21.0105	genus Clostridium innocuum group id.14397	0.14708	0.0320875	5.58509e-06	Type 2 diabetes	-0.009	0.13203	0.0116	0.4413
rs6890185	5	71186626	C	T	FALSE	23.6694	genus Clostridium innocuum group id.14397	-0.113424	0.0233137	1.12243e-06	Type 2 diabetes	-0.0172	0.670111	0.0083	0.0382701
rs71564433	6	143718234	T	A	TRUE	21.2955	genus Clostridium innocuum group id.14397	-0.126746	0.0274657	7.8001e-06	Type 2 diabetes	-0.0114	0.195218	0.0099	0.2496
rs77845139	15	59704208	A	G	FALSE	19.9916	genus Clostridium innocuum group id.14397	-0.114993	0.0257186	8.40621e-06	Type 2 diabetes	0.0037	0.257232	0.009	0.6831
rs11586026	1	83252771	A	T	TRUE	19.6236	genus Clostridium sensustricto1 id.1873	0.110967	0.0250498	8.84993e-06	Type 2 diabetes	0.0134	0.0647667	0.016	0.4024
rs116847295	12	43485015	C	T	FALSE	19.9971	genus Clostridium sensustricto1 id.1873	0.110021	0.0246032	4.58121e-06	Type 2 diabetes	0.0352	0.0579461	0.0166	0.0338602
rs12341505	9	136710881	G	A	FALSE	20.2587	genus Clostridium sensustricto1 id.1873	0.0810718	0.0180121	4.8217e-06	Type 2 diabetes	0.0118	0.131694	0.0119	0.3195
rs12490337	3	111482845	C	G	TRUE	20.104	genus Clostridium sensustricto1 id.1873	-0.0616879	0.0137581	7.49463e-06	Type 2 diabetes	0.008	0.236438	0.0092	0.3869
rs2795528	10	43270264	G	A	FALSE	22.085	genus Clostridium sensustricto1 id.1873	-0.184315	0.0392204	2.72038e-06	Type 2 diabetes	0.0241	0.0566107	0.0169	0.1533
rs10890671	11	107123199	C	T	FALSE	20.4462	genus Collinsella id.815	0.0537401	0.0118848	6.52139e-06	Type 2 diabetes	0.014	0.510811	0.0078	0.0749601
rs11597285	10	8589813	G	T	FALSE	19.914	genus Collinsella id.815	-0.0537947	0.0120548	9.37605e-06	Type 2 diabetes	0.0075	0.432863	0.008	0.3495
rs12921100	16	77283458	T	A	TRUE	19.6992	genus Collinsella id.815	-0.0563759	0.0127019	8.22565e-06	Type 2 diabetes	-0.0208	0.703711	0.0086	0.0152999
rs1496626	19	31760841	T	C	FALSE	19.9784	genus Collinsella id.815	-0.0722307	0.01616	6.78172e-06	Type 2 diabetes	0.0066	0.137872	0.0112	0.5561
rs2103510	21	29355467	G	A	FALSE	21.8632	genus Collinsella id.815	0.0786551	0.0168217	2.42477e-06	Type 2 diabetes	0.0161	0.132278	0.0115	0.163
rs2671662	17	47529492	G	C	TRUE	22.5914	genus Collinsella id.815	0.0567751	0.011945	2.22039e-06	Type 2 diabetes	-0.0018	0.549538	0.008	0.8195
rs59414781	15	50026113	C	G	TRUE	19.944	genus Collinsella id.815	0.0668866	0.0149773	9.14724e-06	Type 2 diabetes	0.03	0.193863	0.0098	0.00223501
rs62448871	7	24465024	C	A	FALSE	20.1641	genus Collinsella id.815	-0.0540309	0.0120324	6.7825e-06	Type 2 diabetes	-0.0047	0.427273	0.008	0.5562
rs73052258	2	195739311	G	A	FALSE	21.0671	genus Collinsella id.815	0.0930178	0.0202658	1.71581e-06	Type 2 diabetes	-0.0112	0.0971457	0.0133	0.3989
rs9541268	13	68610061	C	A	FALSE	23.6572	genus Collinsella id.815	0.09597	0.0197312	8.79427e-07	Type 2 diabetes	-0.011	0.116801	0.0123	0.3698
rs11532348	12	98289796	C	T	FALSE	20.9945	genus Coprobacter id.949	-0.103931	0.0226826	5.71189e-06	Type 2 diabetes	-0.0143	0.20473	0.0099	0.1458
rs12684609	9	137784868	T	C	FALSE	20.9346	genus Coprobacter id.949	0.100827	0.0220366	6.10183e-06	Type 2 diabetes	-0.0018	0.190542	0.01	0.8548
rs143662916	11	103549974	C	T	FALSE	21.9853	genus Coprobacter id.949	0.253264	0.0540141	3.07249e-06	Type 2 diabetes	-0.0047	0.0569051	0.017	0.7819
rs213863	6	97234939	T	C	FALSE	22.1919	genus Coprobacter id.949	0.0887412	0.0188377	2.34882e-06	Type 2 diabetes	0.006	0.717955	0.0087	0.4916
rs5011652	15	91166608	C	G	TRUE	20.2298	genus Coprobacter id.949	-0.0899597	0.020001	5.51049e-06	Type 2 diabetes	0.0132	0.759815	0.0092	0.1515
rs55672356	4	34852443	T	A	TRUE	21.832	genus Coprobacter id.949	-0.193354	0.0413815	2.73691e-06	Type 2 diabetes	-0.0108	0.0558757	0.0171	0.528799
rs74919520	2	32242452	G	A	FALSE	20.6987	genus Coprobacter id.949	0.125703	0.0276296	5.76328e-06	Type 2 diabetes	-0.0086	0.115733	0.0122	0.4827
rs1010560	1	30400301	C	A	FALSE	22.3542	genus Coprococcus1 id.11301	0.0580232	0.0122722	1.95916e-06	Type 2 diabetes	0.012	0.299835	0.0085	0.1562
rs12886051	14	29898456	G	C	TRUE	19.5361	genus Coprococcus1 id.11301	-0.0521782	0.0118051	8.00774e-06	Type 2 diabetes	0.0088	0.333305	0.0083	0.2928
rs1519491	2	22079770	T	C	FALSE	19.3245	genus Coprococcus1 id.11301	0.0499197	0.0113558	8.95282e-06	Type 2 diabetes	-0.0023	0.410916	0.0072	0.746
rs1576241	6	72529277	A	G	FALSE	21.7079	genus Coprococcus1 id.11301	-0.0510343	0.0109535	3.32859e-06	Type 2 diabetes	0.0161	0.47266	0.0079	0.0414295
rs4277593	20	4319420	G	A	FALSE	28.3902	genus Coprococcus1 id.11301	-0.0585649	0.0109914	1.1397e-07	Type 2 diabetes	0.0137	0.49817	0.0078	0.0811596
rs73031725	11	134622282	T	C	FALSE	22.2585	genus Coprococcus1 id.11301	0.167591	0.0355224	1.97916e-06	Type 2 diabetes	-0.0143	0.0420399	0.0196	0.4641
rs73167075	3	165693143	T	C	FALSE	20.1836	genus Coprococcus1 id.11301	0.0573137	0.0127573	8.5686e-06	Type 2 diabetes	0.0115	0.234711	0.0093	0.2159
rs74101919	1	95424321	T	C	FALSE	24.7059	genus Coprococcus1 id.11301	-0.0718988	0.0144651	1.0329e-06	Type 2 diabetes	0.0109	0.183386	0.0101	0.2796
rs7784490	7	132556835	G	C	TRUE	21.0072	genus Coprococcus1 id.11301	0.0518543	0.0113136	4.55229e-06	Type 2 diabetes	0.0223	0.623314	0.008	0.00544804
rs10070053	5	34794789	A	G	FALSE	19.2731	genus Coprococcus2 id.11302	0.0594312	0.0135375	7.64874e-06	Type 2 diabetes	-8e-04	0.408013	0.0081	0.9191
rs10121347	9	16806694	C	G	TRUE	17.7964	genus Coprococcus2 id.11302	0.0925805	0.0219459	8.31419e-06	Type 2 diabetes	0.0173	0.0794924	0.0141	0.2207
rs1958519	14	86833255	T	A	TRUE	23.0545	genus Coprococcus2 id.11302	0.0665288	0.0138558	1.57692e-06	Type 2 diabetes	0.008	0.431595	0.008	0.3175
rs2482516	9	25554068	C	T	FALSE	21.002	genus Coprococcus2 id.11302	0.0754415	0.0164619	4.72335e-06	Type 2 diabetes	-0.0066	0.202881	0.0097	0.4986
rs35890118	10	129715759	A	G	FALSE	20.304	genus Coprococcus2 id.11302	-0.066536	0.0147661	8.25962e-06	Type 2 diabetes	-0.0139	0.279992	0.0088	0.1122
rs59936925	20	49266770	A	T	TRUE	25.0374	genus Coprococcus2 id.11302	0.117085	0.0233995	9.3754e-07	Type 2 diabetes	0.0249	0.0875399	0.0137	0.0694001
rs6677933	1	112139008	C	T	FALSE	23.9949	genus Coprococcus2 id.11302	-0.0804405	0.0164216	1.185e-06	Type 2 diabetes	0.0049	0.215553	0.0095	0.6031
rs6894272	5	33114638	T	C	FALSE	20.1103	genus Coprococcus2 id.11302	-0.113458	0.0253003	9.53213e-06	Type 2 diabetes	-0.0211	0.0734203	0.0151	0.1623
rs72680320	4	131125786	T	C	FALSE	21.7663	genus Coprococcus2 id.11302	-0.0649382	0.013919	2.27117e-06	Type 2 diabetes	-0.0082	0.434885	0.0079	0.3014
rs9426473	1	4210455	A	G	FALSE	20.2434	genus Coprococcus2 id.11302	0.0727361	0.0161662	6.30681e-06	Type 2 diabetes	0.0037	0.213503	0.0096	0.6982
rs10810043	9	13799809	G	A	FALSE	19.7765	genus Coprococcus3 id.11303	-0.0515518	0.0115923	9.27428e-06	Type 2 diabetes	0.0068	0.62547	0.0081	0.3998
rs11080344	17	26104511	C	T	FALSE	20.9063	genus Coprococcus3 id.11303	0.0516921	0.0113054	4.78696e-06	Type 2 diabetes	0.0069	0.451386	0.0079	0.3835
rs13394391	2	240727657	C	T	FALSE	22.0892	genus Coprococcus3 id.11303	-0.0709302	0.0150918	2.20318e-06	Type 2 diabetes	-0.0129	0.165274	0.0106	0.2244
rs62481985	8	4128340	G	C	TRUE	25.6231	genus Coprococcus3 id.11303	-0.0582385	0.0115052	4.17561e-07	Type 2 diabetes	0.0088	0.436322	0.008	0.2671
rs6994742	8	8540070	C	T	FALSE	19.7897	genus Coprococcus3 id.11303	0.0551306	0.0123929	7.8361e-06	Type 2 diabetes	0.0127	0.269153	0.0087	0.1415
rs8100692	19	40032132	T	C	FALSE	25.8918	genus Coprococcus3 id.11303	0.0577411	0.0113476	4.16457e-07	Type 2 diabetes	-0.005	0.424277	0.0079	0.5264
rs112893842	9	8786663	T	C	FALSE	23.8986	genus Defluviitaleaceae UCG011 id.11287	0.11381	0.0232806	1.44534e-06	Type 2 diabetes	0.0013	0.12268	0.012	0.914
rs28696126	7	79734541	T	A	TRUE	19.9455	genus Defluviitaleaceae UCG011 id.11287	0.106503	0.0238473	6.62811e-06	Type 2 diabetes	-0.0024	0.868473	0.0115	0.8352
rs2892880	4	120741726	G	A	FALSE	20.2583	genus Defluviitaleaceae UCG011 id.11287	0.0817755	0.0181686	6.82889e-06	Type 2 diabetes	-0.0106	0.246409	0.0091	0.2449
rs4344384	10	66407366	T	G	FALSE	20.9813	genus Defluviitaleaceae UCG011 id.11287	-0.0715978	0.0156309	4.83237e-06	Type 2 diabetes	-0.0046	0.520568	0.0083	0.5762
rs9725395	1	85205632	A	G	FALSE	21.911	genus Defluviitaleaceae UCG011 id.11287	-0.13834	0.029554	3.51925e-06	Type 2 diabetes	0.0105	0.0777129	0.0146	0.4711
rs11160353	14	97116904	A	T	TRUE	22.0592	genus Desulfovibrio id.3173	0.0691756	0.0147285	2.70302e-06	Type 2 diabetes	0.0025	0.517451	0.0073	0.732
rs12031543	1	68664315	T	C	FALSE	20.3574	genus Desulfovibrio id.3173	-0.127185	0.0281887	6.54757e-06	Type 2 diabetes	-0.0126	0.0565809	0.015	0.4022
rs13066142	3	67478973	G	A	FALSE	22.5503	genus Desulfovibrio id.3173	0.119141	0.0250891	3.78669e-06	Type 2 diabetes	-0.0079	0.0816142	0.0143	0.5781
rs16863365	2	198089911	A	G	FALSE	23.2347	genus Desulfovibrio id.3173	0.109402	0.0226964	1.79449e-06	Type 2 diabetes	0.0165	0.129184	0.0116	0.1546
rs2032031	10	130170270	G	A	FALSE	19.4035	genus Desulfovibrio id.3173	0.0654931	0.0148681	9.14282e-06	Type 2 diabetes	-0.0092	0.512404	0.0079	0.244
rs72647089	8	57972916	T	G	FALSE	19.8356	genus Desulfovibrio id.3173	-0.106594	0.0239337	8.29755e-06	Type 2 diabetes	0.0047	0.0980234	0.0131	0.719999
rs10138457	14	102458052	T	C	FALSE	18.6291	genus Dialister id.2183	-0.113054	0.0261933	7.88116e-06	Type 2 diabetes	-0.031	0.0662752	0.0158	0.0499103
rs10938938	4	23294359	A	G	FALSE	20.4822	genus Dialister id.2183	0.0773514	0.0170915	7.37055e-06	Type 2 diabetes	-0.0082	0.809164	0.01	0.4126
rs11166701	8	138295725	G	A	FALSE	24.6976	genus Dialister id.2183	-0.0655301	0.013186	5.50744e-07	Type 2 diabetes	0.0119	0.509329	0.0079	0.1297
rs2314294	16	9336862	T	C	FALSE	19.9813	genus Dialister id.2183	0.0865932	0.0193719	8.07904e-06	Type 2 diabetes	-0.0057	0.139404	0.0113	0.611
rs2435610	7	150890034	A	C	FALSE	20.3896	genus Dialister id.2183	0.0647132	0.0143314	5.93267e-06	Type 2 diabetes	-0.014	0.280149	0.0085	0.097789
rs4747450	10	23199653	C	A	FALSE	20.49	genus Dialister id.2183	0.0668509	0.0147685	5.83727e-06	Type 2 diabetes	-0.0052	0.264029	0.0089	0.5639
rs4753063	11	92267129	A	G	FALSE	21.0228	genus Dialister id.2183	0.0596297	0.0130052	4.8568e-06	Type 2 diabetes	0.0103	0.551609	0.0078	0.1862
rs517089	11	10967286	T	A	TRUE	20.0089	genus Dialister id.2183	0.076227	0.0170411	5.1363e-06	Type 2 diabetes	-0.0224	0.181738	0.0101	0.0274397
rs75416973	1	172809633	A	G	FALSE	19.5412	genus Dialister id.2183	0.0727223	0.016451	9.46085e-06	Type 2 diabetes	0.0039	0.188246	0.01	0.7011
rs764177	3	45809449	C	A	FALSE	19.7417	genus Dialister id.2183	-0.0601454	0.0135366	9.60771e-06	Type 2 diabetes	-0.0057	0.32125	0.0084	0.4992
rs12537781	7	154978183	T	C	FALSE	19.6746	genus Dorea id.1997	-0.055544	0.0125223	9.15145e-06	Type 2 diabetes	0.0053	0.257957	0.009	0.552
rs13279148	8	127905865	G	A	FALSE	22.4769	genus Dorea id.1997	0.0715309	0.0150878	2.25284e-06	Type 2 diabetes	0.0092	0.156177	0.0108	0.3956
rs1899291	4	60992340	T	C	FALSE	21.5231	genus Dorea id.1997	-0.0697217	0.0150285	4.56688e-06	Type 2 diabetes	0.0089	0.871712	0.0117	0.4457
rs3005511	6	74605806	G	A	FALSE	20.9168	genus Dorea id.1997	-0.0516127	0.0112852	5.28701e-06	Type 2 diabetes	-0.0055	0.664635	0.0082	0.4993
rs3752849	11	8729057	G	A	FALSE	20.0318	genus Dorea id.1997	0.163846	0.036608	7.68051e-06	Type 2 diabetes	-0.0029	0.0392951	0.0201	0.8838
rs62503162	8	15768657	A	G	FALSE	25.1131	genus Dorea id.1997	-0.0974091	0.0194379	7.46603e-07	Type 2 diabetes	-0.0059	0.0880103	0.0138	0.6693
rs62583469	9	106815466	T	A	TRUE	19.8793	genus Dorea id.1997	-0.0634136	0.0142227	5.77511e-06	Type 2 diabetes	-0.0036	0.200739	0.0098	0.714301
rs13070736	3	20807454	A	C	FALSE	19.8943	genus Eggerthella id.819	-0.121331	0.0272024	7.61921e-06	Type 2 diabetes	-0.0042	0.14116	0.0111	0.7086
rs1784446	11	102461599	A	G	FALSE	20.9971	genus Eggerthella id.819	-0.0907728	0.0198096	5.2313e-06	Type 2 diabetes	0.0014	0.574553	0.0079	0.8571
rs2223081	21	29778032	A	G	FALSE	21.5203	genus Eggerthella id.819	-0.102572	0.0221108	3.88893e-06	Type 2 diabetes	5e-04	0.74406	0.009	0.9549
rs3851328	2	45453805	G	T	FALSE	20.7619	genus Eggerthella id.819	0.107774	0.0236527	4.1759e-06	Type 2 diabetes	0.0178	0.764583	0.0093	0.0550503
rs4985746	17	17098213	A	G	FALSE	19.9164	genus Eggerthella id.819	-0.110522	0.0247653	5.71465e-06	Type 2 diabetes	0.0052	0.780401	0.0095	0.5838
rs6430926	2	141337454	T	C	FALSE	19.9165	genus Eggerthella id.819	-0.0879736	0.0197127	8.37124e-06	Type 2 diabetes	-0.0151	0.504571	0.0079	0.0553401
rs11027642	11	24001840	C	T	FALSE	20.5119	genus Eisenbergiella id.11304	0.129006	0.0284844	4.9187e-06	Type 2 diabetes	-0.0094	0.122674	0.0119	0.4326
rs11079158	17	53367641	T	C	FALSE	19.92	genus Eisenbergiella id.11304	0.100627	0.022546	7.34852e-06	Type 2 diabetes	-0.0121	0.239309	0.0092	0.1858
rs11938607	4	189060431	C	T	FALSE	20.3858	genus Eisenbergiella id.11304	-0.0978125	0.0216636	8.21826e-06	Type 2 diabetes	-0.0147	0.770441	0.0091	0.1054
rs12257723	10	109417101	A	C	FALSE	20.279	genus Eisenbergiella id.11304	-0.0952742	0.0211569	8.85116e-06	Type 2 diabetes	-0.0096	0.280266	0.0087	0.2701
rs12278566	11	124764527	T	A	TRUE	23.1428	genus Eisenbergiella id.11304	-0.121065	0.0251658	1.65002e-06	Type 2 diabetes	-9e-04	0.157803	0.0107	0.9304
rs12710729	2	19973210	C	A	FALSE	20.1404	genus Eisenbergiella id.11304	0.0893384	0.0199069	9.84419e-06	Type 2 diabetes	-0.0116	0.347402	0.0082	0.1594
rs13258851	8	55330814	A	G	FALSE	20.5626	genus Eisenbergiella id.11304	0.137001	0.0302124	7.7464e-06	Type 2 diabetes	0.0107	0.100734	0.013	0.4089
rs1508033	15	53375201	A	C	FALSE	21.8631	genus Eisenbergiella id.11304	0.091546	0.0195787	3.22887e-06	Type 2 diabetes	-0.0041	0.362956	0.0081	0.6142
rs1553971	3	111419486	T	G	FALSE	21.1461	genus Eisenbergiella id.11304	0.120965	0.0263054	5.26842e-06	Type 2 diabetes	-0.0109	0.149315	0.011	0.3227
rs2683098	15	36178565	T	C	FALSE	22.7201	genus Eisenbergiella id.11304	-0.107319	0.022515	2.23748e-06	Type 2 diabetes	0.0078	0.78706	0.0096	0.4154
rs3812426	8	50822676	A	G	FALSE	22.5504	genus Eisenbergiella id.11304	-0.106447	0.0224159	2.71688e-06	Type 2 diabetes	0.0069	0.768874	0.0096	0.4712
rs10098492	8	113109756	T	C	FALSE	20.3001	genus Enterorhabdus id.820	0.132323	0.0293688	6.40575e-06	Type 2 diabetes	7e-04	0.0881786	0.0137	0.962
rs11098863	4	127336602	A	T	TRUE	35.2622	genus Enterorhabdus id.820	0.0966008	0.0162677	3.05647e-09	Type 2 diabetes	-0.0084	0.500657	0.0079	0.282
rs2051957	7	89709883	C	T	FALSE	19.7274	genus Enterorhabdus id.820	0.0843291	0.0189864	8.89857e-06	Type 2 diabetes	-0.0136	0.25568	0.009	0.1285
rs3017103	11	62174193	G	A	FALSE	22.028	genus Enterorhabdus id.820	-0.0980897	0.0208995	2.94042e-06	Type 2 diabetes	0.0031	0.819624	0.0103	0.763199
rs77655283	2	236439879	G	A	FALSE	19.8747	genus Enterorhabdus id.820	0.132988	0.0298306	5.88044e-06	Type 2 diabetes	0.0205	0.0733045	0.0149	0.1691
rs7923280	10	20280612	T	A	TRUE	25.8513	genus Enterorhabdus id.820	-0.0860019	0.0169148	5.23854e-07	Type 2 diabetes	-0.0072	0.621846	0.0081	0.3749
rs9470637	6	37567189	T	A	TRUE	20.6487	genus Enterorhabdus id.820	0.0755513	0.0166263	5.69626e-06	Type 2 diabetes	-0.0144	0.600786	0.008	0.0730197
rs16936671	10	36394609	C	T	FALSE	19.7391	genus Erysipelatoclostridium id.11381	-0.0968026	0.0217883	6.0431e-06	Type 2 diabetes	0.0094	0.12854	0.0117	0.4221
rs17804233	5	77815056	C	T	FALSE	21.1332	genus Erysipelatoclostridium id.11381	0.0662914	0.0144203	4.58606e-06	Type 2 diabetes	-0.0012	0.494006	0.0079	0.8781
rs2901723	11	36871523	A	C	FALSE	19.7548	genus Erysipelatoclostridium id.11381	-0.0641339	0.0144295	8.79468e-06	Type 2 diabetes	-0.0073	0.490118	0.0078	0.3526
rs340991	5	34892042	A	G	FALSE	21.7185	genus Erysipelatoclostridium id.11381	-0.0740482	0.0158891	3.74938e-06	Type 2 diabetes	-4e-04	0.297862	0.0087	0.9648
rs4697572	4	25446787	A	G	FALSE	24.6398	genus Erysipelatoclostridium id.11381	-0.0810636	0.0163308	7.59347e-07	Type 2 diabetes	0.0113	0.257166	0.0088	0.1988
rs710230	1	42333631	C	T	FALSE	25.9408	genus Erysipelatoclostridium id.11381	-0.143381	0.0281514	6.33126e-07	Type 2 diabetes	-0.0236	0.931791	0.0151	0.1187
rs9590927	13	46372065	A	G	FALSE	20.2718	genus Erysipelatoclostridium id.11381	0.0646003	0.0143479	6.39043e-06	Type 2 diabetes	0.01	0.515904	0.0079	0.203
rs1154904	11	134774845	G	A	FALSE	22.0432	genus Escherichia Shigella id.3504	0.0613376	0.0130644	3.03753e-06	Type 2 diabetes	0.0115	0.5378	0.0078	0.1413
rs11706043	3	3173016	T	A	TRUE	21.2417	genus Escherichia Shigella id.3504	0.075657	0.0164155	5.87273e-06	Type 2 diabetes	5e-04	0.177538	0.0103	0.9601
rs118526	5	79863544	A	C	FALSE	19.1077	genus Escherichia Shigella id.3504	0.0594401	0.013598	7.99558e-06	Type 2 diabetes	0.0024	0.594013	0.0079	0.7615
rs2798105	1	48961903	A	G	FALSE	20.629	genus Escherichia Shigella id.3504	-0.100851	0.0222045	8.24499e-06	Type 2 diabetes	7e-04	0.0952641	0.013	0.958
rs35555519	16	77711641	C	G	TRUE	20.9335	genus Escherichia Shigella id.3504	0.101976	0.0222883	4.92334e-06	Type 2 diabetes	0.0061	0.0823253	0.0141	0.6648
rs4731451	7	128054100	G	A	FALSE	20.3619	genus Escherichia Shigella id.3504	-0.0609885	0.0135157	7.47309e-06	Type 2 diabetes	0.0084	0.3583	0.0081	0.2993
rs592299	9	136179347	T	C	FALSE	20.9028	genus Escherichia Shigella id.3504	-0.0592004	0.0129486	4.76925e-06	Type 2 diabetes	0.0113	0.46815	0.0079	0.1538
rs7502686	17	14173290	G	C	TRUE	20.3169	genus Escherichia Shigella id.3504	-0.136384	0.0302576	5.90391e-06	Type 2 diabetes	-0.0414	0.0577311	0.017	0.0151001
rs112617308	10	94185213	T	C	FALSE	22.1772	genus Eubacterium brachy group id.11296	-0.170873	0.0362844	2.38035e-06	Type 2 diabetes	0.0038	0.0982042	0.0132	0.771101
rs12151423	2	218237281	G	A	FALSE	19.869	genus Eubacterium brachy group id.11296	-0.101329	0.0227324	9.27043e-06	Type 2 diabetes	-0.0062	0.517019	0.0079	0.4309
rs2913110	10	22892667	T	C	FALSE	21.0038	genus Eubacterium brachy group id.11296	-0.105143	0.022942	4.55806e-06	Type 2 diabetes	0.0021	0.587789	0.008	0.7905
rs4862235	4	184628931	A	G	FALSE	21.5533	genus Eubacterium brachy group id.11296	-0.104806	0.0225751	3.73147e-06	Type 2 diabetes	-0.012	0.583443	0.008	0.1328
rs6591893	11	80236833	A	G	FALSE	20.2805	genus Eubacterium brachy group id.11296	-0.108225	0.0240319	7.34345e-06	Type 2 diabetes	-0.0046	0.688941	0.0084	0.584
rs720439	22	48190598	G	A	FALSE	19.845	genus Eubacterium brachy group id.11296	0.111927	0.0251252	7.0283e-06	Type 2 diabetes	-0.0108	0.746847	0.009	0.2324
rs10444197	10	2215931	A	G	FALSE	19.877	genus Eubacterium coprostanoligenes group id.11375	-0.0505823	0.0113455	5.98467e-06	Type 2 diabetes	0.003	0.33282	0.0083	0.7191
rs11052069	12	32713919	C	T	FALSE	19.6357	genus Eubacterium coprostanoligenes group id.11375	-0.0477832	0.0107833	9.37951e-06	Type 2 diabetes	0.0037	0.561932	0.0078	0.6313
rs11720857	3	113794507	C	T	FALSE	19.0592	genus Eubacterium coprostanoligenes group id.11375	0.0630776	0.0144485	9.26254e-06	Type 2 diabetes	-0.0365	0.173688	0.0105	0.000501303
rs12906958	15	36911598	C	T	FALSE	21.1487	genus Eubacterium coprostanoligenes group id.11375	-0.0533159	0.0115935	4.348e-06	Type 2 diabetes	-0.0096	0.317968	0.0084	0.2561
rs17159861	7	31085162	C	T	FALSE	32.6538	genus Eubacterium coprostanoligenes group id.11375	0.0962228	0.0168388	1.03786e-08	Type 2 diabetes	-0.0019	0.116721	0.012	0.8748
rs2644213	10	84506096	A	G	FALSE	19.7515	genus Eubacterium coprostanoligenes group id.11375	-0.0538845	0.0121245	9.85644e-06	Type 2 diabetes	-0.0023	0.76288	0.0092	0.8034
rs62024432	15	97869293	C	T	FALSE	20.002	genus Eubacterium coprostanoligenes group id.11375	-0.0769698	0.0172101	7.50205e-06	Type 2 diabetes	-0.0141	0.101841	0.0129	0.2766
rs6762473	3	127139574	A	C	FALSE	21.5516	genus Eubacterium coprostanoligenes group id.11375	-0.0521584	0.0112353	4.26108e-06	Type 2 diabetes	0.009	0.658195	0.0082	0.2749
rs73109678	7	33603122	G	A	FALSE	21.4005	genus Eubacterium coprostanoligenes group id.11375	-0.0796956	0.0172275	3.66336e-06	Type 2 diabetes	-0.0124	0.112705	0.0124	0.3172
rs9648214	7	16380806	T	C	FALSE	25.4382	genus Eubacterium coprostanoligenes group id.11375	-0.0828719	0.016431	2.52029e-07	Type 2 diabetes	-0.0285	0.127944	0.0118	0.0160299
rs158115	14	77619186	G	C	TRUE	23.057	genus Eubacterium eligens group id.14372	0.0915271	0.0190611	9.74182e-06	Type 2 diabetes	-0.0136	0.087532	0.0138	0.3245
rs182318	11	31098691	G	A	FALSE	17.7845	genus Eubacterium eligens group id.14372	-0.0824941	0.0195615	8.39827e-06	Type 2 diabetes	-0.0114	0.0795581	0.0146	0.4357
rs265534	10	83092007	T	G	FALSE	22.0242	genus Eubacterium eligens group id.14372	-0.0563756	0.0120127	2.26757e-06	Type 2 diabetes	0.0034	0.44013	0.008	0.672699
rs6923695	6	70956815	T	G	FALSE	20.2428	genus Eubacterium eligens group id.14372	0.103268	0.0229525	4.87405e-06	Type 2 diabetes	-0.0074	0.0771789	0.0147	0.6173
rs10147907	14	89484373	T	G	FALSE	18.9222	genus Eubacterium fissicatena group id.14373	0.172263	0.039601	8.27237e-06	Type 2 diabetes	0.0162	0.0857946	0.0138	0.2412
rs11818408	10	96758467	G	A	FALSE	19.9282	genus Eubacterium fissicatena group id.14373	0.10585	0.0237114	8.20012e-06	Type 2 diabetes	0.0078	0.458348	0.008	0.3293
rs1768152	3	39604954	C	T	FALSE	19.4623	genus Eubacterium fissicatena group id.14373	-0.139489	0.0316186	8.70062e-06	Type 2 diabetes	-0.0034	0.853246	0.011	0.760801
rs3771393	2	71145246	T	C	FALSE	24.0737	genus Eubacterium fissicatena group id.14373	-0.130842	0.0266671	7.37904e-07	Type 2 diabetes	-0.005	0.734335	0.0089	0.574399
rs6934739	6	39940437	A	G	FALSE	19.4423	genus Eubacterium fissicatena group id.14373	0.111463	0.0252788	9.75326e-06	Type 2 diabetes	-0.0072	0.283245	0.0087	0.408
rs7104872	11	115165111	G	A	FALSE	22.5484	genus Eubacterium fissicatena group id.14373	0.138612	0.0291906	2.73149e-06	Type 2 diabetes	-0.0047	0.184601	0.0101	0.6407
rs10501370	11	58040621	C	T	FALSE	20.9579	genus Eubacterium hallii group id.11338	-0.115589	0.0252489	5.41914e-06	Type 2 diabetes	-0.0086	0.0468149	0.0183	0.637101
rs10798999	1	34308917	C	T	FALSE	22.5317	genus Eubacterium hallii group id.11338	0.0601661	0.0126752	2.60555e-06	Type 2 diabetes	0.0028	0.218598	0.0095	0.7656
rs10808115	7	100635375	C	A	FALSE	21.0852	genus Eubacterium hallii group id.11338	0.0504747	0.0109922	4.42446e-06	Type 2 diabetes	0.0036	0.531737	0.0079	0.6485
rs117748144	11	11771637	T	C	FALSE	19.4365	genus Eubacterium hallii group id.11338	-0.126582	0.028712	7.85995e-06	Type 2 diabetes	-0.0045	0.0539071	0.0174	0.7952
rs17474256	1	104524676	G	A	FALSE	19.2973	genus Eubacterium hallii group id.11338	0.0810805	0.0184573	9.45453e-06	Type 2 diabetes	-0.0434	0.0981936	0.0132	0.001009
rs78056098	11	123789877	G	T	FALSE	19.8955	genus Eubacterium hallii group id.11338	-0.0507411	0.0113758	8.2882e-06	Type 2 diabetes	-5e-04	0.352886	0.0083	0.9505
rs949971	3	110283389	T	G	FALSE	21.6461	genus Eubacterium hallii group id.11338	-0.0540164	0.0116101	3.29003e-06	Type 2 diabetes	0.0017	0.377551	0.0081	0.8381
rs10263623	7	64894137	C	T	FALSE	19.4254	genus Eubacterium nodatum group id.11297	0.193496	0.0439023	8.90697e-06	Type 2 diabetes	-0.0145	0.103319	0.0129	0.2605
rs10458299	7	135052348	T	C	FALSE	20.0132	genus Eubacterium nodatum group id.11297	-0.187753	0.041969	8.3672e-06	Type 2 diabetes	-0.0084	0.0871193	0.0139	0.5446
rs11006576	10	61322015	A	G	FALSE	20.0669	genus Eubacterium nodatum group id.11297	-0.110167	0.024593	7.98656e-06	Type 2 diabetes	-0.0088	0.492372	0.0078	0.2603
rs34297067	14	52185888	A	G	FALSE	29.9594	genus Eubacterium nodatum group id.11297	-0.186907	0.0341475	6.59781e-08	Type 2 diabetes	0.018	0.152988	0.0109	0.0992705
rs61841040	10	9659749	G	T	FALSE	22.1078	genus Eubacterium nodatum group id.11297	0.160621	0.0341609	3.56139e-06	Type 2 diabetes	-3e-04	0.152483	0.0109	0.9812
rs6818880	4	94712747	G	A	FALSE	20.03	genus Eubacterium nodatum group id.11297	0.110081	0.0245964	7.82546e-06	Type 2 diabetes	0.021	0.542143	0.008	0.00821297
rs7827125	8	4954912	C	T	FALSE	20.3167	genus Eubacterium nodatum group id.11297	0.1223	0.0271331	7.17348e-06	Type 2 diabetes	-8e-04	0.282918	0.0088	0.9279
rs7880204	1	171060821	T	C	FALSE	20.7657	genus Eubacterium nodatum group id.11297	-0.125454	0.0275303	6.8388e-06	Type 2 diabetes	0.0082	0.264679	0.0089	0.3575
rs9425984	1	34529736	T	C	FALSE	19.845	genus Eubacterium nodatum group id.11297	-0.130234	0.0292347	7.20676e-06	Type 2 diabetes	-0.0096	0.233494	0.0093	0.302
rs10248854	7	121281238	C	A	FALSE	21.6405	genus Eubacterium rectale group id.14374	-0.0527827	0.0113464	4.20678e-06	Type 2 diabetes	-0.0052	0.354954	0.0081	0.5204
rs10797540	1	234530370	A	G	FALSE	21.5514	genus Eubacterium rectale group id.14374	0.0503179	0.0108389	3.53387e-06	Type 2 diabetes	0.0065	0.434201	0.008	0.4173
rs10892089	11	98523638	C	G	TRUE	20.5854	genus Eubacterium rectale group id.14374	-0.0635522	0.0140072	6.21828e-06	Type 2 diabetes	0.018	0.179189	0.0102	0.0784693
rs117151453	12	20066025	G	C	TRUE	21.5822	genus Eubacterium rectale group id.14374	-0.113141	0.0243541	1.84434e-06	Type 2 diabetes	0.0056	0.0553844	0.0172	0.7431
rs16960159	18	37703874	C	G	TRUE	21.6909	genus Eubacterium rectale group id.14374	-0.156596	0.0336234	4.10129e-06	Type 2 diabetes	4e-04	0.0522648	0.0174	0.9814
rs2884897	11	8129537	A	G	FALSE	20.034	genus Eubacterium rectale group id.14374	-0.129364	0.0289021	6.44421e-06	Type 2 diabetes	-0.0061	0.0459119	0.0188	0.746299
rs35398954	15	93006765	A	G	FALSE	26.6525	genus Eubacterium rectale group id.14374	-0.0901402	0.0174602	5.39946e-07	Type 2 diabetes	0.0011	0.107772	0.0125	0.9315
rs3980709	1	170900221	A	T	TRUE	19.6228	genus Eubacterium rectale group id.14374	-0.0622701	0.0140572	6.8552e-06	Type 2 diabetes	-0.0068	0.171695	0.0104	0.5164
rs58498416	15	87881513	T	C	FALSE	19.1561	genus Eubacterium rectale group id.14374	0.0517316	0.0118196	9.68412e-06	Type 2 diabetes	0.0049	0.70489	0.0086	0.5687
rs62547233	9	92013419	A	G	FALSE	19.9081	genus Eubacterium rectale group id.14374	0.0536319	0.0120201	9.89829e-06	Type 2 diabetes	-0.0196	0.283741	0.0087	0.0244901
rs10923018	1	88523399	G	A	FALSE	20.3777	genus Eubacterium ruminantium group id.11340	0.0726438	0.0160924	6.79548e-06	Type 2 diabetes	0.0123	0.447469	0.0079	0.1195
rs11637981	15	61289622	T	G	FALSE	20.733	genus Eubacterium ruminantium group id.11340	0.073258	0.0160888	5.43676e-06	Type 2 diabetes	0.0084	0.540812	0.0079	0.2868
rs13025464	2	201610645	C	T	FALSE	20.2522	genus Eubacterium ruminantium group id.11340	0.0737077	0.0163786	6.96835e-06	Type 2 diabetes	-0.0121	0.625854	0.0081	0.1356
rs16891896	5	33897589	G	A	FALSE	20.0269	genus Eubacterium ruminantium group id.11340	-0.174787	0.0390573	2.38122e-06	Type 2 diabetes	-0.0056	0.0487984	0.0184	0.7619
rs17519472	12	30360954	C	T	FALSE	21.2274	genus Eubacterium ruminantium group id.11340	0.107804	0.0233984	4.7036e-06	Type 2 diabetes	-0.0021	0.142773	0.0112	0.8541
rs209813	6	11953633	G	A	FALSE	19.1654	genus Eubacterium ruminantium group id.11340	-0.103488	0.0236391	9.23145e-06	Type 2 diabetes	-0.0053	0.122709	0.0118	0.6516
rs2229917	9	130980937	A	G	FALSE	22.4673	genus Eubacterium ruminantium group id.11340	0.153538	0.0323922	2.15894e-06	Type 2 diabetes	-0.0167	0.060463	0.0169	0.3234
rs57340348	6	130030114	T	C	FALSE	21.3105	genus Eubacterium ruminantium group id.11340	-0.0979429	0.0212166	4.93276e-06	Type 2 diabetes	0.0072	0.18633	0.0101	0.4723
rs606117	9	2539358	G	A	FALSE	21.2961	genus Eubacterium ruminantium group id.11340	-0.0833243	0.018056	4.81637e-06	Type 2 diabetes	-1e-04	0.692559	0.0086	0.9877
rs6676699	1	197978281	T	G	FALSE	20.4388	genus Eubacterium ruminantium group id.11340	0.0888124	0.0196447	6.37984e-06	Type 2 diabetes	0.0065	0.800336	0.0098	0.509
rs7000472	8	138626268	G	A	FALSE	21.284	genus Eubacterium ruminantium group id.11340	0.0762282	0.016523	4.06846e-06	Type 2 diabetes	-0.0025	0.602314	0.0081	0.759799
rs12964517	18	22460785	G	A	FALSE	22.6238	genus Eubacterium ventriosum group id.11341	0.0587198	0.0123453	2.07501e-06	Type 2 diabetes	0.0187	0.322967	0.0084	0.02651
rs13082419	3	107736434	C	T	FALSE	19.6608	genus Eubacterium ventriosum group id.11341	-0.0715522	0.016137	9.55983e-06	Type 2 diabetes	0.0118	0.155712	0.0108	0.2748
rs16884680	8	114445055	G	T	FALSE	22.3088	genus Eubacterium ventriosum group id.11341	-0.0906428	0.0191909	1.73968e-06	Type 2 diabetes	0.0034	0.0943309	0.0133	0.7966
rs35179274	14	51960625	C	T	FALSE	20.7025	genus Eubacterium ventriosum group id.11341	-0.0627263	0.013786	5.75798e-06	Type 2 diabetes	-0.0063	0.235066	0.0093	0.4951
rs3809430	14	44975510	T	C	FALSE	21.4258	genus Eubacterium ventriosum group id.11341	-0.0548171	0.0118426	3.5532e-06	Type 2 diabetes	-0.0117	0.375583	0.0081	0.1496
rs66746423	1	109398264	C	T	FALSE	20.7495	genus Eubacterium ventriosum group id.11341	0.0751501	0.0164978	6.11139e-06	Type 2 diabetes	-0.0071	0.144106	0.0112	0.5248
rs6704822	2	203661779	G	A	FALSE	19.6608	genus Eubacterium ventriosum group id.11341	-0.0739179	0.0166705	6.62232e-06	Type 2 diabetes	-0.0274	0.861672	0.0106	0.0101801
rs72783037	16	60348381	C	A	FALSE	21.0124	genus Eubacterium ventriosum group id.11341	0.0658926	0.0143747	6.54757e-06	Type 2 diabetes	0.0066	0.200422	0.0098	0.502
rs73849225	4	126371814	T	C	FALSE	18.9079	genus Eubacterium ventriosum group id.11341	0.0975711	0.0224388	5.20907e-06	Type 2 diabetes	0.0232	0.0650191	0.0158	0.1421
rs13239072	7	43566344	G	A	FALSE	23.1972	genus Eubacterium xylanophilum group id.14375	0.0687427	0.0142728	1.81782e-06	Type 2 diabetes	-0.0052	0.259033	0.009	0.5598
rs17830032	20	57995506	G	A	FALSE	26.7491	genus Eubacterium xylanophilum group id.14375	-0.160597	0.0310515	2.38891e-07	Type 2 diabetes	-0.0146	0.0495006	0.0183	0.4259
rs1999224	9	130498120	G	T	FALSE	21.7489	genus Eubacterium xylanophilum group id.14375	-0.0949051	0.0203503	3.75491e-06	Type 2 diabetes	-0.0125	0.0934197	0.0137	0.3605
rs2012708	16	84790559	G	A	FALSE	20.4013	genus Eubacterium xylanophilum group id.14375	-0.0573202	0.0126905	6.52544e-06	Type 2 diabetes	-0.0042	0.648356	0.0082	0.6069
rs4654122	1	246780557	G	C	TRUE	20.0583	genus Eubacterium xylanophilum group id.14375	-0.0553508	0.0123588	7.19615e-06	Type 2 diabetes	-0.0119	0.566114	0.0078	0.1268
rs79582700	17	66689958	C	G	TRUE	22.6492	genus Eubacterium xylanophilum group id.14375	-0.0951677	0.0199969	2.40979e-06	Type 2 diabetes	0.0102	0.109912	0.0126	0.419
rs10927394	1	245267339	G	T	FALSE	20.5494	genus Faecalibacterium id.2057	-0.232262	0.0512364	7.01892e-06	Type 2 diabetes	-5e-04	0.029639	0.0231	0.9812
rs2835874	21	39027901	T	C	FALSE	19.4395	genus Faecalibacterium id.2057	-0.0866356	0.0196496	7.54397e-06	Type 2 diabetes	0.0169	0.0731077	0.0148	0.2554
rs28376661	15	47404021	C	G	TRUE	21.3053	genus Faecalibacterium id.2057	0.0504817	0.0109368	3.66454e-06	Type 2 diabetes	0.0251	0.383739	0.008	0.00180701
rs9536330	13	53567017	T	C	FALSE	20.026	genus Faecalibacterium id.2057	-0.048317	0.010797	5.33261e-06	Type 2 diabetes	-0.0016	0.390382	0.0081	0.8423
rs11126423	2	74195551	T	C	FALSE	21.2263	genus Family XIII AD3011 group id.11293	-0.0904399	0.0196301	5.91248e-06	Type 2 diabetes	-0.0099	0.902274	0.0132	0.4518
rs11736617	4	38917830	G	A	FALSE	19.4751	genus Family XIII AD3011 group id.11293	-0.0759493	0.0172101	9.02049e-06	Type 2 diabetes	0.0253	0.123098	0.0109	0.02053
rs12812672	12	18127597	T	C	FALSE	21.2733	genus Family XIII AD3011 group id.11293	-0.096065	0.020828	2.55806e-06	Type 2 diabetes	0.0047	0.0907142	0.0134	0.726099
rs12911842	15	40047706	A	T	TRUE	19.6153	genus Family XIII AD3011 group id.11293	-0.0811976	0.0183335	6.90828e-06	Type 2 diabetes	-0.0041	0.121362	0.0121	0.7335
rs149302	5	14159925	T	C	FALSE	20.3206	genus Family XIII AD3011 group id.11293	-0.0645635	0.0143225	7.48187e-06	Type 2 diabetes	-0.0092	0.21224	0.0096	0.3381
rs16840310	1	240694163	G	A	FALSE	24.78	genus Family XIII AD3011 group id.11293	0.0608052	0.0122149	6.75118e-07	Type 2 diabetes	-8e-04	0.639332	0.0081	0.9194
rs16940167	15	58683697	C	T	FALSE	20.989	genus Family XIII AD3011 group id.11293	0.0732552	0.0159898	3.90841e-06	Type 2 diabetes	-0.0114	0.154586	0.0099	0.2488
rs9852893	3	3556826	G	C	TRUE	25.9822	genus Family XIII AD3011 group id.11293	-0.0657834	0.0129056	3.87543e-07	Type 2 diabetes	0.0122	0.705398	0.0086	0.1554
rs12049454	1	85228325	T	C	FALSE	23.3119	genus Family XIII UCG001 id.11294	-0.0647298	0.0134065	1.17379e-06	Type 2 diabetes	-0.0048	0.308897	0.0085	0.5719
rs62414802	6	76598635	C	T	FALSE	20.6762	genus Family XIII UCG001 id.11294	-0.0611904	0.013457	4.29181e-06	Type 2 diabetes	-0.0251	0.341421	0.0083	0.00236597
rs76463770	3	45479090	A	G	FALSE	21.1582	genus Family XIII UCG001 id.11294	0.19313	0.0419866	3.77477e-06	Type 2 diabetes	0.0064	0.0467282	0.0186	0.730999
rs8076666	17	78223817	G	A	FALSE	20.0292	genus Family XIII UCG001 id.11294	-0.088655	0.0198094	8.01826e-06	Type 2 diabetes	-0.0139	0.893908	0.0125	0.2686
rs11642826	16	6696929	G	C	TRUE	20.3953	genus Flavonifractor id.2059	0.14686	0.0325191	6.6489e-06	Type 2 diabetes	0.0111	0.0531785	0.0173	0.5221
rs11811696	1	237351354	T	C	FALSE	23.1905	genus Flavonifractor id.2059	-0.116063	0.0241012	2.07348e-06	Type 2 diabetes	-0.0077	0.0916605	0.0132	0.558799
rs12030302	1	77887835	G	A	FALSE	25.3607	genus Flavonifractor id.2059	0.0692276	0.0137467	5.60841e-07	Type 2 diabetes	-0.0106	0.548751	0.0078	0.1728
rs34066017	11	44849689	A	G	FALSE	22.8785	genus Flavonifractor id.2059	0.0764294	0.0159789	1.52086e-06	Type 2 diabetes	0.0056	0.264091	0.0089	0.5294
rs6761463	2	50201547	C	G	TRUE	20.4081	genus Flavonifractor id.2059	0.0833919	0.0184596	8.10905e-06	Type 2 diabetes	-0.0207	0.838314	0.0106	0.0504104
rs806808	10	32381186	C	T	FALSE	23.8769	genus Flavonifractor id.2059	-0.0667272	0.0136557	1.17972e-06	Type 2 diabetes	0.0116	0.5152	0.0078	0.1399
rs10439674	21	42681392	A	G	FALSE	19.3666	genus Fusicatenibacter id.11305	-0.0572129	0.0130007	7.68493e-06	Type 2 diabetes	0.0099	0.201652	0.0098	0.3119
rs167879	20	55937366	T	C	FALSE	19.6561	genus Fusicatenibacter id.11305	0.0659543	0.0148763	5.86894e-06	Type 2 diabetes	0.0069	0.827544	0.0104	0.506001
rs2025938	10	112177119	G	A	FALSE	22.1722	genus Fusicatenibacter id.11305	-0.0967298	0.0205426	2.98834e-06	Type 2 diabetes	-0.0131	0.0819102	0.0143	0.361
rs2039204	9	130371107	A	T	TRUE	21.2356	genus Fusicatenibacter id.11305	0.0497415	0.0107941	3.94176e-06	Type 2 diabetes	-0.013	0.519248	0.0079	0.0978295
rs206581	18	10370596	A	G	FALSE	19.7476	genus Fusicatenibacter id.11305	-0.0568339	0.0127894	8.95757e-06	Type 2 diabetes	0.0073	0.222592	0.0091	0.4231
rs4378146	1	24927625	A	C	FALSE	24.2391	genus Fusicatenibacter id.11305	-0.0616691	0.0125259	7.20444e-07	Type 2 diabetes	-0.0055	0.250494	0.0091	0.5409
rs62187631	2	226649570	T	C	FALSE	19.9118	genus Fusicatenibacter id.11305	-0.0710571	0.015924	4.54527e-06	Type 2 diabetes	-0.0082	0.152098	0.011	0.4531
rs6515626	20	25257001	G	A	FALSE	20.3861	genus Fusicatenibacter id.11305	0.141575	0.0313559	7.28652e-06	Type 2 diabetes	-0.0048	0.0430419	0.0173	0.7788
rs7069626	10	125464544	T	C	FALSE	20.8851	genus Fusicatenibacter id.11305	0.0509014	0.0111381	5.41627e-06	Type 2 diabetes	-0.0095	0.398918	0.008	0.2339
rs73103914	12	58658311	A	G	FALSE	19.7354	genus Fusicatenibacter id.11305	-0.0597324	0.0134458	8.29564e-06	Type 2 diabetes	0.0021	0.210003	0.0096	0.8263
rs792108	2	5532793	C	T	FALSE	19.939	genus Fusicatenibacter id.11305	0.0508345	0.0113843	8.49533e-06	Type 2 diabetes	5e-04	0.644919	0.0082	0.9543
rs8028026	15	88353215	G	A	FALSE	19.2589	genus Fusicatenibacter id.11305	0.0792146	0.0180505	8.06325e-06	Type 2 diabetes	-0.0016	0.888461	0.0125	0.8966
rs8063430	16	73821805	T	C	FALSE	21.9237	genus Fusicatenibacter id.11305	-0.104026	0.022217	4.9289e-06	Type 2 diabetes	0.0142	0.0556526	0.0168	0.3992
rs13412653	2	30158494	A	C	FALSE	20.2291	genus Gordonibacter id.821	0.107597	0.0239228	8.61133e-06	Type 2 diabetes	0.0081	0.352648	0.0082	0.3208
rs322296	7	136937189	G	A	FALSE	22.4394	genus Gordonibacter id.821	0.17869	0.037722	4.0242e-06	Type 2 diabetes	0.0195	0.115988	0.0122	0.1097
rs3765837	1	210628449	T	G	FALSE	19.3481	genus Gordonibacter id.821	-0.190729	0.0433608	7.16902e-06	Type 2 diabetes	-0.0133	0.0897805	0.0139	0.3405
rs4596722	9	88787144	G	A	FALSE	19.7483	genus Gordonibacter id.821	-0.102908	0.0231571	9.0567e-06	Type 2 diabetes	-0.0125	0.517624	0.0079	0.112
rs61934597	12	131024079	C	T	FALSE	19.707	genus Gordonibacter id.821	-0.172495	0.0388567	8.36681e-06	Type 2 diabetes	-0.0138	0.0953296	0.0134	0.3019
rs71545975	7	47144505	A	G	FALSE	20.6393	genus Gordonibacter id.821	-0.153972	0.0338918	7.03947e-06	Type 2 diabetes	-0.0124	0.140138	0.0113	0.2723
rs7220558	17	10148653	A	T	TRUE	24.7735	genus Gordonibacter id.821	0.116884	0.0234834	6.70641e-07	Type 2 diabetes	0.0079	0.411083	0.008	0.3184
rs72714787	4	136768501	C	A	FALSE	23.1409	genus Gordonibacter id.821	0.181405	0.0377102	1.42889e-06	Type 2 diabetes	0.0025	0.0995808	0.013	0.8474
rs7294633	12	29024534	T	C	FALSE	26.501	genus Gordonibacter id.821	-0.12867	0.0249946	3.43764e-07	Type 2 diabetes	0.0014	0.702161	0.0085	0.8725
rs768830	7	18970607	A	G	FALSE	20.2123	genus Gordonibacter id.821	-0.149852	0.0333315	7.75586e-06	Type 2 diabetes	0.0236	0.869692	0.0117	0.0445297
rs10781340	9	78752170	A	G	FALSE	21.8031	genus Haemophilus id.3698	-0.0948915	0.0203221	4.32265e-06	Type 2 diabetes	0.029	0.831629	0.0105	0.00601298
rs10840326	11	9951672	C	G	TRUE	20.0012	genus Haemophilus id.3698	-0.0677384	0.0151463	7.36529e-06	Type 2 diabetes	0.0165	0.455849	0.0079	0.03708
rs12191680	6	129224488	C	G	TRUE	28.2876	genus Haemophilus id.3698	0.106544	0.0200323	1.46913e-07	Type 2 diabetes	-0.0072	0.150432	0.011	0.5155
rs12876183	13	85114550	T	A	TRUE	20.0998	genus Haemophilus id.3698	0.0749201	0.016711	9.62498e-06	Type 2 diabetes	0.0037	0.2604	0.0089	0.68
rs4822728	22	26891808	T	C	FALSE	21.7398	genus Haemophilus id.3698	0.0705861	0.0151388	3.47848e-06	Type 2 diabetes	0.0056	0.386575	0.008	0.4839
rs56310940	7	24360361	G	C	TRUE	19.2498	genus Haemophilus id.3698	-0.108393	0.0247052	7.23236e-06	Type 2 diabetes	0.0116	0.0746667	0.0148	0.4347
rs9382510	6	55448491	C	T	FALSE	29.342	genus Haemophilus id.3698	-0.093521	0.0172649	7.12049e-08	Type 2 diabetes	-0.0184	0.233186	0.0093	0.0478597
rs9574096	13	36104947	A	T	TRUE	22.5042	genus Haemophilus id.3698	-0.0736375	0.0155227	2.18022e-06	Type 2 diabetes	0.0064	0.357121	0.0081	0.4269
rs9895850	17	64535013	T	C	FALSE	21.4368	genus Haemophilus id.3698	-0.192957	0.0416755	2.14062e-06	Type 2 diabetes	-0.0124	0.0499817	0.0179	0.4882
rs12415649	10	125021315	G	C	TRUE	19.4011	genus Holdemanella id.11393	0.0839384	0.0190567	7.87989e-06	Type 2 diabetes	-0.0078	0.244258	0.0091	0.3938
rs12513188	4	71000791	G	A	FALSE	21.4264	genus Holdemanella id.11393	0.0903906	0.0195276	4.65479e-06	Type 2 diabetes	0.0099	0.194717	0.0099	0.3185
rs17586763	13	50932063	T	C	FALSE	19.8505	genus Holdemanella id.11393	-0.227285	0.0510135	7.71951e-06	Type 2 diabetes	-0.0661	0.0433379	0.0195	0.000681993
rs1830029	7	14728950	G	C	TRUE	20.4601	genus Holdemanella id.11393	0.0954096	0.021093	5.34724e-06	Type 2 diabetes	-1e-04	0.815822	0.0109	0.9948
rs34187114	8	138623633	C	A	FALSE	21.3805	genus Holdemanella id.11393	-0.104505	0.022601	5.13499e-06	Type 2 diabetes	0.0027	0.155772	0.0108	0.8048
rs4541991	9	105004835	T	C	FALSE	22.747	genus Holdemanella id.11393	-0.0927334	0.0194435	2.10092e-06	Type 2 diabetes	0.0059	0.216802	0.0095	0.534
rs761624	6	163603171	G	C	TRUE	28.5795	genus Holdemanella id.11393	-0.0959801	0.0179537	1.37775e-07	Type 2 diabetes	0.0031	0.730692	0.0087	0.7214
rs10885477	10	115332413	T	C	FALSE	20.0373	genus Holdemania id.2157	-0.135137	0.0301894	8.59825e-06	Type 2 diabetes	-0.0273	0.0636361	0.016	0.0886993
rs11080063	17	26789271	G	A	FALSE	19.7113	genus Holdemania id.2157	-0.0665238	0.0149837	6.66884e-06	Type 2 diabetes	-0.0042	0.49137	0.0071	0.5572
rs116500994	13	81685543	G	T	FALSE	21.9807	genus Holdemania id.2157	-0.13755	0.0293386	2.34477e-06	Type 2 diabetes	0.0116	0.0696988	0.0155	0.4529
rs12701617	7	38292857	A	G	FALSE	19.5453	genus Holdemania id.2157	-0.0660617	0.0149427	9.51853e-06	Type 2 diabetes	0.0096	0.429602	0.0079	0.2228
rs1867876	11	18768068	T	C	FALSE	27.0093	genus Holdemania id.2157	0.0842919	0.0162192	2.7388e-07	Type 2 diabetes	-0.0098	0.283614	0.0086	0.2546
rs4146507	5	106209093	C	T	FALSE	20.1673	genus Holdemania id.2157	0.079488	0.0177002	7.2297e-06	Type 2 diabetes	-0.028	0.217211	0.0096	0.00354601
rs55888180	17	76443497	C	G	TRUE	20.7023	genus Holdemania id.2157	0.128671	0.0282795	5.89196e-06	Type 2 diabetes	-0.022	0.0847875	0.0145	0.1297
rs80149660	10	129908282	C	T	FALSE	20.1383	genus Holdemania id.2157	-0.232987	0.0519183	6.04213e-06	Type 2 diabetes	-0.0194	0.0599768	0.0167	0.2439
rs9500080	6	105737322	C	T	FALSE	26.8402	genus Holdemania id.2157	0.0926764	0.0178886	4.08517e-07	Type 2 diabetes	0.0043	0.220992	0.0095	0.6483
rs9529719	13	70856516	C	T	FALSE	21.281	genus Holdemania id.2157	-0.074038	0.0160494	5.96664e-06	Type 2 diabetes	-1e-04	0.695369	0.0086	0.9896
rs967319	3	60615680	T	C	FALSE	19.9098	genus Holdemania id.2157	0.0788638	0.0176744	8.38147e-06	Type 2 diabetes	0.0055	0.243742	0.0091	0.5474
rs10048062	15	98476920	C	T	FALSE	19.1718	genus Howardella id.2000	-0.147352	0.0336531	8.58875e-06	Type 2 diabetes	0.0076	0.126543	0.0118	0.5158
rs1484873	18	43206985	G	A	FALSE	24.1773	genus Howardella id.2000	0.227831	0.046335	2.55918e-06	Type 2 diabetes	0.0031	0.946759	0.0174	0.8565
rs17167098	7	133154356	G	A	FALSE	23.1419	genus Howardella id.2000	-0.169366	0.0352068	1.12323e-06	Type 2 diabetes	-0.026	0.139918	0.0113	0.0218298
rs2154047	14	95452797	A	C	FALSE	21.0101	genus Howardella id.2000	0.192557	0.0420093	9.97034e-06	Type 2 diabetes	0.0166	0.917492	0.0144	0.2476
rs609430	4	169178315	T	G	FALSE	21.9178	genus Howardella id.2000	-0.112045	0.0239328	3.34488e-06	Type 2 diabetes	0.0067	0.339	0.0083	0.4202
rs61771805	1	72972799	A	T	TRUE	21.2363	genus Howardella id.2000	-0.136779	0.0296811	4.02736e-06	Type 2 diabetes	-0.0156	0.211903	0.0096	0.1054
rs672217	18	60125134	G	A	FALSE	21.9959	genus Howardella id.2000	0.164146	0.0349993	3.52468e-06	Type 2 diabetes	-0.0212	0.12842	0.0118	0.0730702
rs10044993	5	58424440	A	C	FALSE	19.4095	genus Hungatella id.11306	-0.139547	0.0316748	8.06659e-06	Type 2 diabetes	-0.0021	0.857467	0.0112	0.8527
rs13128780	4	166058998	T	C	FALSE	22.915	genus Hungatella id.11306	-0.149725	0.0312777	1.74997e-06	Type 2 diabetes	-0.0044	0.142811	0.0112	0.6949
rs13249325	8	14853525	T	G	FALSE	19.608	genus Hungatella id.11306	-0.100023	0.0225883	9.6917e-06	Type 2 diabetes	0.0068	0.377508	0.0081	0.3988
rs17092615	14	95973619	G	A	FALSE	20.3019	genus Hungatella id.11306	0.152235	0.0337867	7.37683e-06	Type 2 diabetes	-0.0084	0.128126	0.0119	0.4787
rs11109097	12	97928437	T	C	FALSE	20.305	genus Intestinibacter id.11345	-0.0624272	0.0138539	5.4949e-06	Type 2 diabetes	-0.0122	0.696321	0.0085	0.1502
rs118030283	16	5993076	G	A	FALSE	21.8956	genus Intestinibacter id.11345	-0.151829	0.0324471	2.67436e-06	Type 2 diabetes	0.0071	0.0549215	0.0171	0.679
rs16938435	9	21502923	T	C	FALSE	22.7062	genus Intestinibacter id.11345	-0.112189	0.0235439	1.80098e-06	Type 2 diabetes	-0.0131	0.0745266	0.0149	0.3776
rs2098844	11	127703160	T	C	FALSE	20.0698	genus Intestinibacter id.11345	0.0575295	0.0128416	6.78875e-06	Type 2 diabetes	-0.0026	0.534225	0.0078	0.7362
rs2702387	4	179361262	G	A	FALSE	21.2082	genus Intestinibacter id.11345	-0.0608559	0.0132145	4.25991e-06	Type 2 diabetes	0.0102	0.663307	0.0082	0.2174
rs4327025	15	92446683	G	A	FALSE	27.5463	genus Intestinibacter id.11345	-0.0810346	0.0154397	1.64327e-07	Type 2 diabetes	-0.0084	0.213838	0.0096	0.3845
rs447950	5	148846426	A	G	FALSE	21.1427	genus Intestinibacter id.11345	0.0628342	0.0136652	5.6391e-06	Type 2 diabetes	0.0048	0.308676	0.0084	0.5717
rs478972	11	125663184	C	T	FALSE	23.0611	genus Intestinibacter id.11345	0.142681	0.0297116	1.81991e-06	Type 2 diabetes	-0.0388	0.950576	0.0178	0.0295202
rs6062862	20	61325223	A	G	FALSE	20.4063	genus Intestinibacter id.11345	0.0924508	0.0204658	6.6799e-06	Type 2 diabetes	-0.0018	0.110139	0.0128	0.8867
rs68093214	3	70657785	C	T	FALSE	19.5247	genus Intestinibacter id.11345	0.0662258	0.0149877	9.25763e-06	Type 2 diabetes	0.0042	0.248725	0.0091	0.6425
rs6875660	5	159686256	C	T	FALSE	21.0885	genus Intestinibacter id.11345	0.0890455	0.0193905	3.05781e-06	Type 2 diabetes	0.0135	0.113173	0.0122	0.2666
rs893394	2	20054971	G	A	FALSE	19.9101	genus Intestinibacter id.11345	0.0583322	0.0130729	7.85037e-06	Type 2 diabetes	-0.0075	0.449	0.008	0.3495
rs9348442	6	10303945	C	T	FALSE	19.9872	genus Intestinibacter id.11345	0.099082	0.0221625	6.25936e-06	Type 2 diabetes	-0.0285	0.0764209	0.0147	0.0519398
rs1000888	13	23343542	C	G	TRUE	19.5871	genus Intestinimonas id.2062	-0.0585038	0.013219	9.71292e-06	Type 2 diabetes	-0.0087	0.388518	0.0081	0.2791
rs11258178	10	13124513	A	G	FALSE	24.2635	genus Intestinimonas id.2062	0.0660742	0.0134139	6.982e-07	Type 2 diabetes	0.013	0.371752	0.0081	0.1076
rs12226153	11	94364293	A	G	FALSE	24.2501	genus Intestinimonas id.2062	-0.151142	0.0306922	5.12165e-07	Type 2 diabetes	-0.0184	0.0580018	0.0169	0.2741
rs12566247	1	43767569	T	A	TRUE	22.1536	genus Intestinimonas id.2062	0.0637084	0.0135355	2.19053e-06	Type 2 diabetes	0.0088	0.338973	0.0083	0.2895
rs17067892	8	3763540	C	T	FALSE	18.383	genus Intestinimonas id.2062	0.107194	0.0250013	6.37926e-06	Type 2 diabetes	0.0058	0.0710592	0.0152	0.7035
rs1859797	7	22007303	G	A	FALSE	20.9811	genus Intestinimonas id.2062	0.060368	0.0131793	4.1223e-06	Type 2 diabetes	-0.0174	0.4686	0.0078	0.0252098
rs2731794	5	17209391	C	T	FALSE	21.9418	genus Intestinimonas id.2062	0.120632	0.0257529	1.91743e-06	Type 2 diabetes	-0.0164	0.066227	0.0159	0.3016
rs4784055	16	58818770	T	C	FALSE	20.6315	genus Intestinimonas id.2062	-0.175324	0.038599	8.71806e-07	Type 2 diabetes	0.0235	0.0417518	0.0194	0.2243
rs6934519	6	67200802	C	T	FALSE	20.9817	genus Intestinimonas id.2062	0.0692373	0.0151154	8.56959e-06	Type 2 diabetes	0.011	0.255169	0.0089	0.2181
rs716604	2	6514088	A	G	FALSE	24.2887	genus Intestinimonas id.2062	0.0818068	0.0165992	8.56624e-07	Type 2 diabetes	-0.0035	0.179485	0.0102	0.7307
rs72982915	2	140898088	C	T	FALSE	20.6822	genus Intestinimonas id.2062	0.183158	0.0402743	4.91157e-06	Type 2 diabetes	0.0469	0.0461935	0.0184	0.01087
rs994794	4	114608814	G	C	TRUE	20.2848	genus Intestinimonas id.2062	-0.141905	0.0315074	7.305e-06	Type 2 diabetes	-0.0236	0.0482691	0.0166	0.1566
rs12566975	1	185091351	T	C	FALSE	19.5797	genus Lachnoclostridium id.11308	-0.0468097	0.0105787	9.57194e-06	Type 2 diabetes	-0.0149	0.482923	0.0078	0.0576806
rs1528479	2	167244051	A	G	FALSE	19.7834	genus Lachnoclostridium id.11308	0.0497799	0.0111919	9.63984e-06	Type 2 diabetes	-0.0015	0.665907	0.0084	0.8609
rs1997204	12	102046595	C	T	FALSE	19.9407	genus Lachnoclostridium id.11308	0.108075	0.0242022	5.97077e-06	Type 2 diabetes	0.0435	0.944104	0.0173	0.0116799
rs3821998	4	38694566	C	A	FALSE	20.144	genus Lachnoclostridium id.11308	-0.0864066	0.0192519	6.72048e-06	Type 2 diabetes	-0.0275	0.0808078	0.0145	0.0572704
rs4738679	8	59370320	A	G	FALSE	20.8132	genus Lachnoclostridium id.11308	0.0520267	0.011404	4.41754e-06	Type 2 diabetes	0.0085	0.665462	0.0083	0.3033
rs6112314	20	19300846	A	C	FALSE	26.9641	genus Lachnoclostridium id.11308	-0.0561715	0.0108174	2.43215e-07	Type 2 diabetes	-0.0059	0.387745	0.0081	0.461
rs615997	3	23037786	T	C	FALSE	23.0937	genus Lachnoclostridium id.11308	0.0511752	0.0106491	2.0268e-06	Type 2 diabetes	0.0108	0.477575	0.0077	0.1634
rs789029	18	1053252	C	T	FALSE	21.6029	genus Lachnoclostridium id.11308	-0.0641288	0.0137974	3.75327e-06	Type 2 diabetes	-0.0111	0.170769	0.0104	0.2884
rs10093861	8	121244406	G	A	FALSE	22.0477	genus Lachnospiraceae FCS020 group id.11314	-0.0568869	0.0121152	3.05626e-06	Type 2 diabetes	-0.0205	0.494438	0.0078	0.00876294
rs113859143	5	109403564	G	C	TRUE	20.243	genus Lachnospiraceae FCS020 group id.11314	-0.108906	0.0242055	2.55452e-06	Type 2 diabetes	-0.0213	0.0701993	0.0153	0.1647
rs1254846	10	44346094	A	G	FALSE	20.7711	genus Lachnospiraceae FCS020 group id.11314	-0.105963	0.0232501	5.59667e-06	Type 2 diabetes	0.0073	0.927392	0.0147	0.6179
rs2322265	4	166588085	C	T	FALSE	22.1493	genus Lachnospiraceae FCS020 group id.11314	-0.0666305	0.0141577	5.20811e-06	Type 2 diabetes	0.0149	0.241622	0.0086	0.0818691
rs2862811	3	165996415	C	T	FALSE	21.5351	genus Lachnospiraceae FCS020 group id.11314	-0.0564927	0.0121736	3.91913e-06	Type 2 diabetes	0.005	0.552772	0.0079	0.5316
rs369444	16	23631307	C	G	TRUE	23.4709	genus Lachnospiraceae FCS020 group id.11314	0.125481	0.0259008	3.14826e-06	Type 2 diabetes	-0.0181	0.0558131	0.0171	0.2901
rs3999074	10	65563647	G	T	FALSE	20.4184	genus Lachnospiraceae FCS020 group id.11314	-0.0550587	0.0121847	6.55043e-06	Type 2 diabetes	-0.0119	0.416028	0.0085	0.1608
rs62140927	2	53523566	C	T	FALSE	21.9289	genus Lachnospiraceae FCS020 group id.11314	0.0613709	0.0131055	2.37941e-06	Type 2 diabetes	0.0089	0.288249	0.0086	0.3006
rs9308097	4	165786478	G	A	FALSE	20.0572	genus Lachnospiraceae FCS020 group id.11314	-0.055381	0.0123659	7.47291e-06	Type 2 diabetes	-0.0058	0.586098	0.0083	0.4851
rs9788306	13	40419314	C	T	FALSE	23.0744	genus Lachnospiraceae FCS020 group id.11314	-0.062804	0.0130744	1.38618e-06	Type 2 diabetes	-0.0094	0.297822	0.0085	0.2663
rs9919338	1	118425334	G	C	TRUE	21.0444	genus Lachnospiraceae FCS020 group id.11314	-0.0553339	0.0120621	4.90671e-06	Type 2 diabetes	-0.0072	0.46937	0.0079	0.3602
rs12127733	1	234157721	G	A	FALSE	21.9219	genus Lachnospiraceae NC2004 group id.11316	0.115182	0.0246006	3.10592e-06	Type 2 diabetes	-0.0196	0.175106	0.0106	0.0646994
rs12208226	6	22725908	C	A	FALSE	20.6677	genus Lachnospiraceae NC2004 group id.11316	-0.154739	0.0340372	9.74833e-06	Type 2 diabetes	0.0208	0.0810611	0.0142	0.1448
rs12863463	13	47512191	G	A	FALSE	20.4977	genus Lachnospiraceae NC2004 group id.11316	-0.156365	0.0345372	6.03976e-06	Type 2 diabetes	-0.0013	0.0738483	0.0149	0.9312
rs1331592	9	122239986	G	C	TRUE	20.7343	genus Lachnospiraceae NC2004 group id.11316	-0.0948806	0.0208369	5.34355e-06	Type 2 diabetes	-0.0023	0.774873	0.0094	0.8055
rs17067076	18	58229086	G	A	FALSE	19.2765	genus Lachnospiraceae NC2004 group id.11316	-0.154631	0.0352194	5.61203e-06	Type 2 diabetes	-0.0032	0.053436	0.0174	0.8535
rs1928659	9	29334137	T	C	FALSE	20.4979	genus Lachnospiraceae NC2004 group id.11316	0.102522	0.0226445	6.17234e-06	Type 2 diabetes	-0.0181	0.244957	0.0093	0.0501395
rs1929743	13	76829562	T	C	FALSE	19.3511	genus Lachnospiraceae NC2004 group id.11316	0.0837206	0.0190318	9.05503e-06	Type 2 diabetes	0.0062	0.342738	0.0082	0.4478
rs6116753	20	5330700	G	A	FALSE	22.6233	genus Lachnospiraceae NC2004 group id.11316	0.0994748	0.0209139	2.92247e-06	Type 2 diabetes	-0.0045	0.255087	0.0091	0.6179
rs10952110	7	8497922	G	T	FALSE	19.7965	genus Lachnospiraceae NK4A136 group id.11319	0.0487709	0.0109614	9.08113e-06	Type 2 diabetes	-6e-04	0.45299	0.0079	0.9418
rs11263806	17	35240097	A	G	FALSE	20.1887	genus Lachnospiraceae NK4A136 group id.11319	-0.0524615	0.0116758	5.06512e-06	Type 2 diabetes	0.0014	0.315549	0.0092	0.881
rs12611395	19	21806125	G	A	FALSE	20.4352	genus Lachnospiraceae NK4A136 group id.11319	0.0902532	0.0199652	5.83042e-06	Type 2 diabetes	0.0037	0.90854	0.0131	0.7802
rs160061	5	6116659	G	A	FALSE	22.5963	genus Lachnospiraceae NK4A136 group id.11319	-0.0513831	0.0108094	2.12197e-06	Type 2 diabetes	-0.0042	0.505963	0.0078	0.5927
rs28540839	8	84735080	A	C	FALSE	21.1239	genus Lachnospiraceae NK4A136 group id.11319	0.0508285	0.0110591	9.34329e-06	Type 2 diabetes	-0.0017	0.48883	0.0078	0.8306
rs2880566	17	30016653	T	C	FALSE	19.8153	genus Lachnospiraceae NK4A136 group id.11319	0.0599578	0.0134693	5.61423e-06	Type 2 diabetes	0.0033	0.199477	0.0098	0.7339
rs59805249	5	90289997	T	C	FALSE	20.2605	genus Lachnospiraceae NK4A136 group id.11319	0.0936162	0.0207982	9.45388e-06	Type 2 diabetes	-0.007	0.0577228	0.0169	0.679301
rs68104925	14	100177681	T	C	FALSE	22.647	genus Lachnospiraceae NK4A136 group id.11319	-0.0549104	0.0115385	2.36777e-06	Type 2 diabetes	0.0074	0.356274	0.0082	0.3682
rs7073658	10	62175024	G	T	FALSE	20.7455	genus Lachnospiraceae NK4A136 group id.11319	0.0499621	0.0109693	5.26914e-06	Type 2 diabetes	-0.005	0.608529	0.0081	0.5305
rs7616165	3	190415145	G	T	FALSE	22.7389	genus Lachnospiraceae NK4A136 group id.11319	-0.230542	0.0483465	2.77389e-06	Type 2 diabetes	0.0082	0.0478705	0.0183	0.6529
rs76193507	3	161749981	A	G	FALSE	21.1293	genus Lachnospiraceae NK4A136 group id.11319	-0.22973	0.0499776	2.93089e-06	Type 2 diabetes	0.0036	0.0453061	0.0188	0.849
rs7832116	8	4842929	A	G	FALSE	22.1987	genus Lachnospiraceae NK4A136 group id.11319	-0.0714756	0.0151703	3.57084e-06	Type 2 diabetes	0.0018	0.142717	0.0111	0.8742
rs954878	1	54578401	A	G	FALSE	22.7822	genus Lachnospiraceae NK4A136 group id.11319	-0.0520656	0.0109082	1.78201e-06	Type 2 diabetes	0.0021	0.450388	0.0079	0.790999
rs10815577	9	7273249	C	G	TRUE	22.6402	genus Lachnospiraceae UCG001 id.11321	-0.0683706	0.0143691	1.71502e-06	Type 2 diabetes	-0.0032	0.393995	0.008	0.6912
rs2050911	1	82384407	G	A	FALSE	23.8314	genus Lachnospiraceae UCG001 id.11321	0.0751466	0.0153934	1.10647e-06	Type 2 diabetes	0.0031	0.295702	0.0086	0.715501
rs2371284	12	56256262	C	T	FALSE	20.0559	genus Lachnospiraceae UCG001 id.11321	0.0761893	0.0170127	7.55962e-06	Type 2 diabetes	-0.0157	0.782329	0.0095	0.0998596
rs4981345	14	21455973	T	C	FALSE	20.7172	genus Lachnospiraceae UCG001 id.11321	-0.0681973	0.0149831	6.08597e-06	Type 2 diabetes	-0.0032	0.337735	0.0082	0.7013
rs573933	9	14477851	T	C	FALSE	21.5653	genus Lachnospiraceae UCG001 id.11321	-0.107898	0.0232346	3.10506e-06	Type 2 diabetes	-0.0331	0.0892953	0.0139	0.01741
rs62496417	7	96965504	T	G	FALSE	20.41	genus Lachnospiraceae UCG001 id.11321	-0.0748504	0.0165681	5.87503e-06	Type 2 diabetes	9e-04	0.236306	0.0092	0.9236
rs7213933	17	36155074	T	A	TRUE	19.7231	genus Lachnospiraceae UCG001 id.11321	-0.0816269	0.01838	9.01675e-06	Type 2 diabetes	-0.0096	0.181387	0.0102	0.3486
rs7341608	8	56839500	T	C	FALSE	19.5142	genus Lachnospiraceae UCG001 id.11321	-0.0784757	0.0177648	9.48135e-06	Type 2 diabetes	-0.0163	0.188437	0.0099	0.0987507
rs79476906	1	108102470	T	A	TRUE	19.5411	genus Lachnospiraceae UCG001 id.11321	-0.087088	0.0197008	8.27428e-06	Type 2 diabetes	0.01	0.159684	0.0107	0.3475
rs9403580	6	145006780	C	T	FALSE	22.0106	genus Lachnospiraceae UCG001 id.11321	0.107801	0.0229777	3.46785e-06	Type 2 diabetes	-0.0052	0.101741	0.0128	0.6851
rs985416	3	148269083	T	C	FALSE	28.4809	genus Lachnospiraceae UCG001 id.11321	-0.0970258	0.0181807	1.45589e-07	Type 2 diabetes	0.0068	0.807549	0.01	0.4956
rs11128180	3	70592215	A	G	FALSE	21.4042	genus Lachnospiraceae UCG004 id.11324	0.0648288	0.0140126	4.51742e-06	Type 2 diabetes	-0.0061	0.234916	0.0092	0.5092
rs12072562	1	105287469	T	C	FALSE	19.2254	genus Lachnospiraceae UCG004 id.11324	0.133104	0.0303566	7.07375e-06	Type 2 diabetes	0.0064	0.0563937	0.0171	0.7077
rs12202257	6	78609654	G	A	FALSE	19.6772	genus Lachnospiraceae UCG004 id.11324	-0.0550876	0.0124186	7.02878e-06	Type 2 diabetes	-0.0099	0.36331	0.0081	0.2255
rs12673420	7	71303007	G	A	FALSE	21.9306	genus Lachnospiraceae UCG004 id.11324	0.0554351	0.0118375	2.98078e-06	Type 2 diabetes	-0.0016	0.426895	0.0078	0.839
rs12747809	1	240359089	A	G	FALSE	24.4891	genus Lachnospiraceae UCG004 id.11324	0.062197	0.0125685	8.64868e-07	Type 2 diabetes	0.0026	0.683335	0.0084	0.7554
rs12894272	14	40536481	G	A	FALSE	21.4355	genus Lachnospiraceae UCG004 id.11324	-0.0579792	0.0125229	4.3395e-06	Type 2 diabetes	0.0067	0.676451	0.0084	0.4254
rs233486	6	14817584	G	A	FALSE	20.2307	genus Lachnospiraceae UCG004 id.11324	0.0799088	0.017766	6.28463e-06	Type 2 diabetes	0.0092	0.866247	0.0114	0.4186
rs2444793	6	81318836	T	C	FALSE	21.0642	genus Lachnospiraceae UCG004 id.11324	0.0542433	0.0118188	4.77079e-06	Type 2 diabetes	0.0066	0.528303	0.0078	0.4014
rs2706242	13	51292902	G	C	TRUE	20.3716	genus Lachnospiraceae UCG004 id.11324	-0.0901399	0.0199712	9.83853e-06	Type 2 diabetes	-0.005	0.0943361	0.0134	0.7069
rs2882478	2	49904589	G	A	FALSE	23.7815	genus Lachnospiraceae UCG004 id.11324	-0.0577091	0.0118338	1.20812e-06	Type 2 diabetes	0.0021	0.444209	0.008	0.7957
rs6656451	1	65990422	T	C	FALSE	20.7034	genus Lachnospiraceae UCG004 id.11324	0.05436	0.011947	5.56775e-06	Type 2 diabetes	0.0177	0.553966	0.0079	0.0245799
rs10741777	11	19572557	T	C	FALSE	24.9942	genus Lachnospiraceae UCG008 id.11328	-0.0973842	0.0194791	7.68652e-07	Type 2 diabetes	0.0191	0.237832	0.0092	0.0382199
rs10793103	11	74391775	T	C	FALSE	28.8888	genus Lachnospiraceae UCG008 id.11328	-0.0974344	0.0181279	9.34932e-08	Type 2 diabetes	-0.0083	0.687248	0.0084	0.3245
rs10801803	1	90818872	G	A	FALSE	23.1777	genus Lachnospiraceae UCG008 id.11328	-0.117029	0.0243085	1.4003e-06	Type 2 diabetes	-0.0162	0.131852	0.0114	0.1574
rs13024781	2	168628871	T	C	FALSE	22.38	genus Lachnospiraceae UCG008 id.11328	-0.0798769	0.0168846	2.29166e-06	Type 2 diabetes	0.0032	0.456423	0.0079	0.6867
rs57091572	6	81214803	A	G	FALSE	21.9374	genus Lachnospiraceae UCG008 id.11328	-0.110443	0.0235801	2.85825e-06	Type 2 diabetes	0.0255	0.153497	0.0109	0.0189802
rs57254474	8	23071054	G	A	FALSE	19.8366	genus Lachnospiraceae UCG008 id.11328	0.0886512	0.0199045	6.92054e-06	Type 2 diabetes	-0.0047	0.239192	0.0092	0.6102
rs67078837	4	114220647	T	C	FALSE	24.5558	genus Lachnospiraceae UCG008 id.11328	-0.0845848	0.0170693	7.68192e-07	Type 2 diabetes	-0.0121	0.478446	0.0079	0.123
rs9873555	3	100496680	G	C	TRUE	26.9328	genus Lachnospiraceae UCG008 id.11328	-0.121162	0.0233467	2.4134e-07	Type 2 diabetes	-0.0179	0.165296	0.0106	0.0898607
rs12346653	9	92267239	C	T	FALSE	22.2054	genus Lachnospiraceae UCG010 id.11330	0.0657686	0.0139569	2.70321e-06	Type 2 diabetes	-1e-04	0.244835	0.0091	0.9917
rs17730011	6	84772845	G	A	FALSE	19.9979	genus Lachnospiraceae UCG010 id.11330	-0.0702357	0.015706	7.84603e-06	Type 2 diabetes	-0.0114	0.178428	0.0103	0.2671
rs2153460	9	85576178	A	T	TRUE	19.0892	genus Lachnospiraceae UCG010 id.11330	-0.0684038	0.0156562	9.17318e-06	Type 2 diabetes	0.021	0.187737	0.0099	0.0334804
rs2833528	21	33193567	T	C	FALSE	19.3594	genus Lachnospiraceae UCG010 id.11330	0.0562148	0.0127763	9.91996e-06	Type 2 diabetes	0.0137	0.631886	0.0081	0.091679
rs336138	5	8146371	G	T	FALSE	20.5734	genus Lachnospiraceae UCG010 id.11330	0.0779543	0.0171865	7.48411e-06	Type 2 diabetes	0.0052	0.162291	0.0107	0.6246
rs4576377	7	81410263	C	A	FALSE	20.2718	genus Lachnospiraceae UCG010 id.11330	0.0572001	0.0127043	7.63062e-06	Type 2 diabetes	0.0051	0.612452	0.0081	0.5266
rs72894957	2	185862591	G	A	FALSE	20.8787	genus Lachnospiraceae UCG010 id.11330	0.222263	0.0486425	5.68434e-06	Type 2 diabetes	0.0051	0.0460517	0.0186	0.784099
rs9981767	21	44079875	A	C	FALSE	24.6295	genus Lachnospiraceae UCG010 id.11330	0.0655062	0.0131994	9.96369e-07	Type 2 diabetes	-0.0029	0.315685	0.0085	0.733301
rs1530559	2	135755629	G	A	FALSE	20.3547	genus Lactobacillus id.1837	0.0804001	0.0178207	4.93106e-06	Type 2 diabetes	0.0144	0.401236	0.0075	0.05615
rs16861661	1	18501459	G	A	FALSE	23.0492	genus Lactobacillus id.1837	-0.183147	0.038148	1.27809e-06	Type 2 diabetes	-0.0045	0.0688467	0.0157	0.7732
rs328312	16	73890910	T	A	TRUE	23.1407	genus Lactobacillus id.1837	0.0815092	0.0169441	1.40618e-06	Type 2 diabetes	0.013	0.462159	0.0078	0.0954905
rs6092149	20	54192992	A	T	TRUE	21.8354	genus Lactobacillus id.1837	-0.0801344	0.017149	3.29041e-06	Type 2 diabetes	3e-04	0.427815	0.0079	0.9652
rs75127669	6	151027636	C	A	FALSE	20.2783	genus Lactobacillus id.1837	0.139784	0.0310414	6.83439e-06	Type 2 diabetes	-0.0149	0.0718604	0.0151	0.3233
rs768253	8	69010103	T	G	FALSE	21.2518	genus Lactobacillus id.1837	-0.079195	0.0171791	4.24766e-06	Type 2 diabetes	0.0071	0.391362	0.008	0.3785
rs921925	19	6928017	A	C	FALSE	23.4947	genus Lactobacillus id.1837	0.0985077	0.0203229	9.71673e-07	Type 2 diabetes	0.0062	0.208968	0.0097	0.520701
rs10417872	19	28767353	G	T	FALSE	23.2756	genus Lactococcus id.1851	-0.118306	0.024522	1.28677e-06	Type 2 diabetes	-0.0027	0.724816	0.0088	0.755699
rs12621813	2	31266049	G	A	FALSE	20.4127	genus Lactococcus id.1851	0.108423	0.0239978	6.6083e-06	Type 2 diabetes	0.0121	0.301945	0.0085	0.1549
rs17168302	7	14650221	G	A	FALSE	20.4017	genus Lactococcus id.1851	0.191857	0.0424761	6.28608e-06	Type 2 diabetes	0.0037	0.0649165	0.0144	0.7942
rs2293361	2	54114864	C	T	FALSE	21.3687	genus Lactococcus id.1851	-0.199221	0.0430969	1.39592e-06	Type 2 diabetes	-0.0099	0.0613586	0.0163	0.542
rs34757988	18	64699550	G	C	TRUE	28.5253	genus Lactococcus id.1851	0.122294	0.0228976	8.95035e-08	Type 2 diabetes	-0.0191	0.386815	0.0081	0.0176901
rs4766997	12	113161438	C	T	FALSE	23.1092	genus Lactococcus id.1851	0.114599	0.023839	2.06144e-06	Type 2 diabetes	0.0068	0.30645	0.0087	0.4324
rs6674304	1	116887742	C	T	FALSE	20.6188	genus Lactococcus id.1851	0.200758	0.0442121	6.1776e-06	Type 2 diabetes	-0.0257	0.0696734	0.0155	0.0972389
rs757872	22	31532568	C	G	TRUE	26.0584	genus Lactococcus id.1851	-0.140799	0.027582	4.36878e-07	Type 2 diabetes	0.0128	0.775577	0.01	0.2005
rs11620597	13	86079090	T	C	FALSE	19.3394	genus Marvinbryantia id.2005	0.119479	0.0271688	7.80171e-06	Type 2 diabetes	-0.0073	0.0654432	0.0155	0.6404
rs11645029	16	5938448	G	C	TRUE	21.2332	genus Marvinbryantia id.2005	-0.060618	0.0131551	4.14753e-06	Type 2 diabetes	0.0027	0.442465	0.0079	0.7359
rs2724813	10	12516924	G	A	FALSE	25.1802	genus Marvinbryantia id.2005	0.0840769	0.0167551	6.28449e-07	Type 2 diabetes	0.0045	0.823553	0.0103	0.660601
rs2863363	3	166039765	G	A	FALSE	21.688	genus Marvinbryantia id.2005	-0.0634861	0.0136323	3.11279e-06	Type 2 diabetes	0.0034	0.638401	0.0081	0.6742
rs3125832	1	211400180	A	C	FALSE	20.4774	genus Marvinbryantia id.2005	0.0679323	0.015012	5.02736e-06	Type 2 diabetes	0.0098	0.248623	0.009	0.2763
rs61884471	11	45826561	G	A	FALSE	25.0848	genus Marvinbryantia id.2005	0.124426	0.0248431	1.01163e-06	Type 2 diabetes	-0.0213	0.0723525	0.0152	0.159
rs72948274	11	79518683	A	C	FALSE	21.5458	genus Marvinbryantia id.2005	-0.126354	0.0272212	3.25912e-06	Type 2 diabetes	-0.0066	0.0574142	0.0169	0.6978
rs8006832	14	21577837	G	T	FALSE	19.317	genus Marvinbryantia id.2005	-0.0952415	0.0216699	6.58082e-06	Type 2 diabetes	-0.0282	0.10558	0.0128	0.0272603
rs10202904	2	125440268	G	T	FALSE	22.2598	genus Methanobrevibacter id.123	0.112811	0.0239106	3.08546e-06	Type 2 diabetes	0.0179	0.58294	0.008	0.0247002
rs11018665	11	89349287	A	T	TRUE	19.7432	genus Methanobrevibacter id.123	0.113013	0.0254343	7.03105e-06	Type 2 diabetes	-0.0022	0.354728	0.0082	0.7922
rs1334944	10	112266046	T	C	FALSE	20.3295	genus Methanobrevibacter id.123	0.115197	0.0255492	7.61377e-06	Type 2 diabetes	0.0229	0.330253	0.0082	0.00528299
rs4779844	15	31516919	C	G	TRUE	19.5479	genus Methanobrevibacter id.123	-0.109639	0.0247979	9.28282e-06	Type 2 diabetes	-0.0033	0.634739	0.0082	0.6901
rs6776814	3	15053083	T	C	FALSE	20.2497	genus Methanobrevibacter id.123	-0.188956	0.0419905	8.04896e-06	Type 2 diabetes	0.002	0.0968125	0.0132	0.8789
rs76029318	13	41963791	T	C	FALSE	24.0602	genus Methanobrevibacter id.123	0.222849	0.0454319	1.07552e-06	Type 2 diabetes	-0.0249	0.0723657	0.0152	0.1025
rs894996	4	104418307	C	A	FALSE	22.0636	genus Methanobrevibacter id.123	0.214213	0.0456045	3.81566e-06	Type 2 diabetes	-0.0285	0.0761316	0.0149	0.0548605
rs10093869	8	1266824	A	G	FALSE	21.2338	genus Odoribacter id.952	-0.0577795	0.0125389	3.67443e-06	Type 2 diabetes	0.0011	0.339244	0.0083	0.8914
rs4793970	17	46763962	A	G	FALSE	19.9125	genus Odoribacter id.952	-0.0576329	0.0129154	6.02698e-06	Type 2 diabetes	0.0125	0.285821	0.0087	0.1517
rs503751	15	58063881	C	G	TRUE	27.0471	genus Odoribacter id.952	0.0618294	0.0118887	2.07625e-07	Type 2 diabetes	-0.0026	0.475828	0.0079	0.736801
rs77779484	12	67655943	G	A	FALSE	24.7126	genus Odoribacter id.952	-0.133489	0.0268526	6.56251e-07	Type 2 diabetes	0.0071	0.0541606	0.0172	0.679599
rs1035588	2	150077190	A	G	FALSE	20.8496	genus Olsenella id.822	-0.108148	0.0236848	4.85501e-06	Type 2 diabetes	-0.0122	0.368419	0.0082	0.1366
rs17148768	10	10777085	G	A	FALSE	22.5699	genus Olsenella id.822	0.140434	0.0295602	2.19842e-06	Type 2 diabetes	0.0073	0.188885	0.0099	0.4604
rs2759329	1	231960352	A	G	FALSE	21.947	genus Olsenella id.822	0.111131	0.0237218	3.43202e-06	Type 2 diabetes	-0.0019	0.616516	0.0081	0.819
rs6046522	20	19969568	C	T	FALSE	20.7432	genus Olsenella id.822	0.122938	0.0269928	4.48456e-06	Type 2 diabetes	0.0012	0.253494	0.0089	0.8924
rs7540303	1	179629191	C	T	FALSE	20.892	genus Olsenella id.822	0.108044	0.023638	5.32023e-06	Type 2 diabetes	-0.005	0.397704	0.0083	0.5472
rs8066522	17	59632873	A	G	FALSE	19.6401	genus Olsenella id.822	0.106529	0.0240379	9.70085e-06	Type 2 diabetes	-0.01	0.651526	0.0082	0.2253
rs11990279	8	11116314	T	C	FALSE	20.8973	genus Oscillibacter id.2063	-0.0824934	0.0180457	4.94299e-06	Type 2 diabetes	-0.0224	0.239478	0.0094	0.01725
rs12417956	11	25973451	C	G	TRUE	20.3584	genus Oscillibacter id.2063	0.0785431	0.0174075	6.02629e-06	Type 2 diabetes	0.0038	0.237049	0.0092	0.682801
rs12649930	4	3656291	T	G	FALSE	21.9351	genus Oscillibacter id.2063	0.121589	0.0259612	4.09383e-06	Type 2 diabetes	0.0076	0.0846445	0.014	0.5848
rs16866406	2	179457147	A	G	FALSE	22.4257	genus Oscillibacter id.2063	0.0988765	0.0208795	3.07822e-06	Type 2 diabetes	0.008	0.13724	0.0113	0.4783
rs16934185	9	1798324	A	G	FALSE	21.175	genus Oscillibacter id.2063	-0.129568	0.028157	4.38036e-06	Type 2 diabetes	-0.0118	0.0886199	0.0139	0.3971
rs234108	1	184942671	A	G	FALSE	24.1165	genus Oscillibacter id.2063	0.0749553	0.0152632	9.16326e-07	Type 2 diabetes	-6e-04	0.480231	0.0079	0.9345
rs36095275	14	32270129	C	T	FALSE	23.0054	genus Oscillibacter id.2063	-0.0752368	0.0156861	1.39627e-06	Type 2 diabetes	0.0058	0.375043	0.0082	0.4796
rs4506202	8	21598077	G	A	FALSE	21.8251	genus Oscillibacter id.2063	0.0711323	0.0152261	3.20826e-06	Type 2 diabetes	0.0033	0.464496	0.0078	0.6736
rs61883564	11	79013843	A	G	FALSE	21.0285	genus Oscillibacter id.2063	-0.101351	0.0221016	3.38712e-06	Type 2 diabetes	-0.0015	0.132409	0.0116	0.8956
rs62206502	20	18003390	A	C	FALSE	20.271	genus Oscillibacter id.2063	0.0681423	0.0151349	6.59888e-06	Type 2 diabetes	0.0056	0.544793	0.0079	0.4805
rs6901560	6	36931994	C	G	TRUE	20.9222	genus Oscillibacter id.2063	0.0855032	0.018693	6.20955e-06	Type 2 diabetes	0.0185	0.203115	0.0096	0.0527096
rs12206468	6	18093691	G	A	FALSE	24.3187	genus Oscillospira id.2064	-0.133016	0.0269733	1.04222e-06	Type 2 diabetes	0.0065	0.0758735	0.0148	0.661601
rs1954532	14	28151415	C	T	FALSE	22.2276	genus Oscillospira id.2064	0.0826246	0.0175252	2.26772e-06	Type 2 diabetes	-0.0262	0.801521	0.01	0.00894891
rs28889936	4	89483300	A	C	FALSE	20.3476	genus Oscillospira id.2064	0.114051	0.0252838	3.36589e-06	Type 2 diabetes	-0.0236	0.0746024	0.0146	0.1068
rs73038677	3	172373615	T	A	TRUE	24.3386	genus Oscillospira id.2064	-0.08321	0.0168666	1.09428e-06	Type 2 diabetes	-0.0056	0.201658	0.0098	0.5682
rs751183	1	76803093	C	T	FALSE	20.216	genus Oscillospira id.2064	0.0774322	0.0172216	6.85125e-06	Type 2 diabetes	-0.0341	0.79656	0.0097	0.000416198
rs8076323	17	14881860	A	G	FALSE	20.8854	genus Oscillospira id.2064	0.0715392	0.0156539	5.61319e-06	Type 2 diabetes	0.0089	0.255779	0.0089	0.3174
rs111966731	15	93941937	T	C	FALSE	20.4192	genus Oxalobacter id.2978	0.213114	0.047162	7.29861e-06	Type 2 diabetes	-0.0071	0.0604234	0.0165	0.669
rs12002250	9	19682558	A	C	FALSE	21.6793	genus Oxalobacter id.2978	0.217122	0.0466317	1.41504e-06	Type 2 diabetes	-0.0177	0.0554825	0.0172	0.3027
rs1569853	6	38550301	T	C	FALSE	21.6168	genus Oxalobacter id.2978	-0.138078	0.0296981	3.64502e-06	Type 2 diabetes	0.0039	0.15359	0.0108	0.7201
rs36057338	4	189935314	G	T	FALSE	24.3231	genus Oxalobacter id.2978	0.207847	0.0421439	8.79812e-07	Type 2 diabetes	-0.0256	0.0679531	0.0157	0.1033
rs3862635	11	126582578	C	T	FALSE	19.0864	genus Oxalobacter id.2978	-0.172142	0.0394026	9.18692e-06	Type 2 diabetes	0.0023	0.0642215	0.016	0.8875
rs4428215	3	171947435	G	A	FALSE	28.9309	genus Oxalobacter id.2978	0.130293	0.0242237	7.51069e-08	Type 2 diabetes	0.0033	0.2268	0.0092	0.7171
rs6000536	22	37421469	C	T	FALSE	26.6374	genus Oxalobacter id.2978	-0.130992	0.0253804	2.06054e-07	Type 2 diabetes	-0.0118	0.200839	0.0098	0.2288
rs6071435	20	59502888	T	A	TRUE	24.1086	genus Oxalobacter id.2978	-0.105512	0.021489	1.07431e-06	Type 2 diabetes	0.0016	0.368925	0.0081	0.8396
rs6993398	8	115560689	G	A	FALSE	20.8129	genus Oxalobacter id.2978	0.127217	0.0278855	7.12771e-06	Type 2 diabetes	-0.0068	0.141544	0.0112	0.546
rs736744	9	87514407	T	C	FALSE	31.1352	genus Oxalobacter id.2978	-0.117882	0.0211262	2.57472e-08	Type 2 diabetes	-0.0021	0.604211	0.008	0.792
rs115602804	3	191572365	G	A	FALSE	21.4175	genus Parabacteroides id.954	0.10308	0.0222736	1.93059e-06	Type 2 diabetes	-0.0139	0.0557904	0.0171	0.4157
rs11965579	6	165969505	G	C	TRUE	18.1812	genus Parabacteroides id.954	0.162824	0.0381863	8.86584e-06	Type 2 diabetes	0.0053	0.0250926	0.0248	0.8319
rs17141986	16	7045276	C	G	TRUE	20.1482	genus Parabacteroides id.954	-0.0500303	0.0111459	7.27411e-06	Type 2 diabetes	-0.0064	0.607868	0.008	0.4198
rs3860755	5	169360155	G	C	TRUE	22.9564	genus Parabacteroides id.954	0.0558784	0.0116625	1.71325e-06	Type 2 diabetes	-0.0075	0.295394	0.0086	0.3806
rs4236095	6	47368687	A	G	FALSE	23.5415	genus Parabacteroides id.954	-0.0761961	0.0157042	1.93143e-06	Type 2 diabetes	-0.0095	0.861161	0.0112	0.3982
rs60884758	9	2217340	C	T	FALSE	24.4006	genus Parabacteroides id.954	-0.0702667	0.0142249	5.7069e-07	Type 2 diabetes	0.0013	0.171791	0.0104	0.8987
rs72893646	2	38037203	A	T	TRUE	20.8628	genus Parabacteroides id.954	-0.0715594	0.0156668	8.83385e-06	Type 2 diabetes	-0.0383	0.156201	0.0109	0.000420204
rs7298818	12	56396953	C	T	FALSE	19.5736	genus Parabacteroides id.954	0.0888832	0.0200902	8.53631e-06	Type 2 diabetes	0.009	0.0845164	0.014	0.522801
rs10842464	12	25249743	C	T	FALSE	19.3048	genus Paraprevotella id.962	0.0758215	0.0172568	6.59721e-06	Type 2 diabetes	0.0026	0.576154	0.0079	0.740399
rs17109926	12	71978728	A	G	FALSE	20.903	genus Paraprevotella id.962	-0.0988335	0.0216172	6.75274e-06	Type 2 diabetes	-0.013	0.183749	0.01	0.1947
rs2081023	5	174606261	A	G	FALSE	26.8545	genus Paraprevotella id.962	-0.122561	0.0236507	2.63797e-07	Type 2 diabetes	-0.0151	0.117627	0.0122	0.2175
rs3008582	1	195971173	T	C	FALSE	21.6432	genus Paraprevotella id.962	0.10572	0.0227246	4.35993e-06	Type 2 diabetes	0.0052	0.15026	0.0109	0.634
rs3801748	7	81759508	G	A	FALSE	20.6245	genus Paraprevotella id.962	0.0779721	0.0171691	5.20176e-06	Type 2 diabetes	0.0087	0.370536	0.0081	0.2809
rs4756632	11	41079703	G	T	FALSE	22.9588	genus Paraprevotella id.962	-0.138905	0.0289897	3.81751e-06	Type 2 diabetes	0.0135	0.0761254	0.015	0.3674
rs9602779	13	86162420	A	C	FALSE	23.4626	genus Paraprevotella id.962	-0.106692	0.0220264	6.9274e-07	Type 2 diabetes	0.0182	0.187237	0.0101	0.0706399
rs9900242	17	69135631	A	G	FALSE	23.6994	genus Paraprevotella id.962	-0.0852967	0.0175212	1.14067e-06	Type 2 diabetes	-8e-04	0.407252	0.008	0.916
rs10899911	10	44293839	A	G	FALSE	23.4289	genus Parasutterella id.2892	-0.0717102	0.0148151	1.15271e-06	Type 2 diabetes	0.0054	0.279002	0.0088	0.5351
rs11715853	3	30163689	G	A	FALSE	20.5864	genus Parasutterella id.2892	-0.0662952	0.0146114	6.22917e-06	Type 2 diabetes	0.0153	0.285448	0.0086	0.0774301
rs1403396	12	126498824	A	T	TRUE	22.641	genus Parasutterella id.2892	-0.0756729	0.0159035	2.75518e-06	Type 2 diabetes	-0.0013	0.225754	0.0094	0.8898
rs2090816	6	137615592	C	A	FALSE	22.494	genus Parasutterella id.2892	-0.0840967	0.0177315	2.89714e-06	Type 2 diabetes	-0.0026	0.834693	0.0104	0.8
rs62273907	3	156550415	A	G	FALSE	20.8729	genus Parasutterella id.2892	0.229468	0.0502262	5.88383e-06	Type 2 diabetes	0.0286	0.0493693	0.0178	0.109
rs6828768	4	65556925	C	T	FALSE	23.0513	genus Parasutterella id.2892	0.0636852	0.0132645	1.78328e-06	Type 2 diabetes	0.0027	0.49547	0.0078	0.731799
rs7303158	12	5275540	C	T	FALSE	23.2141	genus Parasutterella id.2892	0.0646859	0.0134256	1.32776e-06	Type 2 diabetes	0.0013	0.439486	0.0078	0.866
rs7311004	12	53260710	C	T	FALSE	20.4849	genus Parasutterella id.2892	0.0617522	0.0136438	5.92052e-06	Type 2 diabetes	-0.0128	0.60094	0.0081	0.1118
rs7572229	2	72235444	A	G	FALSE	24.9285	genus Parasutterella id.2892	-0.066273	0.0132736	6.31699e-07	Type 2 diabetes	-0.0123	0.515307	0.0079	0.1189
rs8039785	15	67316307	G	T	FALSE	21.6152	genus Parasutterella id.2892	-0.0618345	0.0133	3.62093e-06	Type 2 diabetes	-0.0167	0.537375	0.0079	0.03323
rs823424	8	16674526	G	A	FALSE	20.6613	genus Parasutterella id.2892	-0.0713448	0.0156958	4.95291e-06	Type 2 diabetes	-0.0049	0.21905	0.0095	0.6074
rs10031059	4	35358594	C	T	FALSE	28.784	genus Peptococcus id.2037	0.121167	0.0225844	1.23637e-07	Type 2 diabetes	0.002	0.770097	0.0093	0.832
rs11001941	10	78716030	G	A	FALSE	24.8733	genus Peptococcus id.2037	-0.195611	0.0392217	1.32859e-06	Type 2 diabetes	0.0014	0.0639087	0.0162	0.9326
rs11030569	11	4019788	A	T	TRUE	21.6345	genus Peptococcus id.2037	-0.17402	0.0374133	3.1299e-06	Type 2 diabetes	0.0163	0.0694296	0.0153	0.2867
rs12069354	1	216223782	C	T	FALSE	19.5109	genus Peptococcus id.2037	0.16763	0.0379501	9.28346e-06	Type 2 diabetes	0.0127	0.0640767	0.0157	0.4197
rs6918730	6	99020289	A	G	FALSE	21.8094	genus Peptococcus id.2037	-0.135311	0.0289742	1.14731e-06	Type 2 diabetes	-0.0135	0.886707	0.0123	0.2717
rs7033353	9	104595848	G	T	FALSE	22.5254	genus Peptococcus id.2037	-0.090152	0.018995	2.21958e-06	Type 2 diabetes	0.0048	0.598736	0.008	0.5457
rs7766680	6	162239191	G	C	TRUE	20.8057	genus Peptococcus id.2037	0.0976832	0.0214155	3.50768e-06	Type 2 diabetes	0.0095	0.276614	0.0081	0.2392
rs11929846	4	17051156	T	C	FALSE	19.4791	genus Phascolarctobacterium id.2168	-0.0697199	0.0157969	8.88423e-06	Type 2 diabetes	-0.013	0.210754	0.0096	0.1767
rs12618201	2	174436533	A	G	FALSE	21.5564	genus Phascolarctobacterium id.2168	0.0641657	0.0138202	3.37699e-06	Type 2 diabetes	2e-04	0.363458	0.0081	0.9774
rs1264476	8	102434276	G	T	FALSE	21.357	genus Phascolarctobacterium id.2168	-0.0767335	0.0166041	4.29566e-06	Type 2 diabetes	-0.0052	0.792443	0.0098	0.5949
rs74847270	22	47841258	A	G	FALSE	20.6179	genus Phascolarctobacterium id.2168	-0.104889	0.0230998	5.73099e-06	Type 2 diabetes	0.006	0.100863	0.0132	0.6476
rs12195431	6	91019654	T	C	FALSE	19.7411	genus Prevotella7 id.11182	0.196528	0.0442322	8.72811e-06	Type 2 diabetes	-0.0023	0.0702344	0.0154	0.8821
rs16937247	11	19943115	G	C	TRUE	17.2729	genus Prevotella7 id.11182	0.146098	0.0351529	9.63696e-06	Type 2 diabetes	0.008	0.120584	0.012	0.5025
rs2240542	2	242066314	C	T	FALSE	21.3125	genus Prevotella7 id.11182	0.12085	0.0261776	4.8415e-06	Type 2 diabetes	-0.0079	0.284026	0.0087	0.3655
rs57404562	2	12101762	C	A	FALSE	24.202	genus Prevotella7 id.11182	0.155486	0.0316057	6.2157e-07	Type 2 diabetes	0.001	0.186112	0.0101	0.9219
rs79263163	11	39821773	A	C	FALSE	20.8914	genus Prevotella7 id.11182	-0.143982	0.031501	7.51052e-06	Type 2 diabetes	-0.0118	0.165412	0.0106	0.2648
rs9959718	18	71442664	G	A	FALSE	23.3333	genus Prevotella7 id.11182	0.133012	0.0275361	1.9006e-06	Type 2 diabetes	0.0106	0.251509	0.0091	0.2444
rs11199734	10	122819400	A	T	TRUE	20.6573	genus Prevotella9 id.11183	0.0770209	0.0169462	7.00293e-06	Type 2 diabetes	-0.0052	0.211408	0.0096	0.589
rs117271932	22	44236460	A	G	FALSE	22.3263	genus Prevotella9 id.11183	0.208089	0.0440393	2.81722e-06	Type 2 diabetes	-1e-04	0.0528971	0.0176	0.9944
rs16966465	15	38513730	G	C	TRUE	20.2249	genus Prevotella9 id.11183	0.0743348	0.0165291	9.33211e-06	Type 2 diabetes	0.0107	0.207457	0.0099	0.2801
rs2104588	10	12497581	C	T	FALSE	19.7158	genus Prevotella9 id.11183	-0.105558	0.023773	8.1298e-06	Type 2 diabetes	-0.006	0.892173	0.0126	0.6329
rs2683313	8	19115604	G	A	FALSE	22.843	genus Prevotella9 id.11183	0.0724576	0.0151603	1.68896e-06	Type 2 diabetes	-0.0024	0.676791	0.0084	0.773599
rs746764	20	21470713	T	C	FALSE	22.4573	genus Prevotella9 id.11183	-0.0915771	0.0193245	2.04e-06	Type 2 diabetes	-0.0053	0.177276	0.0101	0.597601
rs7976209	12	1794470	T	C	FALSE	19.3512	genus Prevotella9 id.11183	-0.0870786	0.0197951	7.2835e-06	Type 2 diabetes	0.0029	0.143502	0.0112	0.794301
rs9428102	1	118852817	A	G	FALSE	19.5678	genus Prevotella9 id.11183	-0.0778845	0.0176068	4.61732e-06	Type 2 diabetes	0.01	0.216264	0.0095	0.2915
rs9613013	22	26152738	G	A	FALSE	20.4929	genus Prevotella9 id.11183	0.0917591	0.0202697	6.10408e-06	Type 2 diabetes	-0.0045	0.133126	0.0115	0.6953
rs17032291	4	155865671	T	C	FALSE	21.2059	genus Rikenellaceae RC9 gut group id.11191	-0.169579	0.0368251	6.60998e-06	Type 2 diabetes	-0.0059	0.139605	0.0116	0.613999
rs17582787	4	149562638	A	G	FALSE	21.5335	genus Rikenellaceae RC9 gut group id.11191	-0.157739	0.0339924	3.55378e-06	Type 2 diabetes	-0.0068	0.14367	0.011	0.5378
rs2900503	9	112657543	T	G	FALSE	27.8289	genus Rikenellaceae RC9 gut group id.11191	0.172329	0.0326671	1.55282e-07	Type 2 diabetes	-0.01	0.841264	0.0106	0.3471
rs4270579	4	84698188	A	G	FALSE	18.9604	genus Rikenellaceae RC9 gut group id.11191	0.118021	0.0271041	5.45645e-06	Type 2 diabetes	-0.0168	0.719666	0.0087	0.0545796
rs7113155	11	102429543	C	G	TRUE	21.3222	genus Rikenellaceae RC9 gut group id.11191	-0.114423	0.0247798	5.26478e-06	Type 2 diabetes	0.0033	0.561271	0.0079	0.679301
rs7712231	5	31406285	A	G	FALSE	19.886	genus Rikenellaceae RC9 gut group id.11191	0.156284	0.0350462	7.9704e-06	Type 2 diabetes	0.0066	0.146537	0.0111	0.5518
rs80309088	6	165668732	G	A	FALSE	20.6059	genus Rikenellaceae RC9 gut group id.11191	0.17405	0.0383423	4.55638e-06	Type 2 diabetes	-0.0012	0.119271	0.0121	0.9236
rs9887954	1	164800873	G	A	FALSE	21.2721	genus Rikenellaceae RC9 gut group id.11191	-0.114849	0.0249013	4.80806e-06	Type 2 diabetes	0.0105	0.418642	0.008	0.1878
rs11221428	11	99665050	T	C	FALSE	21.0885	genus Romboutsia id.11347	-0.0726779	0.0158263	6.48649e-06	Type 2 diabetes	0.0053	0.171178	0.0104	0.6101
rs16843578	1	171903885	C	T	FALSE	19.7848	genus Romboutsia id.11347	-0.0875276	0.0196779	5.08124e-06	Type 2 diabetes	0.0193	0.091523	0.0132	0.144
rs28603357	7	106406824	T	C	FALSE	20.4931	genus Romboutsia id.11347	-0.214911	0.0474739	8.52236e-06	Type 2 diabetes	-0.0462	0.0469163	0.0188	0.0140201
rs34302036	7	78136725	G	A	FALSE	20.7373	genus Romboutsia id.11347	-0.0550261	0.0120835	5.87665e-06	Type 2 diabetes	0.0186	0.581376	0.0079	0.0192801
rs61841503	10	17019559	G	A	FALSE	29.3511	genus Romboutsia id.11347	0.092888	0.0171454	3.99595e-08	Type 2 diabetes	-0.0198	0.168151	0.0105	0.0602296
rs62504452	7	145760298	A	G	FALSE	20.5444	genus Romboutsia id.11347	-0.0710048	0.0156654	4.65833e-06	Type 2 diabetes	-0.0069	0.173188	0.0104	0.507
rs7109293	11	133834657	A	G	FALSE	19.9576	genus Romboutsia id.11347	0.0919112	0.0205738	6.98361e-06	Type 2 diabetes	0.0122	0.0760215	0.0146	0.4043
rs75200530	8	5088054	T	G	FALSE	20.4997	genus Romboutsia id.11347	-0.190644	0.0421065	5.06559e-06	Type 2 diabetes	0.0069	0.0494749	0.0181	0.702999
rs9389266	6	135411737	T	G	FALSE	19.8214	genus Romboutsia id.11347	0.0722815	0.0162353	9.38469e-06	Type 2 diabetes	-0.0115	0.154974	0.0108	0.2874
rs9567264	13	32720756	C	T	FALSE	20.6965	genus Romboutsia id.11347	0.0580018	0.0127495	5.75692e-06	Type 2 diabetes	-0.013	0.302858	0.0086	0.1284
rs16910295	11	12009569	T	C	FALSE	21.8866	genus Roseburia id.2012	-0.0980434	0.020957	2.91112e-06	Type 2 diabetes	-9e-04	0.0683152	0.0156	0.9518
rs2034589	16	8307948	G	C	TRUE	26.0076	genus Roseburia id.2012	0.0629765	0.0123489	5.01164e-07	Type 2 diabetes	-0.0157	0.218915	0.0096	0.1015
rs2160994	12	50650057	C	T	FALSE	23.9691	genus Roseburia id.2012	-0.0550687	0.0112481	9.6984e-07	Type 2 diabetes	-0.01	0.64527	0.0082	0.2217
rs28040	5	96018066	G	C	TRUE	19.9057	genus Roseburia id.2012	0.0565693	0.0126792	9.26147e-06	Type 2 diabetes	0.0133	0.214118	0.0095	0.1634
rs2943022	5	89598914	T	C	FALSE	21.3912	genus Roseburia id.2012	0.0493786	0.0106763	4.11405e-06	Type 2 diabetes	0.0044	0.426365	0.008	0.580801
rs329182	5	125076494	T	C	FALSE	20.3885	genus Roseburia id.2012	0.0690327	0.0152884	5.90147e-06	Type 2 diabetes	-0.0168	0.138913	0.0114	0.139
rs4748237	10	16051097	G	C	TRUE	21.0622	genus Roseburia id.2012	0.0488326	0.0106404	4.67218e-06	Type 2 diabetes	0.0027	0.44792	0.0078	0.7309
rs6445851	3	57116228	A	G	FALSE	21.1438	genus Roseburia id.2012	0.0497336	0.0108158	3.5272e-06	Type 2 diabetes	0.0238	0.604718	0.008	0.00308503
rs6930661	6	12774611	C	T	FALSE	22.0077	genus Roseburia id.2012	-0.0961587	0.0204975	2.47942e-06	Type 2 diabetes	-0.0014	0.0739047	0.0157	0.9269
rs75326254	6	166170836	C	T	FALSE	20.5333	genus Roseburia id.2012	-0.104628	0.0230897	7.50205e-06	Type 2 diabetes	-0.0131	0.0628227	0.0161	0.4155
rs78753150	5	144135655	A	C	FALSE	20.4793	genus Roseburia id.2012	0.0968739	0.0214067	9.98321e-06	Type 2 diabetes	-0.0127	0.0598259	0.0166	0.4444
rs9300744	13	103117486	C	T	FALSE	21.7325	genus Roseburia id.2012	-0.0588452	0.0126228	4.75116e-06	Type 2 diabetes	-0.0162	0.236155	0.0094	0.0823304
rs10827477	10	35262588	A	G	FALSE	22.5924	genus Ruminiclostridium5 id.11355	-0.0547387	0.0115163	2.1918e-06	Type 2 diabetes	0.0131	0.320184	0.0084	0.1185
rs113753996	5	32477664	T	C	FALSE	22.1284	genus Ruminiclostridium5 id.11355	0.0820689	0.0174463	3.98896e-06	Type 2 diabetes	0.0105	0.0940464	0.0134	0.4339
rs1492620	6	50405920	T	C	FALSE	21.271	genus Ruminiclostridium5 id.11355	-0.0830505	0.0180073	3.52574e-06	Type 2 diabetes	-0.0014	0.0906872	0.0137	0.9184
rs2286384	12	1891043	C	G	TRUE	23.2998	genus Ruminiclostridium5 id.11355	0.0518814	0.0107482	1.43857e-06	Type 2 diabetes	-8e-04	0.468446	0.0079	0.9152
rs2801960	1	41878680	G	C	TRUE	20.4833	genus Ruminiclostridium5 id.11355	-0.0520975	0.0115111	6.20869e-06	Type 2 diabetes	0.005	0.690657	0.0084	0.5485
rs2833828	21	33811886	G	A	FALSE	20.2879	genus Ruminiclostridium5 id.11355	0.0489617	0.0108702	6.81648e-06	Type 2 diabetes	0.0021	0.42857	0.0079	0.791701
rs4955951	3	55243531	A	G	FALSE	18.5262	genus Ruminiclostridium5 id.11355	-0.0713749	0.0165826	9.9552e-06	Type 2 diabetes	-0.0014	0.108955	0.0126	0.9082
rs6121460	20	60293505	G	A	FALSE	21.9339	genus Ruminiclostridium5 id.11355	0.0932955	0.0199206	2.64107e-06	Type 2 diabetes	-5e-04	0.0688226	0.0156	0.9722
rs73002572	2	103755970	G	C	TRUE	19.2229	genus Ruminiclostridium5 id.11355	0.181548	0.0414078	8.82226e-06	Type 2 diabetes	0.0339	0.0344362	0.0211	0.1082
rs10829821	10	132651293	T	C	FALSE	20.4059	genus Ruminiclostridium6 id.11356	-0.097606	0.0216072	3.47144e-06	Type 2 diabetes	0.0111	0.100354	0.0128	0.3876
rs11992182	8	79766499	A	C	FALSE	20.5683	genus Ruminiclostridium6 id.11356	0.0625299	0.0137876	4.64836e-06	Type 2 diabetes	0.0096	0.27303	0.0087	0.274
rs1871858	15	61047117	C	G	TRUE	19.7407	genus Ruminiclostridium6 id.11356	-0.105422	0.0237274	9.11612e-06	Type 2 diabetes	-0.0251	0.0774692	0.0146	0.0858598
rs35362464	4	36478011	C	A	FALSE	18.9564	genus Ruminiclostridium6 id.11356	0.0720077	0.0165387	8.99146e-06	Type 2 diabetes	0.0132	0.168733	0.0105	0.2071
rs61060922	16	72136154	T	G	FALSE	24.3798	genus Ruminiclostridium6 id.11356	0.15913	0.0322283	1.08648e-06	Type 2 diabetes	-0.0067	0.0537821	0.0174	0.6995
rs663262	11	86179076	C	T	FALSE	18.8718	genus Ruminiclostridium6 id.11356	0.13498	0.0310715	3.39414e-06	Type 2 diabetes	-0.0071	0.947155	0.0174	0.6836
rs71414120	14	56938952	T	G	FALSE	24.4317	genus Ruminiclostridium6 id.11356	0.200894	0.0406434	1.07696e-06	Type 2 diabetes	0.0145	0.0589322	0.0165	0.3811
rs77193512	11	40289063	A	G	FALSE	23.1247	genus Ruminiclostridium6 id.11356	0.0736533	0.0153163	1.29587e-06	Type 2 diabetes	0.001	0.187391	0.0099	0.9159
rs79968172	1	240503826	G	A	FALSE	22.8273	genus Ruminiclostridium6 id.11356	0.11614	0.0243083	1.66054e-06	Type 2 diabetes	0.017	0.0571237	0.0168	0.3098
rs9555756	13	111703249	A	C	FALSE	20.7123	genus Ruminiclostridium6 id.11356	-0.0804138	0.0176692	7.10133e-06	Type 2 diabetes	0.0051	0.137656	0.0112	0.6476
rs115044523	7	47013498	G	A	FALSE	23.3953	genus Ruminiclostridium9 id.11357	-0.0980026	0.0202616	2.37203e-06	Type 2 diabetes	-6e-04	0.08565	0.014	0.9647
rs12040548	1	247710285	G	T	FALSE	21.7331	genus Ruminiclostridium9 id.11357	0.0570422	0.0122359	3.14869e-06	Type 2 diabetes	0.0022	0.271022	0.0089	0.8017
rs13033315	2	204706865	T	A	TRUE	21.0505	genus Ruminiclostridium9 id.11357	0.0511195	0.0111418	5.68054e-06	Type 2 diabetes	-0.0024	0.443085	0.0079	0.7605
rs57665991	3	157841287	C	G	TRUE	27.0522	genus Ruminiclostridium9 id.11357	-0.0641507	0.0123339	2.07272e-07	Type 2 diabetes	0.0028	0.296174	0.0091	0.7552
rs6082461	20	2210530	C	A	FALSE	20.0381	genus Ruminiclostridium9 id.11357	-0.0586425	0.0131004	4.86598e-06	Type 2 diabetes	-0.0084	0.788708	0.0096	0.3813
rs7137760	12	10702414	C	T	FALSE	20.5036	genus Ruminiclostridium9 id.11357	0.050797	0.0112182	7.06903e-06	Type 2 diabetes	0.0063	0.402597	0.008	0.4337
rs74303178	8	14697544	T	C	FALSE	19.95	genus Ruminiclostridium9 id.11357	0.0532742	0.0119274	7.91571e-06	Type 2 diabetes	-0.0017	0.293078	0.0086	0.8421
rs918449	19	34371198	G	A	FALSE	23.2576	genus Ruminiclostridium9 id.11357	0.0950908	0.0197177	2.55994e-06	Type 2 diabetes	7e-04	0.928054	0.015	0.965
rs9522712	13	90441578	T	C	FALSE	20.3956	genus Ruminiclostridium9 id.11357	0.0699728	0.0154939	4.65961e-06	Type 2 diabetes	0.0196	0.15436	0.0109	0.0717398
rs9809789	3	29179983	C	T	FALSE	20.1895	genus Ruminiclostridium9 id.11357	-0.0717454	0.0159673	8.71967e-06	Type 2 diabetes	-0.006	0.143348	0.0112	0.5953
rs12642039	4	159932022	C	T	FALSE	21.452	genus Ruminococcaceae NK4A214 group id.11358	0.0553003	0.0119397	3.43005e-06	Type 2 diabetes	-0.0072	0.65237	0.0081	0.3782
rs12731	2	239087912	A	G	FALSE	21.0355	genus Ruminococcaceae NK4A214 group id.11358	-0.0527684	0.0115053	4.87237e-06	Type 2 diabetes	-0.0085	0.437258	0.0079	0.282
rs13087692	3	84725039	G	T	FALSE	20.818	genus Ruminococcaceae NK4A214 group id.11358	-0.0574623	0.012594	8.69221e-06	Type 2 diabetes	0.0086	0.688664	0.0085	0.3128
rs136761	22	49796014	A	G	FALSE	24.3121	genus Ruminococcaceae NK4A214 group id.11358	0.0587521	0.0119155	8.15192e-07	Type 2 diabetes	4e-04	0.610654	0.0081	0.9624
rs4814689	20	18030357	C	T	FALSE	22.0359	genus Ruminococcaceae NK4A214 group id.11358	-0.1083	0.0230708	4.55187e-06	Type 2 diabetes	0.0233	0.0825194	0.0143	0.1024
rs5994253	22	17793012	A	G	FALSE	26.4934	genus Ruminococcaceae NK4A214 group id.11358	-0.0811302	0.0157621	2.35185e-07	Type 2 diabetes	0.0078	0.164007	0.0105	0.4571
rs6681678	1	100248591	T	C	FALSE	17.4216	genus Ruminococcaceae NK4A214 group id.11358	0.100174	0.024	9.0494e-06	Type 2 diabetes	-0.0014	0.947001	0.0174	0.9357
rs73158814	7	132042135	C	G	TRUE	23.0726	genus Ruminococcaceae NK4A214 group id.11358	-0.109257	0.0227458	2.19796e-06	Type 2 diabetes	0.0074	0.0684486	0.0154	0.633299
rs7573569	2	141897042	T	C	FALSE	21.2647	genus Ruminococcaceae NK4A214 group id.11358	0.107739	0.0233638	3.23139e-06	Type 2 diabetes	-0.0084	0.0590512	0.0164	0.6079
rs10916131	1	227563126	C	T	FALSE	22.3206	genus Ruminococcaceae UCG002 id.11360	-0.069333	0.0146753	2.87495e-06	Type 2 diabetes	0.006	0.156354	0.0109	0.5824
rs10964441	9	20131746	G	A	FALSE	18.6826	genus Ruminococcaceae UCG002 id.11360	-0.14906	0.034486	7.45109e-06	Type 2 diabetes	0.0156	0.0513399	0.0178	0.3811
rs113147300	9	114066670	A	G	FALSE	21.2403	genus Ruminococcaceae UCG002 id.11360	-0.075842	0.0164562	7.69148e-06	Type 2 diabetes	-0.001	0.141964	0.011	0.9296
rs11607472	11	43344751	A	G	FALSE	19.5802	genus Ruminococcaceae UCG002 id.11360	-0.0780229	0.0176325	7.18671e-06	Type 2 diabetes	-0.0169	0.112571	0.0124	0.1724
rs11750293	5	123822114	G	T	FALSE	23.0278	genus Ruminococcaceae UCG002 id.11360	-0.0578304	0.0120512	1.76137e-06	Type 2 diabetes	-0.0012	0.274935	0.0088	0.8914
rs15256	10	73820548	C	T	FALSE	18.9275	genus Ruminococcaceae UCG002 id.11360	0.0732376	0.016834	9.45649e-06	Type 2 diabetes	-0.0219	0.0940642	0.0136	0.1069
rs2265670	1	190171640	C	G	TRUE	21.9831	genus Ruminococcaceae UCG002 id.11360	-0.0512404	0.0109287	2.99164e-06	Type 2 diabetes	0.0083	0.46274	0.0083	0.3157
rs362417	14	73589896	G	C	TRUE	20.5638	genus Ruminococcaceae UCG002 id.11360	-0.054863	0.0120984	7.8001e-06	Type 2 diabetes	0.0046	0.281022	0.0087	0.5956
rs57079348	13	87920450	T	G	FALSE	19.6321	genus Ruminococcaceae UCG002 id.11360	-0.0765729	0.0172819	7.21822e-06	Type 2 diabetes	0.0173	0.111158	0.0123	0.1623
rs6542556	2	120757853	G	A	FALSE	19.9724	genus Ruminococcaceae UCG002 id.11360	-0.050974	0.011406	7.86122e-06	Type 2 diabetes	0.0021	0.646425	0.0081	0.793601
rs7120052	11	86335459	A	C	FALSE	21.2545	genus Ruminococcaceae UCG002 id.11360	0.0624796	0.0135523	1.96897e-06	Type 2 diabetes	-0.0063	0.174185	0.0103	0.543
rs7155595	14	77502546	C	A	FALSE	23.7342	genus Ruminococcaceae UCG002 id.11360	0.0569929	0.0116986	1.14932e-06	Type 2 diabetes	0.0086	0.324186	0.0085	0.3113
rs77564310	15	80713184	A	C	FALSE	25.63	genus Ruminococcaceae UCG002 id.11360	-0.0713093	0.0140855	3.28617e-07	Type 2 diabetes	0.0209	0.197471	0.0098	0.0328503
rs79016051	1	238938497	C	T	FALSE	21.9638	genus Ruminococcaceae UCG002 id.11360	-0.0887747	0.0189424	2.33744e-06	Type 2 diabetes	0.0184	0.0929747	0.0134	0.1711
rs10490280	2	37905976	C	T	FALSE	21.9944	genus Ruminococcaceae UCG003 id.11361	-0.0672094	0.0143309	4.15547e-06	Type 2 diabetes	0.0113	0.238109	0.0092	0.2169
rs11243416	9	134416970	T	C	FALSE	23.4373	genus Ruminococcaceae UCG003 id.11361	-0.0925653	0.0191203	1.66882e-06	Type 2 diabetes	-0.0022	0.0983543	0.0131	0.8685
rs11613919	12	75496463	G	T	FALSE	21.8335	genus Ruminococcaceae UCG003 id.11361	0.0727604	0.0155716	1.6251e-06	Type 2 diabetes	-0.0076	0.16397	0.0108	0.484
rs16959793	15	35071718	A	C	FALSE	22.6922	genus Ruminococcaceae UCG003 id.11361	-0.062527	0.0131259	2.21707e-06	Type 2 diabetes	0.0163	0.273799	0.0088	0.0632397
rs2523124	7	97348436	C	T	FALSE	20.4682	genus Ruminococcaceae UCG003 id.11361	0.0546625	0.0120823	5.78376e-06	Type 2 diabetes	-0.0028	0.626399	0.0079	0.727999
rs3013089	1	13794594	G	A	FALSE	20.9984	genus Ruminococcaceae UCG003 id.11361	-0.0551473	0.0120346	4.38137e-06	Type 2 diabetes	0.007	0.403263	0.008	0.3831
rs4452755	8	82026852	A	C	FALSE	22.1724	genus Ruminococcaceae UCG003 id.11361	-0.0634463	0.0134741	3.29337e-06	Type 2 diabetes	0.0112	0.277019	0.0086	0.1949
rs4532474	6	105781538	G	A	FALSE	20.3666	genus Ruminococcaceae UCG003 id.11361	0.0769231	0.017045	4.82125e-06	Type 2 diabetes	8e-04	0.129738	0.0115	0.9443
rs4629039	18	46485154	A	T	TRUE	20.3806	genus Ruminococcaceae UCG003 id.11361	-0.0553742	0.0122659	6.5435e-06	Type 2 diabetes	0.0076	0.652158	0.0087	0.3815
rs73341549	7	51541468	T	C	FALSE	28.3934	genus Ruminococcaceae UCG003 id.11361	-0.169857	0.0318768	1.50952e-07	Type 2 diabetes	0.0087	0.0490212	0.0179	0.6252
rs10976229	9	7317307	T	G	FALSE	20.0102	genus Ruminococcaceae UCG004 id.11362	0.095976	0.0214554	7.04482e-06	Type 2 diabetes	0.0096	0.13461	0.0114	0.4001
rs11961899	6	132887921	G	A	FALSE	19.2374	genus Ruminococcaceae UCG004 id.11362	-0.0707825	0.0161381	9.18015e-06	Type 2 diabetes	-0.0024	0.288046	0.0087	0.7858
rs12125734	1	103732214	G	T	FALSE	27.0868	genus Ruminococcaceae UCG004 id.11362	0.133972	0.0257416	2.09426e-07	Type 2 diabetes	0.0049	0.0988698	0.0132	0.710799
rs2248146	7	24791998	T	C	FALSE	20.1349	genus Ruminococcaceae UCG004 id.11362	0.0689452	0.0153649	8.19993e-06	Type 2 diabetes	-0.0196	0.325742	0.0085	0.0204099
rs3800154	6	2119329	A	C	FALSE	20.1783	genus Ruminococcaceae UCG004 id.11362	-0.0797959	0.0177639	6.11575e-06	Type 2 diabetes	0.0196	0.190305	0.01	0.0498896
rs511258	3	169966722	G	A	FALSE	21.7351	genus Ruminococcaceae UCG004 id.11362	-0.0757474	0.0162475	4.52054e-06	Type 2 diabetes	0.011	0.273042	0.0088	0.2102
rs6769553	3	54427795	A	G	FALSE	29.1262	genus Ruminococcaceae UCG004 id.11362	0.0849743	0.0157451	7.91061e-08	Type 2 diabetes	-0.0059	0.292264	0.0086	0.490801
rs7123615	11	15771251	C	G	TRUE	19.1622	genus Ruminococcaceae UCG004 id.11362	-0.0786157	0.0179592	7.09186e-06	Type 2 diabetes	-0.0127	0.207148	0.0097	0.1905
rs7569771	2	239846337	A	G	FALSE	19.8689	genus Ruminococcaceae UCG004 id.11362	-0.075914	0.0170308	8.1197e-06	Type 2 diabetes	-0.0135	0.219242	0.0094	0.1536
rs10873449	14	94630731	C	T	FALSE	20.6877	genus Ruminococcaceae UCG005 id.11363	-0.0654843	0.0143973	4.11169e-06	Type 2 diabetes	-0.007	0.834799	0.0104	0.4997
rs10950694	7	18026604	C	T	FALSE	25.6196	genus Ruminococcaceae UCG005 id.11363	-0.0577628	0.011412	4.29804e-07	Type 2 diabetes	-0.005	0.580416	0.008	0.5325
rs12288512	11	27747671	A	G	FALSE	21.3076	genus Ruminococcaceae UCG005 id.11363	0.066635	0.0144356	3.10277e-06	Type 2 diabetes	0.0289	0.204061	0.0088	0.000997103
rs12458218	18	22575871	T	C	FALSE	21.9636	genus Ruminococcaceae UCG005 id.11363	0.0677322	0.0144525	2.41024e-06	Type 2 diabetes	0.0123	0.171038	0.0102	0.2269
rs2893871	10	62662781	G	A	FALSE	22.435	genus Ruminococcaceae UCG005 id.11363	-0.073644	0.015548	3.53843e-06	Type 2 diabetes	-0.0146	0.151019	0.011	0.1858
rs35166120	8	3099727	G	C	TRUE	22.0109	genus Ruminococcaceae UCG005 id.11363	0.0686153	0.0146252	3.75405e-06	Type 2 diabetes	-0.005	0.834032	0.0105	0.6382
rs60081663	5	32755085	C	G	TRUE	24.4675	genus Ruminococcaceae UCG005 id.11363	0.158082	0.0319586	9.28111e-07	Type 2 diabetes	-0.0358	0.0512474	0.018	0.0460797
rs72776570	10	4240906	C	A	FALSE	19.4978	genus Ruminococcaceae UCG005 id.11363	0.087067	0.0197179	5.3571e-06	Type 2 diabetes	0.0013	0.0927012	0.0135	0.9253
rs7449320	5	154003091	C	A	FALSE	20.9718	genus Ruminococcaceae UCG005 id.11363	0.0599163	0.0130836	4.80773e-06	Type 2 diabetes	-0.0095	0.219011	0.0095	0.3167
rs7555878	1	187906034	G	A	FALSE	21.9308	genus Ruminococcaceae UCG005 id.11363	-0.0586677	0.0125277	2.81022e-06	Type 2 diabetes	5e-04	0.738048	0.0088	0.9591
rs7586445	2	239509030	G	A	FALSE	19.6571	genus Ruminococcaceae UCG005 id.11363	0.0782349	0.0176458	8.81455e-06	Type 2 diabetes	-5e-04	0.144322	0.0112	0.9627
rs1550196	17	32786955	A	G	FALSE	24.849	genus Ruminococcaceae UCG009 id.11366	-0.130842	0.0262478	1.13287e-06	Type 2 diabetes	0.004	0.90047	0.0121	0.7373
rs2058609	12	12970792	G	A	FALSE	21.8368	genus Ruminococcaceae UCG009 id.11366	-0.0816464	0.017472	3.12486e-06	Type 2 diabetes	-7e-04	0.65768	0.0083	0.9285
rs2192926	2	75512668	A	G	FALSE	21.2904	genus Ruminococcaceae UCG009 id.11366	-0.089048	0.0192989	4.87742e-06	Type 2 diabetes	0.0104	0.231068	0.0092	0.2592
rs4079028	1	202299085	C	T	FALSE	21.0939	genus Ruminococcaceae UCG009 id.11366	0.0915623	0.019936	3.28246e-06	Type 2 diabetes	-0.011	0.20815	0.0096	0.2486
rs4708333	6	78106701	T	G	FALSE	23.1223	genus Ruminococcaceae UCG009 id.11366	-0.084033	0.0174757	1.56246e-06	Type 2 diabetes	0.001	0.310187	0.0085	0.9052
rs6952765	7	32001710	G	A	FALSE	19.2694	genus Ruminococcaceae UCG009 id.11366	0.0732099	0.0166777	8.13055e-06	Type 2 diabetes	-0.0029	0.444799	0.0079	0.716
rs78410648	19	52399401	A	G	FALSE	19.0344	genus Ruminococcaceae UCG009 id.11366	0.120989	0.0277317	9.67208e-06	Type 2 diabetes	0.0279	0.0905421	0.0135	0.0389996
rs9558661	13	106650093	T	C	FALSE	20.0041	genus Ruminococcaceae UCG009 id.11366	-0.0897823	0.0200739	7.00842e-06	Type 2 diabetes	-0.015	0.198883	0.0097	0.1242
rs12597105	16	5233941	A	G	FALSE	21.5791	genus Ruminococcaceae UCG010 id.11367	-0.0670855	0.0144415	4.87304e-06	Type 2 diabetes	0.0103	0.725816	0.0088	0.2428
rs2820282	6	104728618	C	A	FALSE	22.1269	genus Ruminococcaceae UCG010 id.11367	0.0592304	0.0125917	2.85384e-06	Type 2 diabetes	-0.0092	0.535561	0.0079	0.2484
rs682403	9	135968557	A	G	FALSE	22.2567	genus Ruminococcaceae UCG010 id.11367	-0.0588161	0.0124671	2.36537e-06	Type 2 diabetes	0.015	0.49496	0.0078	0.0553197
rs6958419	7	16349864	C	T	FALSE	21.9583	genus Ruminococcaceae UCG010 id.11367	-0.0585718	0.0124994	2.84165e-06	Type 2 diabetes	0.0159	0.475918	0.0079	0.0427297
rs7935775	11	130676996	T	A	TRUE	20.945	genus Ruminococcaceae UCG010 id.11367	0.0631351	0.0137953	4.99425e-06	Type 2 diabetes	-0.0045	0.707552	0.0087	0.6023
rs10274562	7	11222521	C	T	FALSE	20.5703	genus Ruminococcaceae UCG011 id.11368	0.110917	0.0244556	6.49606e-06	Type 2 diabetes	0.0154	0.349693	0.0081	0.0574394
rs12636310	3	185469491	G	A	FALSE	22.1459	genus Ruminococcaceae UCG011 id.11368	0.132725	0.0282037	2.81235e-06	Type 2 diabetes	0.0903	0.213837	0.0093	2.38287e-22
rs12724320	1	179370499	C	T	FALSE	23.5244	genus Ruminococcaceae UCG011 id.11368	-0.120881	0.0249229	1.51985e-06	Type 2 diabetes	0.0077	0.312844	0.0084	0.359
rs1416041	6	105073676	A	C	FALSE	28.7781	genus Ruminococcaceae UCG011 id.11368	-0.182339	0.0339898	7.04417e-08	Type 2 diabetes	0.0275	0.13162	0.0113	0.0154099
rs2729556	7	111763988	T	C	FALSE	21.7927	genus Ruminococcaceae UCG011 id.11368	0.109097	0.0233699	3.18676e-06	Type 2 diabetes	-0.0019	0.469633	0.0078	0.807
rs4490371	3	76205107	T	C	FALSE	20.1715	genus Ruminococcaceae UCG011 id.11368	-0.111816	0.0248963	7.74622e-06	Type 2 diabetes	0.0073	0.340152	0.0083	0.3741
rs12336782	9	13609119	T	C	FALSE	20.4477	genus Ruminococcaceae UCG013 id.11370	-0.0856047	0.0189311	8.603e-06	Type 2 diabetes	0.0034	0.092546	0.0135	0.801
rs12781711	10	2219930	C	T	FALSE	31.1941	genus Ruminococcaceae UCG013 id.11370	-0.0656129	0.0117477	2.553e-08	Type 2 diabetes	0.0068	0.344255	0.0082	0.4076
rs16918863	10	19780463	A	C	FALSE	21.5521	genus Ruminococcaceae UCG013 id.11370	0.111491	0.0240157	4.15499e-06	Type 2 diabetes	0.0211	0.0616342	0.0161	0.1897
rs2730183	8	40311885	G	A	FALSE	19.7706	genus Ruminococcaceae UCG013 id.11370	-0.0488692	0.0109907	8.43782e-06	Type 2 diabetes	0.0175	0.470006	0.0078	0.0253402
rs4385846	10	115650278	T	G	FALSE	20.6116	genus Ruminococcaceae UCG013 id.11370	-0.0598404	0.0131807	6.46205e-06	Type 2 diabetes	0.0022	0.767911	0.0093	0.8141
rs7784330	7	32530997	A	G	FALSE	19.7735	genus Ruminococcaceae UCG013 id.11370	0.0498329	0.0112066	8.16263e-06	Type 2 diabetes	0.0076	0.612161	0.0082	0.3517
rs9313055	5	3628882	T	C	FALSE	20.0891	genus Ruminococcaceae UCG013 id.11370	0.105087	0.023446	9.54707e-06	Type 2 diabetes	-0.0037	0.0562297	0.0169	0.8289
rs9565219	13	76583319	T	A	TRUE	19.8647	genus Ruminococcaceae UCG013 id.11370	-0.0524592	0.0117701	8.72529e-06	Type 2 diabetes	-0.0042	0.328321	0.0084	0.6185
rs10495392	1	237422989	T	C	FALSE	19.4168	genus Ruminococcaceae UCG014 id.11371	0.082486	0.0187194	9.96323e-06	Type 2 diabetes	-0.0015	0.88478	0.012	0.9002
rs10941294	5	36435597	C	T	FALSE	22.0354	genus Ruminococcaceae UCG014 id.11371	-0.122057	0.0260017	2.39701e-06	Type 2 diabetes	0.0074	0.0684961	0.0156	0.6343
rs12638134	3	101334609	T	G	FALSE	23.7021	genus Ruminococcaceae UCG014 id.11371	0.0582548	0.0119657	1.21143e-06	Type 2 diabetes	-0.0121	0.40314	0.008	0.1306
rs34402072	8	3636548	C	T	FALSE	19.431	genus Ruminococcaceae UCG014 id.11371	-0.0688023	0.0156083	9.80438e-06	Type 2 diabetes	0.0088	0.185612	0.0101	0.3838
rs439810	2	119467367	C	G	TRUE	20.7568	genus Ruminococcaceae UCG014 id.11371	0.0577127	0.0126675	7.0419e-06	Type 2 diabetes	0.012	0.674693	0.0083	0.1507
rs61898819	11	126024042	A	T	TRUE	19.1902	genus Ruminococcaceae UCG014 id.11371	0.0607865	0.0138761	9.91791e-06	Type 2 diabetes	-0.0025	0.244544	0.0091	0.783901
rs72809222	2	57205854	T	C	FALSE	23.078	genus Ruminococcaceae UCG014 id.11371	0.0671775	0.0139838	2.4119e-06	Type 2 diabetes	-0.0043	0.261772	0.0089	0.6278
rs73186226	3	123829361	G	A	FALSE	21.0111	genus Ruminococcaceae UCG014 id.11371	-0.0993852	0.0216819	6.71754e-06	Type 2 diabetes	-0.0149	0.0810176	0.0146	0.3069
rs77627087	16	87759750	C	G	TRUE	20.2594	genus Ruminococcaceae UCG014 id.11371	0.067562	0.0150103	7.4266e-06	Type 2 diabetes	-0.0149	0.18507	0.0102	0.1426
rs853612	10	119928413	A	G	FALSE	19.5849	genus Ruminococcaceae UCG014 id.11371	-0.0528257	0.0119367	9.75461e-06	Type 2 diabetes	-0.0056	0.40529	0.008	0.4811
rs995642	2	134854659	C	T	FALSE	22.5624	genus Ruminococcaceae UCG014 id.11371	0.060048	0.0126417	1.90222e-06	Type 2 diabetes	0.0117	0.303733	0.0085	0.1686
rs10931481	2	191954852	A	G	FALSE	21.8616	genus Ruminococcus gauvreauii group id.11342	-0.0610096	0.0130484	3.38213e-06	Type 2 diabetes	-0.0052	0.686719	0.0085	0.539
rs12079579	1	161880482	A	G	FALSE	20.0339	genus Ruminococcus gauvreauii group id.11342	0.0955324	0.0213436	5.03721e-06	Type 2 diabetes	-0.0115	0.0872848	0.0129	0.3706
rs13188803	5	112627773	T	A	TRUE	20.4554	genus Ruminococcus gauvreauii group id.11342	0.0709419	0.0156855	7.27562e-06	Type 2 diabetes	0.0121	0.20482	0.0097	0.2115
rs1391597	12	61119266	C	T	FALSE	22.3449	genus Ruminococcus gauvreauii group id.11342	0.0590284	0.0124874	1.85964e-06	Type 2 diabetes	-0.002	0.41259	0.008	0.8035
rs2047242	10	29201860	A	G	FALSE	25.5518	genus Ruminococcus gauvreauii group id.11342	-0.067603	0.0133738	2.46371e-07	Type 2 diabetes	0.0067	0.324873	0.0084	0.4269
rs2105937	1	20552072	G	A	FALSE	20.6099	genus Ruminococcus gauvreauii group id.11342	-0.0580215	0.0127806	5.10352e-06	Type 2 diabetes	-0.0168	0.642302	0.0082	0.03904
rs2166943	8	137090850	C	A	FALSE	21.0772	genus Ruminococcus gauvreauii group id.11342	-0.0566974	0.0123497	5.27716e-06	Type 2 diabetes	0.0219	0.575715	0.0079	0.005745
rs289410	15	85563483	A	G	FALSE	22.1679	genus Ruminococcus gauvreauii group id.11342	0.0654926	0.0139101	2.27463e-06	Type 2 diabetes	-0.0078	0.749797	0.009	0.3896
rs431418	5	166419552	G	A	FALSE	20.3213	genus Ruminococcus gauvreauii group id.11342	0.094737	0.0210157	5.53669e-06	Type 2 diabetes	0.0239	0.901464	0.0132	0.0696707
rs9870933	3	112372317	G	A	FALSE	24.3134	genus Ruminococcus gauvreauii group id.11342	-0.0621643	0.0126072	8.49122e-07	Type 2 diabetes	-0.0033	0.625998	0.0081	0.6817
rs11597105	10	6512581	A	G	FALSE	20.9304	genus Ruminococcus gnavus group id.14376	0.114673	0.0250653	6.94864e-06	Type 2 diabetes	0.0169	0.138225	0.0112	0.1316
rs12136548	1	115168097	C	T	FALSE	21.0738	genus Ruminococcus gnavus group id.14376	0.0901946	0.0196476	3.09628e-06	Type 2 diabetes	-0.0076	0.310253	0.0085	0.366
rs12989336	2	36259341	G	A	FALSE	20.3051	genus Ruminococcus gnavus group id.14376	-0.0846861	0.0187936	7.11803e-06	Type 2 diabetes	-0.0116	0.335914	0.0083	0.1618
rs13163520	5	18662686	G	A	FALSE	29.6609	genus Ruminococcus gnavus group id.14376	-0.127377	0.0233883	5.61009e-08	Type 2 diabetes	-0.0063	0.172422	0.0103	0.5407
rs2909242	8	129224680	A	C	FALSE	24.5884	genus Ruminococcus gnavus group id.14376	0.0909965	0.018351	7.40952e-07	Type 2 diabetes	0.0141	0.645368	0.0083	0.0872007
rs4388134	4	190110710	T	C	FALSE	19.7687	genus Ruminococcus gnavus group id.14376	0.0904997	0.0203544	9.11633e-06	Type 2 diabetes	0.0056	0.773649	0.0094	0.549099
rs78399089	3	146290310	T	C	FALSE	19.558	genus Ruminococcus gnavus group id.14376	0.144445	0.0326618	6.62995e-06	Type 2 diabetes	-0.0026	0.0815806	0.0143	0.8561
rs9872758	3	66701616	T	C	FALSE	23.1132	genus Ruminococcus gnavus group id.14376	0.0849233	0.0176643	1.66027e-06	Type 2 diabetes	0.0083	0.488295	0.0078	0.2899
rs10904297	10	4639762	A	G	FALSE	18.5308	genus Ruminococcus torques group id.14377	-0.167804	0.0389812	2.68714e-06	Type 2 diabetes	-0.0155	0.0340974	0.0214	0.4698
rs10967781	9	27225258	C	A	FALSE	20.095	genus Ruminococcus torques group id.14377	0.0507994	0.0113322	8.36874e-06	Type 2 diabetes	0.0038	0.338675	0.0083	0.6438
rs13154778	5	56952803	T	A	TRUE	18.9171	genus Ruminococcus torques group id.14377	0.0563358	0.0129526	7.15748e-06	Type 2 diabetes	0.0103	0.194569	0.0099	0.2993
rs1475330	6	67262102	C	T	FALSE	19.6149	genus Ruminococcus torques group id.14377	-0.0523492	0.01182	8.1343e-06	Type 2 diabetes	0.0047	0.715487	0.0087	0.5897
rs158487	5	55576026	G	A	FALSE	20.893	genus Ruminococcus torques group id.14377	-0.0531781	0.0116341	7.51813e-06	Type 2 diabetes	0.0028	0.695961	0.0079	0.7218
rs4073731	11	132663147	T	C	FALSE	21.0135	genus Ruminococcus torques group id.14377	0.0651948	0.0142221	4.05247e-06	Type 2 diabetes	-0.0018	0.150415	0.011	0.8704
rs73130967	7	54781314	A	T	TRUE	20.9615	genus Ruminococcus torques group id.14377	0.0770375	0.0168264	3.7074e-06	Type 2 diabetes	0.023	0.127564	0.0117	0.0491304
rs77034621	8	76769843	T	G	FALSE	20.3594	genus Ruminococcus torques group id.14377	-0.151553	0.0335878	6.06876e-06	Type 2 diabetes	-0.0199	0.0550509	0.0174	0.2529
rs773123	12	56494998	T	A	TRUE	22.4621	genus Ruminococcus torques group id.14377	0.0824005	0.0173862	1.58957e-06	Type 2 diabetes	0.0194	0.116722	0.0122	0.1128
rs8080469	17	14532347	G	A	FALSE	21.0194	genus Ruminococcus torques group id.14377	0.0490727	0.0107036	3.49526e-06	Type 2 diabetes	0.0059	0.49302	0.0078	0.4476
rs10167839	2	181882879	A	G	FALSE	19.9518	genus Ruminococcus1 id.11373	0.0519509	0.0116306	8.09245e-06	Type 2 diabetes	-0.0018	0.338347	0.0082	0.8249
rs10769159	11	45688595	C	G	TRUE	33.8442	genus Ruminococcus1 id.11373	0.0640277	0.0110059	5.29127e-09	Type 2 diabetes	-0.0034	0.49408	0.0079	0.663399
rs10995816	10	65870347	C	G	TRUE	19.0275	genus Ruminococcus1 id.11373	-0.0762002	0.0174689	8.38262e-06	Type 2 diabetes	-0.0083	0.097554	0.0131	0.524499
rs3819978	1	241789757	C	T	FALSE	19.5566	genus Ruminococcus1 id.11373	-0.11504	0.0260137	8.74138e-06	Type 2 diabetes	5e-04	0.0531925	0.0175	0.9759
rs4849717	2	119481372	T	A	TRUE	19.6088	genus Ruminococcus1 id.11373	0.132764	0.0299816	8.82612e-06	Type 2 diabetes	-0.0297	0.0454945	0.0188	0.1149
rs12406309	1	108074445	A	C	FALSE	19.7279	genus Ruminococcus2 id.11374	-0.063193	0.0142275	9.78949e-06	Type 2 diabetes	-4e-04	0.200962	0.0097	0.9706
rs12986628	2	238103439	T	C	FALSE	22.5719	genus Ruminococcus2 id.11374	-0.0665937	0.0140168	2.142e-06	Type 2 diabetes	0.0168	0.774067	0.0094	0.07358
rs2368224	2	182656416	T	G	FALSE	20.734	genus Ruminococcus2 id.11374	0.199648	0.0438453	3.62928e-06	Type 2 diabetes	0.0125	0.0313745	0.0223	0.5758
rs2997412	13	62067781	G	A	FALSE	21.5942	genus Ruminococcus2 id.11374	0.0568439	0.0122325	4.22114e-06	Type 2 diabetes	-0.0016	0.664532	0.0083	0.8485
rs4400279	7	16804578	A	G	FALSE	20.6846	genus Ruminococcus2 id.11374	0.0546114	0.0120077	5.79923e-06	Type 2 diabetes	0.0038	0.365966	0.0082	0.645601
rs55707116	9	79919385	C	A	FALSE	20.9404	genus Ruminococcus2 id.11374	0.0865522	0.0189141	8.0059e-06	Type 2 diabetes	0.0094	0.0994157	0.0131	0.4748
rs61791565	4	24655463	T	C	FALSE	19.9795	genus Ruminococcus2 id.11374	-0.0523503	0.0117119	6.78938e-06	Type 2 diabetes	2e-04	0.414395	0.0081	0.9772
rs113379006	3	42008186	T	C	FALSE	20.7823	genus Sellimonas id.14369	-0.162759	0.0357025	7.20775e-06	Type 2 diabetes	0.0084	0.143718	0.0111	0.4532
rs17657328	6	101614312	C	T	FALSE	20.4075	genus Sellimonas id.14369	0.114571	0.0253618	8.25163e-06	Type 2 diabetes	0.0014	0.452519	0.0078	0.859
rs2016057	15	52105282	C	A	FALSE	24.1491	genus Sellimonas id.14369	0.125878	0.0256153	1.02698e-06	Type 2 diabetes	-0.0082	0.60826	0.0079	0.2978
rs2187447	11	79332972	A	C	FALSE	21.2852	genus Sellimonas id.14369	0.243457	0.0527695	3.97805e-06	Type 2 diabetes	-0.0165	0.0657442	0.0158	0.2959
rs2371572	2	213214174	A	C	FALSE	25.7704	genus Sellimonas id.14369	0.127349	0.0250862	4.46355e-07	Type 2 diabetes	-0.0089	0.53044	0.0079	0.2599
rs41816	7	106250164	A	G	FALSE	20.6264	genus Sellimonas id.14369	0.132201	0.0291087	8.39363e-06	Type 2 diabetes	-0.0129	0.252682	0.0091	0.1572
rs56203279	7	111501524	T	C	FALSE	21.2463	genus Sellimonas id.14369	-0.124045	0.0269115	3.71997e-06	Type 2 diabetes	-0.0025	0.319174	0.0084	0.767201
rs11787826	9	34332382	C	A	FALSE	22.5785	genus Senegalimassilia id.11160	0.081327	0.0171154	2.63463e-06	Type 2 diabetes	-0.0248	0.455166	0.0079	0.00159401
rs13383270	2	220831701	C	G	TRUE	20.562	genus Senegalimassilia id.11160	-0.0774679	0.017084	6.03949e-06	Type 2 diabetes	0.006	0.56822	0.0079	0.450001
rs1990708	2	206654123	A	C	FALSE	19.5714	genus Senegalimassilia id.11160	-0.109619	0.0247785	8.90574e-06	Type 2 diabetes	8e-04	0.136833	0.0107	0.9434
rs2017373	14	34431996	C	T	FALSE	19.5674	genus Senegalimassilia id.11160	0.0782258	0.0176841	9.50298e-06	Type 2 diabetes	0.0069	0.370048	0.0081	0.3924
rs12440440	15	34041896	A	G	FALSE	22.3968	genus Slackia id.825	0.0901934	0.0190582	2.62869e-06	Type 2 diabetes	0.002	0.335908	0.0082	0.8027
rs13339230	16	7460475	C	G	TRUE	19.7816	genus Slackia id.825	0.147055	0.0330635	7.42027e-06	Type 2 diabetes	-0.0174	0.0837907	0.0141	0.2169
rs16894137	8	96946291	C	T	FALSE	21.7908	genus Slackia id.825	-0.122792	0.0263047	2.71181e-06	Type 2 diabetes	0.0045	0.136284	0.0111	0.685001
rs4492265	7	13523683	G	A	FALSE	22.3342	genus Slackia id.825	0.0905757	0.0191658	2.40924e-06	Type 2 diabetes	-0.0041	0.661768	0.0083	0.6207
rs8901	17	74267010	C	T	FALSE	25.0283	genus Slackia id.825	0.0934594	0.0186813	6.07002e-07	Type 2 diabetes	0.0049	0.38619	0.0081	0.541499
rs10028567	4	53657577	C	T	FALSE	23.0469	genus Streptococcus id.1853	-0.0921167	0.0191881	7.30348e-06	Type 2 diabetes	-0.0068	0.0898935	0.0137	0.6172
rs10448310	9	93556174	A	G	FALSE	21.6458	genus Streptococcus id.1853	-0.0517935	0.0111324	3.30704e-06	Type 2 diabetes	-0.0152	0.435671	0.0079	0.0539101
rs11110281	12	100584014	T	C	FALSE	36.5723	genus Streptococcus id.1853	-0.137519	0.0227398	2.58315e-09	Type 2 diabetes	-0.0212	0.0627239	0.0162	0.1914
rs11720390	3	94103591	G	A	FALSE	22.0106	genus Streptococcus id.1853	0.107024	0.0228121	3.59484e-06	Type 2 diabetes	0.0309	0.0769307	0.0147	0.03535
rs11764382	7	46774896	A	G	FALSE	23.4241	genus Streptococcus id.1853	-0.0695345	0.0143671	1.28632e-06	Type 2 diabetes	-0.0268	0.181516	0.0102	0.00837298
rs17708276	8	10199548	A	G	FALSE	21.6517	genus Streptococcus id.1853	-0.0793955	0.0170628	3.04096e-06	Type 2 diabetes	-0.0271	0.133559	0.0116	0.0195799
rs2370083	14	97526750	G	T	FALSE	19.317	genus Streptococcus id.1853	-0.0816836	0.0185851	9.75237e-06	Type 2 diabetes	-0.0044	0.102062	0.013	0.734
rs4968759	17	61298020	A	G	FALSE	21.1269	genus Streptococcus id.1853	-0.0515109	0.0112068	3.7812e-06	Type 2 diabetes	-0.0055	0.429533	0.0079	0.4883
rs57646748	4	37452858	G	A	FALSE	20.5271	genus Streptococcus id.1853	-0.0907696	0.0200344	5.47545e-06	Type 2 diabetes	0.0042	0.0702376	0.0152	0.7807
rs6563952	16	73391982	C	G	TRUE	21.1183	genus Streptococcus id.1853	-0.0827344	0.0180035	5.8213e-06	Type 2 diabetes	0.0149	0.910692	0.0137	0.2777
rs6806351	3	132058723	T	C	FALSE	21.5151	genus Streptococcus id.1853	-0.0633829	0.0136647	4.93867e-06	Type 2 diabetes	0.0086	0.229246	0.0093	0.3528
rs7916711	10	28588269	A	G	FALSE	22.4072	genus Streptococcus id.1853	0.102891	0.0217362	2.717e-06	Type 2 diabetes	-0.0024	0.0570113	0.017	0.8896
rs10065321	5	141857415	T	C	FALSE	22.5036	genus Subdoligranulum id.2070	-0.0512828	0.0108105	2.10155e-06	Type 2 diabetes	-0.0119	0.416902	0.008	0.1351
rs10497836	2	200288718	T	C	FALSE	19.4935	genus Subdoligranulum id.2070	0.0524065	0.0118697	8.37954e-06	Type 2 diabetes	-0.0165	0.731739	0.0087	0.0573905
rs12590825	14	86943927	C	A	FALSE	22.8279	genus Subdoligranulum id.2070	-0.0525287	0.0109942	2.07888e-06	Type 2 diabetes	-0.0111	0.377317	0.0081	0.1709
rs12638227	3	62327558	C	G	TRUE	26.3563	genus Subdoligranulum id.2070	0.0557288	0.0108552	2.47708e-07	Type 2 diabetes	-0.006	0.522045	0.0078	0.4394
rs1667315	2	232408743	G	A	FALSE	20.3744	genus Subdoligranulum id.2070	0.0485017	0.0107452	6.7214e-06	Type 2 diabetes	-0.0023	0.432136	0.0079	0.7722
rs16962433	16	13684415	A	T	TRUE	20.4665	genus Subdoligranulum id.2070	0.0855999	0.0189213	7.6454e-06	Type 2 diabetes	0.016	0.0946925	0.0132	0.2247
rs2114677	10	125472937	C	T	FALSE	20.3683	genus Subdoligranulum id.2070	-0.104176	0.0230829	2.71725e-06	Type 2 diabetes	-0.0017	0.056588	0.0168	0.9206
rs4347804	2	218215847	G	A	FALSE	21.5792	genus Subdoligranulum id.2070	-0.166063	0.0357483	2.18404e-06	Type 2 diabetes	-0.0026	0.958952	0.0199	0.8976
rs6555306	5	4671383	C	T	FALSE	22.705	genus Subdoligranulum id.2070	0.0740777	0.0155463	2.80666e-06	Type 2 diabetes	-0.0275	0.876116	0.0117	0.0184599
rs75158211	19	29644694	T	C	FALSE	20.6157	genus Subdoligranulum id.2070	-0.072343	0.015933	7.5216e-06	Type 2 diabetes	0.0022	0.124869	0.0118	0.8501
rs76528319	5	117799448	G	T	FALSE	21.271	genus Subdoligranulum id.2070	-0.143279	0.0310662	7.41396e-06	Type 2 diabetes	-0.0044	0.0439202	0.019	0.8159
rs1145877	6	82386821	G	A	FALSE	20.5069	genus Sutterella id.2896	0.073548	0.0162413	7.19946e-06	Type 2 diabetes	-0.0071	0.851661	0.011	0.516699
rs11591622	10	102520687	T	G	FALSE	20.68	genus Sutterella id.2896	-0.0688382	0.0151375	6.4986e-06	Type 2 diabetes	0.0065	0.243824	0.0091	0.4758
rs13173038	5	58499183	A	G	FALSE	22.4279	genus Sutterella id.2896	-0.0718076	0.0151627	2.72986e-06	Type 2 diabetes	0.0072	0.206128	0.0097	0.4588
rs2050185	6	147936781	A	G	FALSE	19.9499	genus Sutterella id.2896	-0.0575138	0.0128766	7.96948e-06	Type 2 diabetes	-0.0099	0.6279	0.0081	0.2243
rs2321387	13	58689340	G	A	FALSE	22.6739	genus Sutterella id.2896	-0.0592876	0.0124509	1.86518e-06	Type 2 diabetes	0.0052	0.462522	0.0079	0.5088
rs2613606	7	111285025	T	C	FALSE	20.1246	genus Sutterella id.2896	0.0556794	0.0124117	7.20228e-06	Type 2 diabetes	0.0217	0.567169	0.008	0.00652905
rs607327	11	111695709	T	C	FALSE	20.0827	genus Sutterella id.2896	-0.0578334	0.0129053	6.63056e-06	Type 2 diabetes	0.0031	0.630975	0.0081	0.702301
rs7499539	16	85038065	A	G	FALSE	22.2184	genus Sutterella id.2896	0.0617478	0.0130998	2.35771e-06	Type 2 diabetes	-0.0128	0.304889	0.0085	0.129
rs7638039	3	70588939	T	C	FALSE	20.1334	genus Sutterella id.2896	0.0645624	0.0143887	8.66403e-06	Type 2 diabetes	-0.0069	0.244092	0.0091	0.450001
rs9350083	6	18583878	T	G	FALSE	19.6093	genus Sutterella id.2896	-0.0593069	0.0133929	8.22773e-06	Type 2 diabetes	-0.0029	0.306045	0.0085	0.7302
rs11054680	12	12242455	T	C	FALSE	21.2949	genus Turicibacter id.2162	-0.104751	0.0226997	2.30978e-06	Type 2 diabetes	0.0076	0.119335	0.012	0.5277
rs11649454	16	10181248	G	C	TRUE	21.8484	genus Turicibacter id.2162	0.0950891	0.0203433	3.26625e-06	Type 2 diabetes	-0.0169	0.144586	0.0112	0.1334
rs12603364	17	43117476	T	C	FALSE	24.1483	genus Turicibacter id.2162	0.110861	0.0225598	8.66603e-07	Type 2 diabetes	-0.0022	0.118788	0.0122	0.8577
rs2834977	21	36929643	T	C	FALSE	21.2482	genus Turicibacter id.2162	-0.0959995	0.0208261	3.95585e-06	Type 2 diabetes	-0.0042	0.150218	0.011	0.6987
rs2952020	8	26027842	A	G	FALSE	20.9664	genus Turicibacter id.2162	0.0759019	0.0165764	5.63313e-06	Type 2 diabetes	-0.0028	0.725479	0.0088	0.750601
rs4247078	15	92605098	G	C	TRUE	20.9448	genus Turicibacter id.2162	-0.0710377	0.0155221	5.46072e-06	Type 2 diabetes	-0.0045	0.656273	0.0082	0.578
rs55756211	7	130972179	T	C	FALSE	22.8709	genus Turicibacter id.2162	-0.115115	0.0240708	2.8053e-06	Type 2 diabetes	0.0208	0.10378	0.0127	0.1026
rs61265175	11	1681862	G	C	TRUE	21.3592	genus Turicibacter id.2162	-0.0858591	0.0185778	4.13676e-06	Type 2 diabetes	-0.0144	0.207163	0.0097	0.1379
rs7199484	16	49826299	G	A	FALSE	20.8531	genus Turicibacter id.2162	-0.0731428	0.0160172	5.7666e-06	Type 2 diabetes	-0.0215	0.308273	0.0085	0.0117801
rs10898797	11	87588698	C	T	FALSE	19.8499	genus Tyzzerella3 id.11335	0.12238	0.0274683	8.85442e-06	Type 2 diabetes	0.0311	0.153496	0.0108	0.00394503
rs17706273	5	16388259	T	C	FALSE	26.1092	genus Tyzzerella3 id.11335	-0.140368	0.0274708	5.87814e-07	Type 2 diabetes	-0.0094	0.138146	0.0113	0.4083
rs4904512	14	89595945	T	C	FALSE	21.9053	genus Tyzzerella3 id.11335	-0.117151	0.0250306	3.09272e-06	Type 2 diabetes	0.0089	0.179911	0.0101	0.3811
rs6920448	6	5755626	C	T	FALSE	21.3338	genus Tyzzerella3 id.11335	-0.141081	0.0305446	4.15375e-06	Type 2 diabetes	-0.0197	0.11882	0.0122	0.1045
rs7019909	9	33113322	T	C	FALSE	22.8417	genus Tyzzerella3 id.11335	0.144156	0.0301626	1.76121e-06	Type 2 diabetes	0.0032	0.104226	0.0115	0.7824
rs7333521	13	81593016	T	C	FALSE	20.908	genus Tyzzerella3 id.11335	-0.207191	0.0453121	4.87607e-06	Type 2 diabetes	0.0286	0.0531803	0.0175	0.1009
rs7561370	2	57810406	C	T	FALSE	21.0466	genus Tyzzerella3 id.11335	-0.131341	0.0286292	1.51604e-06	Type 2 diabetes	-0.0136	0.871138	0.0116	0.2397
rs11614532	12	129984555	G	C	TRUE	20.3086	genus Veillonella id.2198	0.0744538	0.0165214	7.1264e-06	Type 2 diabetes	-0.0089	0.332396	0.0084	0.2902
rs12679709	8	13253770	C	G	TRUE	23.1784	genus Veillonella id.2198	-0.0793499	0.0164818	1.77578e-06	Type 2 diabetes	-0.0088	0.284505	0.0081	0.2746
rs1882878	21	30010673	A	G	FALSE	22.0097	genus Veillonella id.2198	-0.0768966	0.0163908	2.98092e-06	Type 2 diabetes	0.0129	0.264824	0.0089	0.1485
rs2013594	11	44302154	C	T	FALSE	21.5768	genus Veillonella id.2198	0.0720698	0.0155153	3.42129e-06	Type 2 diabetes	0.0107	0.673015	0.0084	0.2046
rs62376424	5	119914285	C	T	FALSE	21.7333	genus Veillonella id.2198	-0.0762216	0.0163499	3.65452e-06	Type 2 diabetes	0.0088	0.340733	0.0083	0.2918
rs7645873	3	125544032	T	A	TRUE	21.4939	genus Veillonella id.2198	-0.0761385	0.0164228	3.11803e-06	Type 2 diabetes	-0.0137	0.711429	0.0086	0.114
rs11899949	2	38049069	G	A	FALSE	22.341	genus Victivallis id.2256	0.130568	0.0276239	2.76707e-06	Type 2 diabetes	0.0012	0.256479	0.0088	0.8874
rs1882775	21	40405606	A	G	FALSE	19.5487	genus Victivallis id.2256	-0.13827	0.031273	8.72831e-06	Type 2 diabetes	0.003	0.200711	0.0099	0.759401
rs342302	7	106378229	A	G	FALSE	18.878	genus Victivallis id.2256	-0.152754	0.0351572	8.15943e-06	Type 2 diabetes	0.016	0.149325	0.0111	0.1476
rs4764863	12	102514184	G	A	FALSE	24.407	genus Victivallis id.2256	0.121561	0.0246058	8.22224e-07	Type 2 diabetes	-0.0121	0.50444	0.0072	0.0936699
rs4895919	6	131630319	C	T	FALSE	22.3131	genus Victivallis id.2256	0.116918	0.0247515	2.75201e-06	Type 2 diabetes	0.0154	0.532226	0.0079	0.0506699
rs56349194	11	9312796	A	G	FALSE	25.2817	genus Victivallis id.2256	-0.158501	0.0315231	6.25749e-07	Type 2 diabetes	-0.01	0.169989	0.0108	0.3528
rs7374366	3	60975863	A	G	FALSE	20.2514	genus Victivallis id.2256	0.182274	0.0405039	7.22753e-06	Type 2 diabetes	-0.0059	0.896389	0.0127	0.641201
rs911666	14	96071125	T	C	FALSE	20.3049	genus Victivallis id.2256	-0.118576	0.0263146	7.65244e-06	Type 2 diabetes	0.0019	0.328475	0.0084	0.8215
rs10233278	7	117496144	T	C	FALSE	21.9056	order Bacillales id.1674	-0.116319	0.0248527	3.508e-06	Type 2 diabetes	0.0421	0.422074	0.0079	9.82607e-08
rs10410917	19	14970441	C	T	FALSE	21.0492	order Bacillales id.1674	-0.11471	0.0250025	5.57353e-06	Type 2 diabetes	-0.0014	0.419333	0.008	0.8619
rs11034576	11	38085711	A	G	FALSE	20.604	order Bacillales id.1674	0.205765	0.0453311	8.85972e-06	Type 2 diabetes	0.0107	0.0738036	0.015	0.4735
rs11207728	1	61827534	A	G	FALSE	20.8046	order Bacillales id.1674	0.14455	0.0316912	5.73456e-06	Type 2 diabetes	-0.0021	0.795745	0.0097	0.8305
rs11844714	14	49001226	A	G	FALSE	20.0042	order Bacillales id.1674	-0.143245	0.0320272	5.06209e-06	Type 2 diabetes	0.0013	0.172307	0.0104	0.8975
rs12522021	5	78856074	T	A	TRUE	18.9475	order Bacillales id.1674	0.174339	0.0400515	7.60221e-06	Type 2 diabetes	-0.0054	0.091571	0.0136	0.6903
rs1287018	20	5826474	G	A	FALSE	19.5337	order Bacillales id.1674	0.141125	0.0319309	9.87097e-06	Type 2 diabetes	-0.0038	0.183079	0.0101	0.7076
rs4617108	7	49423832	G	A	FALSE	22.3903	order Bacillales id.1674	-0.248861	0.0525929	1.97506e-06	Type 2 diabetes	-0.0085	0.940591	0.0162	0.5997
rs62640857	12	69332975	A	G	FALSE	20.6192	order Bacillales id.1674	0.148238	0.0326455	4.49262e-06	Type 2 diabetes	-0.0173	0.175751	0.0104	0.0967698
rs74420793	4	127766709	A	G	FALSE	21.5997	order Bacillales id.1674	-0.164413	0.0353763	3.07319e-06	Type 2 diabetes	-0.0166	0.158835	0.0107	0.1218
rs111845179	14	59317502	T	C	FALSE	23.0415	order Bacteroidales id.913	0.102648	0.0213843	9.23996e-07	Type 2 diabetes	-0.0099	0.0563193	0.017	0.5596
rs13291169	9	116888284	C	G	TRUE	21.4926	order Bacteroidales id.913	0.0689676	0.0148765	3.74576e-06	Type 2 diabetes	-0.0194	0.153289	0.011	0.0773891
rs17343978	22	27433885	A	C	FALSE	21.0666	order Bacteroidales id.913	-0.0552057	0.0120278	8.3593e-06	Type 2 diabetes	0.0097	0.252883	0.009	0.2795
rs2032750	2	53831026	C	T	FALSE	22.6569	order Bacteroidales id.913	0.0508393	0.0106807	1.91509e-06	Type 2 diabetes	-0.0107	0.530407	0.0078	0.1706
rs4146051	2	213189994	G	A	FALSE	19.1051	order Bacteroidales id.913	0.107377	0.0245661	8.76436e-06	Type 2 diabetes	-0.0458	0.954807	0.0185	0.0131801
rs55773148	13	70523029	G	A	FALSE	26.3414	order Bacteroidales id.913	-0.121514	0.0236759	3.89583e-07	Type 2 diabetes	-2e-04	0.0477601	0.0183	0.9924
rs62531359	8	70916181	T	G	FALSE	19.138	order Bacteroidales id.913	0.0655728	0.0149891	9.08657e-06	Type 2 diabetes	0.007	0.136708	0.0114	0.5373
rs72706335	1	157495438	T	C	FALSE	20.3146	order Bacteroidales id.913	-0.22241	0.0493458	7.65526e-06	Type 2 diabetes	0.0354	0.0492269	0.0179	0.0481903
rs7546249	1	176792690	A	T	TRUE	22.9477	order Bacteroidales id.913	0.0567113	0.0118386	1.54814e-06	Type 2 diabetes	0.0024	0.728769	0.0089	0.7897
rs7631304	3	89339527	G	A	FALSE	23.5904	order Bacteroidales id.913	-0.0645771	0.0132957	8.36778e-07	Type 2 diabetes	-0.0213	0.174806	0.0103	0.0388499
rs79585701	8	13110185	A	C	FALSE	18.6872	order Bacteroidales id.913	0.0646823	0.0149628	9.98596e-06	Type 2 diabetes	-0.014	0.155332	0.011	0.2049
rs929878	16	74290641	T	C	FALSE	20.3722	order Bacteroidales id.913	0.0548532	0.012153	4.7338e-06	Type 2 diabetes	0.0056	0.737821	0.0088	0.5247
rs10831953	11	13098051	G	A	FALSE	18.8692	order Bifidobacteriales id.432	0.0537537	0.0123746	9.94741e-06	Type 2 diabetes	-3e-04	0.353737	0.0082	0.9719
rs10841473	12	20378911	G	C	TRUE	22.6379	order Bifidobacteriales id.432	-0.0613031	0.0128844	2.28066e-06	Type 2 diabetes	0.0028	0.266366	0.0083	0.736
rs10857328	4	161211924	T	A	TRUE	19.7703	order Bifidobacteriales id.432	0.0562	0.0126395	7.24136e-06	Type 2 diabetes	0.0017	0.300743	0.0086	0.841
rs11655079	17	75348675	T	C	FALSE	20.3444	order Bifidobacteriales id.432	-0.0586146	0.0129952	5.92461e-06	Type 2 diabetes	0.0012	0.284371	0.0086	0.8916
rs13020688	2	192878532	G	A	FALSE	22.8874	order Bifidobacteriales id.432	0.0584045	0.0122081	1.57373e-06	Type 2 diabetes	-0.0024	0.383628	0.0081	0.7701
rs1961273	2	137602926	C	T	FALSE	27.3004	order Bifidobacteriales id.432	0.0688125	0.0131699	1.69731e-07	Type 2 diabetes	-0.0074	0.230769	0.0092	0.4187
rs4567981	2	49906864	T	A	TRUE	24.2243	order Bifidobacteriales id.432	0.0577763	0.0117388	8.88055e-07	Type 2 diabetes	0.0056	0.427993	0.008	0.484
rs677208	18	4304187	C	G	TRUE	19.5407	order Bifidobacteriales id.432	-0.0728589	0.0164821	6.00109e-06	Type 2 diabetes	-0.013	0.867399	0.0115	0.2592
rs6899771	6	97406220	A	G	FALSE	20.3654	order Bifidobacteriales id.432	-0.0914312	0.0202604	7.27998e-06	Type 2 diabetes	0.0335	0.0869805	0.0137	0.0141
rs7174549	15	92463303	T	C	FALSE	19.5897	order Bifidobacteriales id.432	-0.0551726	0.0124655	6.86784e-06	Type 2 diabetes	-0.0065	0.669497	0.0083	0.4367
rs7588568	2	189805077	A	C	FALSE	21.6116	order Bifidobacteriales id.432	-0.060716	0.0130605	3.73044e-06	Type 2 diabetes	-0.004	0.279566	0.0087	0.6457
rs857444	6	14617591	C	T	FALSE	21.0753	order Bifidobacteriales id.432	0.0553965	0.0120669	3.8249e-06	Type 2 diabetes	-0.006	0.356851	0.0081	0.4619
rs1511453	4	23588462	A	G	FALSE	20.8565	order Burkholderiales id.2874	0.0910999	0.0199479	8.00092e-06	Type 2 diabetes	0.0304	0.0601055	0.016	0.0577803
rs1928341	1	153240013	G	A	FALSE	21.0837	order Burkholderiales id.2874	-0.0507782	0.0110587	4.51513e-06	Type 2 diabetes	0.0151	0.581206	0.0079	0.0575705
rs2321387	13	58689340	G	A	FALSE	21.5318	order Burkholderiales id.2874	-0.0508514	0.0109588	3.25784e-06	Type 2 diabetes	0.0052	0.462522	0.0079	0.5088
rs2613606	7	111285025	T	C	FALSE	20.9037	order Burkholderiales id.2874	0.0499561	0.0109264	4.13361e-06	Type 2 diabetes	0.0217	0.567169	0.008	0.00652905
rs62191117	2	239900775	A	G	FALSE	26.3493	order Burkholderiales id.2874	0.0679995	0.0132471	2.791e-07	Type 2 diabetes	-0.0176	0.208627	0.0098	0.0732403
rs62395635	5	173497796	T	C	FALSE	21.6212	order Burkholderiales id.2874	0.109911	0.0236375	2.90228e-06	Type 2 diabetes	0.0067	0.0634072	0.0161	0.6762
rs7638039	3	70588939	T	C	FALSE	21.0172	order Burkholderiales id.2874	0.0580987	0.012673	4.83593e-06	Type 2 diabetes	-0.0069	0.244092	0.0091	0.450001
rs9964679	18	26569901	A	G	FALSE	20.8339	order Burkholderiales id.2874	0.052509	0.011504	6.05982e-06	Type 2 diabetes	-0.0238	0.300379	0.0086	0.00588302
rs10209007	2	231676041	G	C	TRUE	19.0116	order Clostridiales id.1863	0.0795424	0.0182427	9.59555e-06	Type 2 diabetes	-0.0179	0.084756	0.0141	0.2031
rs10774377	12	5942519	G	A	FALSE	21.0996	order Clostridiales id.1863	-0.0523003	0.0113859	3.80899e-06	Type 2 diabetes	-0.0017	0.698958	0.0085	0.8391
rs13179700	5	149077788	C	T	FALSE	21.7464	order Clostridiales id.1863	-0.0510953	0.0109569	3.52111e-06	Type 2 diabetes	0.0083	0.657759	0.0082	0.3121
rs1842454	5	105060362	G	A	FALSE	18.2285	order Clostridiales id.1863	-0.0543676	0.012734	9.91745e-06	Type 2 diabetes	0.0012	0.226737	0.0094	0.8938
rs2273429	14	52494072	A	G	FALSE	22.4969	order Clostridiales id.1863	-0.0726191	0.0153105	4.16869e-06	Type 2 diabetes	-0.0023	0.117185	0.0122	0.8507
rs290772	2	102126220	G	A	FALSE	18.4227	order Clostridiales id.1863	0.084254	0.0196297	9.9977e-06	Type 2 diabetes	-0.0103	0.0753633	0.0149	0.4888
rs6442336	3	12870886	T	C	FALSE	19.4583	order Clostridiales id.1863	0.0547729	0.0124169	9.62565e-06	Type 2 diabetes	-0.0226	0.775358	0.0093	0.01525
rs6814436	4	161507301	C	T	FALSE	24.1968	order Clostridiales id.1863	-0.0741858	0.0150814	9.06296e-07	Type 2 diabetes	-0.0168	0.861997	0.0113	0.1375
rs6934062	6	163743050	G	C	TRUE	20.2403	order Clostridiales id.1863	0.0522397	0.0116116	7.0948e-06	Type 2 diabetes	0.0118	0.292396	0.0086	0.1692
rs7269302	20	50803760	A	T	TRUE	20.7334	order Clostridiales id.1863	-0.0965346	0.0212006	8.84341e-06	Type 2 diabetes	-0.0045	0.0602893	0.0164	0.783599
rs72915163	18	48792829	T	C	FALSE	23.165	order Clostridiales id.1863	-0.0580246	0.0120558	1.39104e-06	Type 2 diabetes	-0.0016	0.255248	0.0091	0.8615
rs76767978	3	131371980	G	A	FALSE	20.0418	order Clostridiales id.1863	0.0699806	0.0156318	8.17561e-06	Type 2 diabetes	-0.0084	0.114114	0.0124	0.497
rs11250875	10	1922731	T	C	FALSE	21.5256	order Coriobacteriales id.810	0.06075	0.0130939	4.82848e-06	Type 2 diabetes	-0.005	0.203559	0.0097	0.6045
rs12974142	19	52895166	G	A	FALSE	19.8645	order Coriobacteriales id.810	0.0789796	0.0177205	8.51236e-06	Type 2 diabetes	0.0086	0.106913	0.0124	0.4919
rs13307134	7	105084680	T	C	FALSE	20.0717	order Coriobacteriales id.810	-0.0565686	0.0126265	7.79938e-06	Type 2 diabetes	-0.0123	0.761705	0.0092	0.1828
rs2442778	3	11654412	A	G	FALSE	20.2718	order Coriobacteriales id.810	0.116408	0.0258545	9.02693e-06	Type 2 diabetes	0.0028	0.952208	0.0182	0.8763
rs4880783	10	1223742	T	G	FALSE	20.4146	order Coriobacteriales id.810	-0.056503	0.0125055	5.89508e-06	Type 2 diabetes	-0.0035	0.777821	0.0093	0.7065
rs62448869	7	24464799	T	A	TRUE	19.8915	order Coriobacteriales id.810	-0.0486059	0.0108982	7.87281e-06	Type 2 diabetes	-0.0056	0.426632	0.0078	0.473301
rs719099	10	65799217	A	G	FALSE	24.9568	order Coriobacteriales id.810	0.0778402	0.0155815	5.43313e-07	Type 2 diabetes	-0.001	0.120672	0.012	0.9328
rs7540303	1	179629191	C	T	FALSE	19.6316	order Coriobacteriales id.810	0.0483227	0.0109062	9.62144e-06	Type 2 diabetes	-0.005	0.397704	0.0083	0.5472
rs76779974	5	125460084	C	G	TRUE	20.3256	order Coriobacteriales id.810	0.0774888	0.0171877	5.63093e-06	Type 2 diabetes	-8e-04	0.123714	0.012	0.9441
rs7898585	10	5644995	C	T	FALSE	19.8499	order Coriobacteriales id.810	-0.0731501	0.0164186	5.24675e-06	Type 2 diabetes	-0.008	0.898629	0.013	0.5347
rs8010111	14	39660509	A	G	FALSE	20.3279	order Coriobacteriales id.810	0.103377	0.0229286	6.8962e-06	Type 2 diabetes	0.0032	0.93225	0.0156	0.8359
rs112381107	9	15269705	C	T	FALSE	21.1362	order Desulfovibrionales id.3156	0.21009	0.0456974	3.21655e-06	Type 2 diabetes	0.0304	0.0487023	0.0182	0.0943996
rs11599763	10	11855599	C	T	FALSE	22.3048	order Desulfovibrionales id.3156	0.0554862	0.0117486	2.60699e-06	Type 2 diabetes	-0.014	0.620387	0.0079	0.0779992
rs17791387	9	81834426	A	G	FALSE	22.2099	order Desulfovibrionales id.3156	-0.0727501	0.0154369	2.25294e-06	Type 2 diabetes	0.0144	0.178454	0.0102	0.1586
rs2838334	21	45064961	G	A	FALSE	20.9825	order Desulfovibrionales id.3156	0.0569024	0.0124223	4.16793e-06	Type 2 diabetes	0.0236	0.314199	0.0083	0.004605
rs3935584	2	233929283	C	T	FALSE	20.5305	order Desulfovibrionales id.3156	-0.0524466	0.0115749	7.19747e-06	Type 2 diabetes	-0.0033	0.495346	0.0079	0.675899
rs6058181	20	33694801	C	T	FALSE	25.3792	order Desulfovibrionales id.3156	0.0836765	0.0166098	2.52773e-07	Type 2 diabetes	0.014	0.120827	0.012	0.2431
rs62020470	15	96161065	A	G	FALSE	19.6329	order Desulfovibrionales id.3156	-0.0573633	0.0129462	7.50983e-06	Type 2 diabetes	-3e-04	0.27991	0.0086	0.9713
rs72647048	8	57865378	T	C	FALSE	20.4357	order Desulfovibrionales id.3156	-0.0772459	0.0170876	9.00285e-06	Type 2 diabetes	0.0065	0.117126	0.0122	0.5954
rs9928243	16	71541641	C	A	FALSE	21.3778	order Desulfovibrionales id.3156	-0.0544713	0.0117811	3.96634e-06	Type 2 diabetes	-0.0128	0.400518	0.0079	0.1061
rs11026530	11	22379097	T	C	FALSE	19.4707	order Enterobacteriales id.3468	0.0822408	0.0186379	9.42692e-06	Type 2 diabetes	0.0027	0.116638	0.012	0.8235
rs2374342	2	42133542	C	A	FALSE	21.3375	order Enterobacteriales id.3468	0.0582927	0.0126195	4.51617e-06	Type 2 diabetes	3e-04	0.36006	0.0081	0.9721
rs4792380	17	13521040	A	T	TRUE	20.1247	order Enterobacteriales id.3468	0.115598	0.0257683	9.48965e-06	Type 2 diabetes	-0.0102	0.0513025	0.0175	0.558799
rs504442	18	55145547	T	G	FALSE	19.7278	order Enterobacteriales id.3468	0.084159	0.0189479	5.17095e-06	Type 2 diabetes	-0.0123	0.113899	0.0123	0.3188
rs61973590	14	27718039	C	G	TRUE	20.5039	order Enterobacteriales id.3468	-0.0605392	0.0133696	8.53532e-06	Type 2 diabetes	-0.009	0.291018	0.0087	0.3019
rs78143293	18	57672335	A	G	FALSE	24.7919	order Enterobacteriales id.3468	-0.0848521	0.0170415	1.19564e-06	Type 2 diabetes	-0.0069	0.154426	0.0109	0.5233
rs10781552	10	133897233	C	T	FALSE	22.633	order Erysipelotrichales id.2148	-0.0552212	0.0116074	2.33115e-06	Type 2 diabetes	0.0146	0.306736	0.0084	0.0846798
rs1884466	1	64139196	C	T	FALSE	19.7596	order Erysipelotrichales id.2148	-0.0475363	0.0106939	9.52708e-06	Type 2 diabetes	-0.0026	0.383525	0.0081	0.746899
rs2300774	3	195793712	A	G	FALSE	24.0936	order Erysipelotrichales id.2148	-0.0524152	0.0106784	8.95468e-07	Type 2 diabetes	0.0283	0.615588	0.0081	0.000447095
rs35161940	17	70327224	T	C	FALSE	23.1182	order Erysipelotrichales id.2148	-0.0806041	0.0167641	1.8451e-06	Type 2 diabetes	-0.0017	0.114958	0.0123	0.892
rs4078432	14	48997206	T	C	FALSE	20.7231	order Erysipelotrichales id.2148	0.0608929	0.0133764	4.23107e-06	Type 2 diabetes	0.0184	0.820858	0.0095	0.05313
rs56970041	14	80357610	T	G	FALSE	19.3853	order Erysipelotrichales id.2148	0.0724145	0.0164471	5.40344e-06	Type 2 diabetes	-0.0108	0.106342	0.0128	0.3959
rs8003149	14	56156504	C	T	FALSE	21.2477	order Erysipelotrichales id.2148	0.0538798	0.0116888	4.08479e-06	Type 2 diabetes	-0.0125	0.277236	0.0088	0.1531
rs11150282	16	80493705	T	C	FALSE	24.8336	order Gastranaerophilales id.1591	0.098235	0.0197127	7.36055e-07	Type 2 diabetes	-0.0054	0.313894	0.0085	0.5279
rs1221147	9	122046549	A	T	TRUE	20.4706	order Gastranaerophilales id.1591	-0.126305	0.0279161	4.85959e-06	Type 2 diabetes	-0.0091	0.872575	0.0107	0.3928
rs16851659	1	230523039	G	C	TRUE	23.0248	order Gastranaerophilales id.1591	-0.0895168	0.0186555	1.27025e-06	Type 2 diabetes	0.0068	0.433881	0.0079	0.3888
rs28678345	17	53906328	T	C	FALSE	20.4344	order Gastranaerophilales id.1591	0.213083	0.0471377	8.05954e-06	Type 2 diabetes	0.002	0.0487681	0.0182	0.9116
rs4129395	9	115975389	G	A	FALSE	23.8265	order Gastranaerophilales id.1591	0.0904264	0.0185253	1.21742e-06	Type 2 diabetes	0.0022	0.438814	0.0079	0.7805
rs73074665	7	20010624	A	T	TRUE	21.3812	order Gastranaerophilales id.1591	0.164631	0.0356037	3.62376e-06	Type 2 diabetes	0.0083	0.0724051	0.0151	0.5807
rs789069	18	1008278	A	C	FALSE	19.725	order Gastranaerophilales id.1591	-0.10413	0.0234459	6.5001e-06	Type 2 diabetes	0.0073	0.169779	0.0104	0.4836
rs8028558	15	62055753	A	G	FALSE	19.6027	order Gastranaerophilales id.1591	0.08346	0.0188504	9.78228e-06	Type 2 diabetes	0.0047	0.404992	0.0079	0.5547
rs9864379	3	14306949	T	C	FALSE	30.0652	order Gastranaerophilales id.1591	-0.160521	0.0292752	4.65876e-08	Type 2 diabetes	3e-04	0.107845	0.0126	0.9813
rs11110282	12	100585559	A	G	FALSE	22.0904	order Lactobacillales id.1800	-0.10239	0.0217849	3.95667e-06	Type 2 diabetes	-0.0203	0.0629879	0.0162	0.2098
rs11627423	14	33200623	C	A	FALSE	20.6965	order Lactobacillales id.1800	0.0499263	0.0109744	5.08757e-06	Type 2 diabetes	-0.004	0.405751	0.0084	0.636999
rs11730038	4	98049499	G	A	FALSE	22.0056	order Lactobacillales id.1800	-0.0605384	0.0129052	5.09742e-06	Type 2 diabetes	0.0054	0.23582	0.0092	0.555
rs1962325	3	4800550	G	C	TRUE	22.5873	order Lactobacillales id.1800	-0.0546878	0.0115069	1.96232e-06	Type 2 diabetes	0.0067	0.691663	0.0084	0.4236
rs2370083	14	97526750	G	T	FALSE	19.8018	order Lactobacillales id.1800	-0.08054	0.0180992	8.33489e-06	Type 2 diabetes	-0.0044	0.102062	0.013	0.734
rs2952251	8	10143164	G	A	FALSE	25.6836	order Lactobacillales id.1800	0.0629317	0.0124177	3.36457e-07	Type 2 diabetes	0.0148	0.740647	0.0091	0.1025
rs35344081	16	991253	G	A	FALSE	25.4458	order Lactobacillales id.1800	0.0642442	0.0127358	4.16064e-07	Type 2 diabetes	0.0014	0.232679	0.0093	0.8803
rs4028634	17	40835649	C	T	FALSE	23.4283	order Lactobacillales id.1800	-0.0532915	0.01101	1.34806e-06	Type 2 diabetes	0.0249	0.616628	0.0081	0.00204301
rs57872228	1	200418805	C	T	FALSE	21.9332	order Lactobacillales id.1800	-0.0688415	0.0146994	2.5825e-06	Type 2 diabetes	0.0014	0.153094	0.0109	0.9006
rs74352383	6	67570929	T	A	TRUE	22.5824	order Lactobacillales id.1800	-0.103396	0.021758	1.88027e-06	Type 2 diabetes	0.0054	0.0709566	0.0151	0.7206
rs9581006	13	24973509	T	C	FALSE	23.163	order Lactobacillales id.1800	-0.22583	0.0469228	1.76596e-06	Type 2 diabetes	-0.0138	0.961442	0.0203	0.495801
rs10202904	2	125440268	G	T	FALSE	26.7616	order Methanobacteriales id.120	0.121754	0.0235357	3.01432e-07	Type 2 diabetes	0.0179	0.58294	0.008	0.0247002
rs11018665	11	89349287	A	T	TRUE	19.7973	order Methanobacteriales id.120	0.111465	0.0250516	6.51869e-06	Type 2 diabetes	-0.0022	0.354728	0.0082	0.7922
rs12825290	12	43701132	C	G	TRUE	19.2963	order Methanobacteriales id.120	-0.216781	0.0493496	6.07561e-06	Type 2 diabetes	-0.0097	0.0649456	0.016	0.544201
rs6776814	3	15053083	T	C	FALSE	23.4827	order Methanobacteriales id.120	-0.199566	0.0411825	1.63061e-06	Type 2 diabetes	0.002	0.0968125	0.0132	0.8789
rs73457410	13	41956181	A	G	FALSE	24.316	order Methanobacteriales id.120	0.21534	0.0436695	1.40854e-06	Type 2 diabetes	-0.0198	0.0772826	0.0148	0.1795
rs75208022	12	21338861	C	T	FALSE	21.7174	order Methanobacteriales id.120	-0.227245	0.048763	5.92107e-06	Type 2 diabetes	0.0053	0.0708446	0.0152	0.725401
rs894996	4	104418307	C	A	FALSE	23.3494	order Methanobacteriales id.120	0.216999	0.0449076	1.87556e-06	Type 2 diabetes	-0.0285	0.0761316	0.0149	0.0548605
rs10071529	5	176287195	C	G	TRUE	20.1538	order Mollicutes RF9 id.11579	-0.125105	0.0278674	8.6441e-06	Type 2 diabetes	0.0122	0.932486	0.0156	0.433
rs11779863	8	15406830	G	A	FALSE	20.1455	order Mollicutes RF9 id.11579	-0.0772768	0.0172171	6.68852e-06	Type 2 diabetes	-0.0114	0.213876	0.0097	0.2387
rs12566890	1	61850864	T	G	FALSE	18.1962	order Mollicutes RF9 id.11579	-0.103134	0.0241775	8.11204e-06	Type 2 diabetes	0.0287	0.0754217	0.0148	0.0522204
rs13100746	3	165846506	C	T	FALSE	20.0547	order Mollicutes RF9 id.11579	0.0638979	0.0142685	7.28853e-06	Type 2 diabetes	0.002	0.381972	0.0081	0.8001
rs17235252	7	82536037	T	C	FALSE	22.8075	order Mollicutes RF9 id.11579	-0.122002	0.0255463	2.15879e-06	Type 2 diabetes	0.0064	0.0925879	0.0125	0.6081
rs3932485	3	184193482	C	T	FALSE	19.5511	order Mollicutes RF9 id.11579	0.0626209	0.0141623	9.92865e-06	Type 2 diabetes	-9e-04	0.401007	0.008	0.912
rs515984	10	3521459	C	T	FALSE	21.0781	order Mollicutes RF9 id.11579	0.0875451	0.0190685	6.61363e-06	Type 2 diabetes	-0.0108	0.837893	0.0106	0.3122
rs638542	1	109845252	A	G	FALSE	20.2042	order Mollicutes RF9 id.11579	0.070592	0.0157049	5.17285e-06	Type 2 diabetes	-0.0048	0.715724	0.0085	0.5683
rs739151	22	42741466	G	C	TRUE	21.8034	order Mollicutes RF9 id.11579	-0.0652658	0.0139773	3.09286e-06	Type 2 diabetes	0.0024	0.540807	0.0079	0.7617
rs76373661	3	3771148	G	A	FALSE	20.0193	order Mollicutes RF9 id.11579	0.0908218	0.0202986	5.15941e-06	Type 2 diabetes	0.0264	0.136775	0.0114	0.0198399
rs7801843	7	4105705	A	G	FALSE	19.9827	order Mollicutes RF9 id.11579	-0.0869495	0.0194509	9.46891e-06	Type 2 diabetes	4e-04	0.141993	0.0112	0.9687
rs7853673	9	116711241	A	G	FALSE	19.9384	order Mollicutes RF9 id.11579	0.0624389	0.0139833	6.73256e-06	Type 2 diabetes	-0.0114	0.50856	0.0078	0.1427
rs949341	11	112386785	A	G	FALSE	19.8927	order Mollicutes RF9 id.11579	-0.0656602	0.0147216	7.73286e-06	Type 2 diabetes	0.0064	0.660008	0.0077	0.4077
rs11251024	10	2095726	G	A	FALSE	25.4043	order NB1n id.3953	0.104201	0.0206737	6.62796e-07	Type 2 diabetes	-0.0022	0.340862	0.0082	0.785001
rs11606187	11	91589600	A	G	FALSE	22.4323	order NB1n id.3953	-0.154539	0.0326288	3.30583e-06	Type 2 diabetes	0.0017	0.0973799	0.0118	0.8886
rs13219468	6	68934648	G	C	TRUE	23.6945	order NB1n id.3953	0.115344	0.0236958	1.40637e-06	Type 2 diabetes	0.009	0.226946	0.0093	0.3344
rs166849	2	200778866	A	G	FALSE	20.2935	order NB1n id.3953	-0.0911053	0.0202239	7.73891e-06	Type 2 diabetes	0.0131	0.594545	0.0079	0.0982811
rs2172426	8	18229020	T	C	FALSE	26.3479	order NB1n id.3953	0.10212	0.0198947	3.17424e-07	Type 2 diabetes	0.0033	0.561082	0.008	0.6774
rs267959	5	10737802	G	A	FALSE	22.2308	order NB1n id.3953	-0.0988612	0.0209676	2.61993e-06	Type 2 diabetes	-0.015	0.686071	0.0084	0.0765103
rs55921101	10	127094261	A	T	TRUE	21.3914	order NB1n id.3953	-0.109245	0.0236201	4.32136e-06	Type 2 diabetes	0.0134	0.211377	0.0096	0.1635
rs60775321	15	97318671	T	C	FALSE	20.2557	order NB1n id.3953	-0.0962425	0.0213842	7.10461e-06	Type 2 diabetes	0.0053	0.309129	0.0089	0.5531
rs72671304	14	39425971	T	C	FALSE	21.6876	order NB1n id.3953	0.172322	0.0370028	3.79577e-06	Type 2 diabetes	-0.0261	0.0767326	0.0148	0.0771596
rs7911787	10	98619568	G	T	FALSE	22.5041	order NB1n id.3953	-0.223071	0.0470232	3.38821e-06	Type 2 diabetes	-0.0277	0.0538391	0.0171	0.1046
rs9542068	13	70306831	T	C	FALSE	20.6246	order NB1n id.3953	0.0990709	0.0218149	6.52334e-06	Type 2 diabetes	0.0015	0.272296	0.0088	0.8667
rs10840326	11	9951672	C	G	TRUE	23.1259	order Pasteurellales id.3688	-0.0717634	0.0149229	1.43843e-06	Type 2 diabetes	0.0165	0.455849	0.0079	0.03708
rs10965428	9	22718481	C	A	FALSE	21.5614	order Pasteurellales id.3688	-0.119902	0.0258219	4.29151e-06	Type 2 diabetes	0.0041	0.0799256	0.0144	0.774499
rs12050685	15	73477482	A	G	FALSE	19.385	order Pasteurellales id.3688	-0.0670948	0.015239	9.18523e-06	Type 2 diabetes	0.0176	0.399085	0.0083	0.0337404
rs12191680	6	129224488	C	G	TRUE	26.8692	order Pasteurellales id.3688	0.102214	0.0197189	3.04902e-07	Type 2 diabetes	-0.0072	0.150432	0.011	0.5155
rs16970009	17	32862601	A	G	FALSE	19.0274	order Pasteurellales id.3688	0.187381	0.0429572	7.31526e-06	Type 2 diabetes	-0.0228	0.047298	0.0185	0.2174
rs4822728	22	26891808	T	C	FALSE	21.1558	order Pasteurellales id.3688	0.0685479	0.0149032	4.71846e-06	Type 2 diabetes	0.0056	0.386575	0.008	0.4839
rs6092684	20	57274077	A	T	TRUE	21.7689	order Pasteurellales id.3688	0.0684647	0.014674	3.44057e-06	Type 2 diabetes	-0.0074	0.460625	0.0079	0.3457
rs62568866	9	6818307	T	A	TRUE	20.7303	order Pasteurellales id.3688	-0.118018	0.0259206	7.2267e-06	Type 2 diabetes	-0.0067	0.108367	0.0126	0.5951
rs731534	20	5412480	C	G	TRUE	20.7979	order Pasteurellales id.3688	-0.0986502	0.0216316	9.46303e-06	Type 2 diabetes	0.0115	0.119428	0.012	0.3401
rs9382510	6	55448491	C	T	FALSE	26.9206	order Pasteurellales id.3688	-0.0881865	0.0169965	2.476e-07	Type 2 diabetes	-0.0184	0.233186	0.0093	0.0478597
rs9895850	17	64535013	T	C	FALSE	18.4969	order Pasteurellales id.3688	-0.176406	0.041017	9.0826e-06	Type 2 diabetes	-0.0124	0.0499817	0.0179	0.4882
rs11591293	10	113419797	G	T	FALSE	20.8759	order Rhodospirillales id.2667	0.0722755	0.0158186	4.68533e-06	Type 2 diabetes	-0.002	0.39062	0.008	0.7994
rs11630875	15	61775734	T	C	FALSE	21.8648	order Rhodospirillales id.2667	0.0945198	0.0202139	3.70382e-06	Type 2 diabetes	-0.0037	0.17543	0.0103	0.722301
rs1549633	5	27945645	A	C	FALSE	21.1628	order Rhodospirillales id.2667	0.0996735	0.0216667	3.88025e-06	Type 2 diabetes	-0.0108	0.148096	0.0111	0.3288
rs3730086	5	67577051	A	G	FALSE	20.051	order Rhodospirillales id.2667	0.0800354	0.0178737	7.98252e-06	Type 2 diabetes	-0.0079	0.232929	0.009	0.3776
rs3754624	2	225633812	C	T	FALSE	22.5114	order Rhodospirillales id.2667	0.094128	0.0198389	2.68368e-06	Type 2 diabetes	0.0111	0.182647	0.0101	0.2726
rs4278423	10	2670553	T	C	FALSE	20.2557	order Rhodospirillales id.2667	0.105215	0.0233778	3.98043e-06	Type 2 diabetes	-0.0024	0.121288	0.012	0.8425
rs4822789	22	27173098	G	C	TRUE	20.8127	order Rhodospirillales id.2667	0.0727755	0.0159522	7.32723e-06	Type 2 diabetes	5e-04	0.342863	0.0082	0.9502
rs55876211	3	84471266	C	T	FALSE	19.6376	order Rhodospirillales id.2667	-0.0865002	0.0195197	7.87318e-06	Type 2 diabetes	-0.0248	0.180794	0.0102	0.0151401
rs7001029	8	131958403	C	T	FALSE	21.3972	order Rhodospirillales id.2667	0.120726	0.0260989	2.83067e-06	Type 2 diabetes	-0.0329	0.0927813	0.0134	0.0138998
rs76784716	2	169033340	A	G	FALSE	22.8808	order Rhodospirillales id.2667	0.136039	0.0284399	1.31383e-06	Type 2 diabetes	-0.0196	0.0674643	0.0156	0.2112
rs77304857	4	134248015	C	A	FALSE	20.1565	order Rhodospirillales id.2667	-0.0997433	0.0222165	6.02033e-06	Type 2 diabetes	-0.0073	0.140178	0.0113	0.5202
rs9813022	3	13726736	A	G	FALSE	26.0928	order Rhodospirillales id.2667	-0.0830794	0.0162642	3.07213e-07	Type 2 diabetes	-0.006	0.296349	0.0085	0.4763
rs13086907	3	142135117	G	A	FALSE	22.5316	order Selenomonadales id.2165	0.0625312	0.0131735	1.95488e-06	Type 2 diabetes	-0.0123	0.214279	0.0096	0.1997
rs1447205	8	41231597	C	G	TRUE	21.4578	order Selenomonadales id.2165	0.0502053	0.0108382	2.93326e-06	Type 2 diabetes	0.0029	0.607284	0.0081	0.7219
rs1643968	5	165266628	T	C	FALSE	25.339	order Selenomonadales id.2165	-0.0565284	0.0112298	4.14601e-07	Type 2 diabetes	-0.005	0.300898	0.0086	0.558399
rs4463806	10	115597993	C	T	FALSE	17.6811	order Selenomonadales id.2165	0.0543966	0.0129365	7.80657e-06	Type 2 diabetes	0.0044	0.771436	0.0094	0.64
rs4722181	7	22817571	T	G	FALSE	22.4518	order Selenomonadales id.2165	0.0501306	0.0105798	2.00111e-06	Type 2 diabetes	0.0153	0.490562	0.0078	0.0519601
rs61249479	9	124912908	A	C	FALSE	21.2357	order Selenomonadales id.2165	0.0777075	0.0168628	2.95474e-06	Type 2 diabetes	0.0154	0.0879142	0.0136	0.2571
rs9423647	10	5579818	G	A	FALSE	20.628	order Selenomonadales id.2165	0.047817	0.0105282	6.06108e-06	Type 2 diabetes	-0.0056	0.506028	0.0079	0.4809
rs11729256	4	95027272	T	C	FALSE	24.9277	order Verrucomicrobiales id.4030	0.0749798	0.0150177	6.73085e-07	Type 2 diabetes	-0.0284	0.256628	0.0089	0.00146899
rs12908520	15	97570657	G	A	FALSE	22.3405	order Verrucomicrobiales id.4030	0.0618926	0.0130946	2.17165e-06	Type 2 diabetes	0.0125	0.435086	0.008	0.1159
rs4242783	10	5064327	A	G	FALSE	21.7814	order Verrucomicrobiales id.4030	-0.0689292	0.0147693	2.63615e-06	Type 2 diabetes	-0.0101	0.740495	0.0089	0.2585
rs4936098	11	130280667	G	A	FALSE	22.7856	order Verrucomicrobiales id.4030	-0.0648843	0.0135928	1.1222e-06	Type 2 diabetes	-0.0096	0.628107	0.007	0.1707
rs61779207	1	41074472	G	A	FALSE	20.4317	order Verrucomicrobiales id.4030	-0.0758309	0.0167762	6.7228e-06	Type 2 diabetes	-0.0038	0.180367	0.0102	0.7103
rs74542928	4	100544188	T	C	FALSE	22.5077	order Verrucomicrobiales id.4030	0.112164	0.0236422	1.63222e-06	Type 2 diabetes	-0.0613	0.0984217	0.0134	4.55198e-06
rs9349825	6	56341481	A	G	FALSE	22.8981	order Verrucomicrobiales id.4030	-0.0704036	0.0147128	2.53688e-06	Type 2 diabetes	0.0023	0.263979	0.0093	0.8046
rs941682	20	31867840	G	A	FALSE	19.2904	order Verrucomicrobiales id.4030	-0.0631436	0.0143767	9.60993e-06	Type 2 diabetes	0.0098	0.276016	0.0087	0.2624
rs10841473	12	20378911	G	C	TRUE	25.7618	phylum Actinobacteria id.400	-0.0596572	0.0117537	4.46581e-07	Type 2 diabetes	0.0028	0.266366	0.0083	0.736
rs11766971	7	155002747	C	T	FALSE	20.0229	phylum Actinobacteria id.400	-0.0476376	0.010646	9.39918e-06	Type 2 diabetes	0.004	0.527662	0.0078	0.6126
rs12528285	6	92775210	C	T	FALSE	20.0484	phylum Actinobacteria id.400	0.0809469	0.0180784	5.68787e-06	Type 2 diabetes	0.0098	0.0995422	0.0131	0.452701
rs13192624	6	113129609	T	C	FALSE	19.7202	phylum Actinobacteria id.400	-0.0522862	0.0117742	9.32567e-06	Type 2 diabetes	0.0113	0.280816	0.0087	0.194
rs4429415	2	213756191	C	T	FALSE	27.3138	phylum Actinobacteria id.400	0.0581908	0.0111343	2.05145e-07	Type 2 diabetes	0.0067	0.330913	0.0082	0.4119
rs62448869	7	24464799	T	A	TRUE	23.4898	phylum Actinobacteria id.400	-0.0524531	0.0108226	1.13896e-06	Type 2 diabetes	-0.0056	0.426632	0.0078	0.473301
rs6496870	15	92467422	C	T	FALSE	20.1423	phylum Actinobacteria id.400	-0.0510777	0.0113809	4.61743e-06	Type 2 diabetes	-0.0089	0.671066	0.008	0.2628
rs6743026	2	102249583	T	C	FALSE	19.1715	phylum Actinobacteria id.400	0.0589446	0.0134622	9.88325e-06	Type 2 diabetes	9e-04	0.186867	0.0101	0.9288
rs74037001	14	23847194	G	A	FALSE	24.5617	phylum Actinobacteria id.400	-0.0819391	0.0165334	6.71243e-07	Type 2 diabetes	0.0245	0.131659	0.0117	0.0361701
rs857444	6	14617591	C	T	FALSE	21.3147	phylum Actinobacteria id.400	0.0507315	0.0109885	3.80347e-06	Type 2 diabetes	-0.006	0.356851	0.0081	0.4619
rs111845179	14	59317502	T	C	FALSE	23.7344	phylum Bacteroidetes id.905	0.104177	0.0213837	6.47187e-07	Type 2 diabetes	-0.0099	0.0563193	0.017	0.5596
rs13291169	9	116888284	C	G	TRUE	22.2024	phylum Bacteroidetes id.905	0.0700929	0.0148756	2.60994e-06	Type 2 diabetes	-0.0194	0.153289	0.011	0.0773891
rs17343978	22	27433885	A	C	FALSE	21.3739	phylum Bacteroidetes id.905	-0.0556041	0.0120272	7.2247e-06	Type 2 diabetes	0.0097	0.252883	0.009	0.2795
rs2032750	2	53831026	C	T	FALSE	22.8783	phylum Bacteroidetes id.905	0.0510857	0.0106804	1.70836e-06	Type 2 diabetes	-0.0107	0.530407	0.0078	0.1706
rs62531359	8	70916181	T	G	FALSE	19.2597	phylum Bacteroidetes id.905	0.0657788	0.0149886	8.42326e-06	Type 2 diabetes	0.007	0.136708	0.0114	0.5373
rs6586324	21	43942135	T	C	FALSE	20.5349	phylum Bacteroidetes id.905	0.0477792	0.0105437	7.36885e-06	Type 2 diabetes	-0.0078	0.498163	0.0078	0.32
rs72706335	1	157495438	T	C	FALSE	20.4642	phylum Bacteroidetes id.905	-0.223193	0.0493382	7.13116e-06	Type 2 diabetes	0.0354	0.0492269	0.0179	0.0481903
rs73512608	13	70522683	G	A	FALSE	27.0447	phylum Bacteroidetes id.905	-0.123117	0.0236743	2.53893e-07	Type 2 diabetes	-2e-04	0.0477653	0.0183	0.9917
rs73846128	3	89340254	A	G	FALSE	24.7651	phylum Bacteroidetes id.905	-0.0664262	0.0133481	4.783e-07	Type 2 diabetes	-0.022	0.173637	0.0104	0.0340103
rs7546249	1	176792690	A	T	TRUE	23.1162	phylum Bacteroidetes id.905	0.0569173	0.0118382	1.41932e-06	Type 2 diabetes	0.0024	0.728769	0.0089	0.7897
rs7999780	13	24963729	G	A	FALSE	19.2	phylum Bacteroidetes id.905	0.0543635	0.0124067	9.46651e-06	Type 2 diabetes	-0.0119	0.204843	0.0098	0.225
rs929878	16	74290641	T	C	FALSE	19.7447	phylum Bacteroidetes id.905	0.0540001	0.0121526	6.51118e-06	Type 2 diabetes	0.0056	0.737821	0.0088	0.5247
rs2553290	4	37842537	A	T	TRUE	22.5484	phylum Cyanobacteria id.1500	0.0962131	0.0202617	3.61335e-06	Type 2 diabetes	-0.002	0.210277	0.0096	0.8353
rs2585223	15	100880888	T	C	FALSE	20.2063	phylum Cyanobacteria id.1500	0.111364	0.0247743	8.85727e-06	Type 2 diabetes	0.0062	0.144008	0.0111	0.5761
rs584122	6	48288456	T	C	FALSE	21.5655	phylum Cyanobacteria id.1500	0.151774	0.0326827	4.22776e-06	Type 2 diabetes	0.0139	0.931289	0.0155	0.3698
rs7148504	14	100168298	T	G	FALSE	20.5368	phylum Cyanobacteria id.1500	-0.0800404	0.0176621	6.62384e-06	Type 2 diabetes	0.0072	0.672628	0.0084	0.3887
rs76531781	7	21647735	T	C	FALSE	22.0849	phylum Cyanobacteria id.1500	-0.231868	0.0493393	2.87336e-06	Type 2 diabetes	0.0044	0.0508625	0.0177	0.8019
rs789068	18	1008239	G	A	FALSE	27.3661	phylum Cyanobacteria id.1500	-0.111385	0.0212922	1.5717e-07	Type 2 diabetes	0.0083	0.169516	0.0104	0.4251
rs9864379	3	14306949	T	C	FALSE	26.8655	phylum Cyanobacteria id.1500	-0.138933	0.0268045	2.03334e-07	Type 2 diabetes	3e-04	0.107845	0.0126	0.9813
rs10202904	2	125440268	G	T	FALSE	25.3707	phylum Euryarchaeota id.55	0.115986	0.0230271	6.18885e-07	Type 2 diabetes	0.0179	0.58294	0.008	0.0247002
rs11022995	11	13893667	A	G	FALSE	20.538	phylum Euryarchaeota id.55	0.10373	0.0228889	7.73001e-06	Type 2 diabetes	-7e-04	0.533452	0.0078	0.9289
rs45498998	21	27368994	G	A	FALSE	20.3584	phylum Euryarchaeota id.55	-0.131882	0.029229	5.32451e-06	Type 2 diabetes	0.0166	0.191886	0.01	0.0951809
rs6064552	20	56042866	T	C	FALSE	20.0952	phylum Euryarchaeota id.55	-0.123612	0.0275749	9.3377e-06	Type 2 diabetes	-0.0225	0.225554	0.0093	0.0158599
rs7015093	8	58018853	G	A	FALSE	19.9569	phylum Euryarchaeota id.55	-0.118111	0.0264389	7.19863e-06	Type 2 diabetes	0.0059	0.221097	0.0093	0.5285
rs73031978	3	15019595	C	G	TRUE	22.7087	phylum Euryarchaeota id.55	-0.197523	0.0414497	2.74069e-06	Type 2 diabetes	0.0027	0.0962199	0.0133	0.8415
rs76029318	13	41963791	T	C	FALSE	24.0166	phylum Euryarchaeota id.55	0.214866	0.0438442	1.04621e-06	Type 2 diabetes	-0.0249	0.0723657	0.0152	0.1025
rs77658038	6	16284785	A	C	FALSE	22.0775	phylum Euryarchaeota id.55	-0.160157	0.0340856	4.75423e-06	Type 2 diabetes	-0.009	0.108933	0.0126	0.475501
rs894996	4	104418307	C	A	FALSE	21.4036	phylum Euryarchaeota id.55	0.203577	0.0440033	5.11929e-06	Type 2 diabetes	-0.0285	0.0761316	0.0149	0.0548605
rs12554342	9	116840801	G	C	TRUE	20.2205	phylum Firmicutes id.1672	-0.0525703	0.0116908	6.80848e-06	Type 2 diabetes	0.0072	0.300254	0.0086	0.4032
rs13421739	2	116724915	C	G	TRUE	27.611	phylum Firmicutes id.1672	0.0943944	0.0179641	1.94644e-06	Type 2 diabetes	0.0119	0.0649216	0.0155	0.4404
rs2273429	14	52494072	A	G	FALSE	21.0413	phylum Firmicutes id.1672	-0.0702112	0.0153063	9.26232e-06	Type 2 diabetes	-0.0023	0.117185	0.0122	0.8507
rs2332027	4	171672038	A	G	FALSE	21.2013	phylum Firmicutes id.1672	0.0482656	0.0104823	4.04548e-06	Type 2 diabetes	-0.0012	0.517617	0.0074	0.8717
rs2547978	5	98020298	G	A	FALSE	19.6519	phylum Firmicutes id.1672	-0.0465802	0.0105075	8.56841e-06	Type 2 diabetes	0.0066	0.49261	0.0079	0.4066
rs3792064	2	231678413	G	A	FALSE	24.1682	phylum Firmicutes id.1672	0.0897349	0.0182532	6.75492e-07	Type 2 diabetes	-0.0149	0.0858317	0.014	0.2869
rs6814436	4	161507301	C	T	FALSE	20.334	phylum Firmicutes id.1672	-0.0680205	0.0150844	6.80456e-06	Type 2 diabetes	-0.0168	0.861997	0.0113	0.1375
rs7247191	19	22899585	T	C	FALSE	20.5153	phylum Firmicutes id.1672	-0.0713033	0.0157424	4.73097e-06	Type 2 diabetes	0.0067	0.116214	0.0124	0.5911
rs7975768	12	97374875	C	G	TRUE	22.0358	phylum Firmicutes id.1672	0.0512732	0.0109226	2.82481e-06	Type 2 diabetes	-0.0074	0.353002	0.0081	0.3609
rs8085381	18	29328305	A	G	FALSE	19.5971	phylum Firmicutes id.1672	-0.0647291	0.0146219	8.67261e-06	Type 2 diabetes	-0.0029	0.846024	0.0108	0.7893
rs10750258	11	123997498	C	A	FALSE	20.598	phylum Proteobacteria id.2375	0.0491248	0.010824	8.71907e-06	Type 2 diabetes	-0.006	0.60308	0.008	0.4562
rs11126162	2	68086034	T	C	FALSE	16.971	phylum Proteobacteria id.2375	-0.0770689	0.0187079	9.25977e-06	Type 2 diabetes	0.0087	0.0698729	0.0151	0.5662
rs11715072	3	53720793	G	A	FALSE	20.3033	phylum Proteobacteria id.2375	-0.0519289	0.0115246	6.90415e-06	Type 2 diabetes	0.0222	0.276177	0.0087	0.0107399
rs12467198	2	124872681	C	T	FALSE	20.0129	phylum Proteobacteria id.2375	0.0498267	0.011138	6.30667e-06	Type 2 diabetes	-0.0047	0.340239	0.0083	0.5766
rs2347697	7	134388240	G	T	FALSE	21.2469	phylum Proteobacteria id.2375	0.0502281	0.0108968	4.26914e-06	Type 2 diabetes	-0.0088	0.350671	0.0082	0.2838
rs312757	17	68347701	G	C	TRUE	21.0087	phylum Proteobacteria id.2375	0.0517269	0.0112854	4.83905e-06	Type 2 diabetes	-0.0135	0.679543	0.0084	0.1068
rs4340090	12	130331764	C	T	FALSE	18.9752	phylum Proteobacteria id.2375	-0.0668162	0.0153387	9.9901e-06	Type 2 diabetes	0.009	0.135135	0.0115	0.4347
rs6707783	2	52053891	C	T	FALSE	20.4699	phylum Proteobacteria id.2375	0.0849594	0.0187782	8.08593e-06	Type 2 diabetes	-0.0161	0.0942074	0.0134	0.2305
rs74757828	8	89541526	A	T	TRUE	19.2317	phylum Proteobacteria id.2375	0.0951285	0.0216921	9.2506e-06	Type 2 diabetes	0.004	0.0669357	0.0156	0.7967
rs922773	3	66318042	C	T	FALSE	25.9285	phylum Proteobacteria id.2375	-0.0803778	0.0157851	3.67959e-07	Type 2 diabetes	-0.0404	0.140427	0.0105	0.000111699
rs10108398	8	59440824	G	A	FALSE	24.9595	phylum Tenericutes id.3919	0.0769142	0.0153953	1.09001e-06	Type 2 diabetes	-0.0092	0.276318	0.0088	0.2991
rs11890098	2	157532549	A	G	FALSE	23.5505	phylum Tenericutes id.3919	0.074438	0.0153389	9.56577e-07	Type 2 diabetes	0.0036	0.238999	0.0091	0.6896
rs12566890	1	61850864	T	G	FALSE	19.1763	phylum Tenericutes id.3919	-0.101147	0.0230978	3.65098e-06	Type 2 diabetes	0.0287	0.0754217	0.0148	0.0522204
rs17214486	14	97159674	C	A	FALSE	20.2232	phylum Tenericutes id.3919	0.06099	0.0135623	6.60861e-06	Type 2 diabetes	-0.001	0.388162	0.0081	0.9023
rs2464826	7	79490250	A	C	FALSE	19.8741	phylum Tenericutes id.3919	0.0944239	0.0211806	8.39499e-06	Type 2 diabetes	0.0033	0.115656	0.0122	0.7865
rs28537087	15	95309676	G	A	FALSE	19.0019	phylum Tenericutes id.3919	0.0820873	0.0188312	8.07402e-06	Type 2 diabetes	-4e-04	0.125938	0.0118	0.9724
rs3768491	1	109965986	G	A	FALSE	20.8753	phylum Tenericutes id.3919	0.0681052	0.0149061	4.2335e-06	Type 2 diabetes	-0.0039	0.71697	0.0088	0.6567
rs4885016	13	73170489	C	T	FALSE	20.3631	phylum Tenericutes id.3919	0.0819606	0.0181628	7.26993e-06	Type 2 diabetes	-0.0069	0.848935	0.0109	0.5293
rs11252894	10	5073050	A	C	FALSE	23.2033	phylum Verrucomicrobia id.3982	0.0784055	0.0162769	1.10555e-06	Type 2 diabetes	0.0037	0.190408	0.01	0.7079
rs11729256	4	95027272	T	C	FALSE	22.4951	phylum Verrucomicrobia id.3982	0.0696984	0.0146953	2.23404e-06	Type 2 diabetes	-0.0284	0.256628	0.0089	0.00146899
rs12512971	4	16548975	A	C	FALSE	18.4672	phylum Verrucomicrobia id.3982	0.171057	0.0398053	9.81386e-06	Type 2 diabetes	-0.0115	0.0398887	0.0198	0.561699
rs12908520	15	97570657	G	A	FALSE	21.5244	phylum Verrucomicrobia id.3982	0.0594916	0.012823	3.40447e-06	Type 2 diabetes	0.0125	0.435086	0.008	0.1159
rs61779207	1	41074472	G	A	FALSE	21.1087	phylum Verrucomicrobia id.3982	-0.0755253	0.0164385	5.27971e-06	Type 2 diabetes	-0.0038	0.180367	0.0102	0.7103
rs74542928	4	100544188	T	C	FALSE	25.1437	phylum Verrucomicrobia id.3982	0.115994	0.0231324	4.08376e-07	Type 2 diabetes	-0.0613	0.0984217	0.0134	4.55198e-06
rs9349825	6	56341481	A	G	FALSE	21.0484	phylum Verrucomicrobia id.3982	-0.0660243	0.0143911	6.2748e-06	Type 2 diabetes	0.0023	0.263979	0.0093	0.8046
rs11150282	16	80493705	T	C	FALSE	24.8336	unknown family id.1000001214	0.098235	0.0197127	7.36055e-07	Type 2 diabetes	-0.0054	0.313894	0.0085	0.5279
rs1221147	9	122046549	A	T	TRUE	20.4706	unknown family id.1000001214	-0.126305	0.0279161	4.85959e-06	Type 2 diabetes	-0.0091	0.872575	0.0107	0.3928
rs16851659	1	230523039	G	C	TRUE	23.0248	unknown family id.1000001214	-0.0895168	0.0186555	1.27025e-06	Type 2 diabetes	0.0068	0.433881	0.0079	0.3888
rs28678345	17	53906328	T	C	FALSE	20.4344	unknown family id.1000001214	0.213083	0.0471377	8.05954e-06	Type 2 diabetes	0.002	0.0487681	0.0182	0.9116
rs4129395	9	115975389	G	A	FALSE	23.8265	unknown family id.1000001214	0.0904264	0.0185253	1.21742e-06	Type 2 diabetes	0.0022	0.438814	0.0079	0.7805
rs73074665	7	20010624	A	T	TRUE	21.3812	unknown family id.1000001214	0.164631	0.0356037	3.62376e-06	Type 2 diabetes	0.0083	0.0724051	0.0151	0.5807
rs789069	18	1008278	A	C	FALSE	19.725	unknown family id.1000001214	-0.10413	0.0234459	6.5001e-06	Type 2 diabetes	0.0073	0.169779	0.0104	0.4836
rs8028558	15	62055753	A	G	FALSE	19.6027	unknown family id.1000001214	0.08346	0.0188504	9.78228e-06	Type 2 diabetes	0.0047	0.404992	0.0079	0.5547
rs9864379	3	14306949	T	C	FALSE	30.0652	unknown family id.1000001214	-0.160521	0.0292752	4.65876e-08	Type 2 diabetes	3e-04	0.107845	0.0126	0.9813
rs10071529	5	176287195	C	G	TRUE	20.1538	unknown family id.1000005471	-0.125105	0.0278674	8.6441e-06	Type 2 diabetes	0.0122	0.932486	0.0156	0.433
rs11779863	8	15406830	G	A	FALSE	20.1455	unknown family id.1000005471	-0.0772768	0.0172171	6.68852e-06	Type 2 diabetes	-0.0114	0.213876	0.0097	0.2387
rs12566890	1	61850864	T	G	FALSE	18.1962	unknown family id.1000005471	-0.103134	0.0241775	8.11204e-06	Type 2 diabetes	0.0287	0.0754217	0.0148	0.0522204
rs13100746	3	165846506	C	T	FALSE	20.0547	unknown family id.1000005471	0.0638979	0.0142685	7.28853e-06	Type 2 diabetes	0.002	0.381972	0.0081	0.8001
rs17235252	7	82536037	T	C	FALSE	22.8075	unknown family id.1000005471	-0.122002	0.0255463	2.15879e-06	Type 2 diabetes	0.0064	0.0925879	0.0125	0.6081
rs3932485	3	184193482	C	T	FALSE	19.5511	unknown family id.1000005471	0.0626209	0.0141623	9.92865e-06	Type 2 diabetes	-9e-04	0.401007	0.008	0.912
rs515984	10	3521459	C	T	FALSE	21.0781	unknown family id.1000005471	0.0875451	0.0190685	6.61363e-06	Type 2 diabetes	-0.0108	0.837893	0.0106	0.3122
rs638542	1	109845252	A	G	FALSE	20.2042	unknown family id.1000005471	0.070592	0.0157049	5.17285e-06	Type 2 diabetes	-0.0048	0.715724	0.0085	0.5683
rs739151	22	42741466	G	C	TRUE	21.8034	unknown family id.1000005471	-0.0652658	0.0139773	3.09286e-06	Type 2 diabetes	0.0024	0.540807	0.0079	0.7617
rs76373661	3	3771148	G	A	FALSE	20.0193	unknown family id.1000005471	0.0908218	0.0202986	5.15941e-06	Type 2 diabetes	0.0264	0.136775	0.0114	0.0198399
rs7801843	7	4105705	A	G	FALSE	19.9827	unknown family id.1000005471	-0.0869495	0.0194509	9.46891e-06	Type 2 diabetes	4e-04	0.141993	0.0112	0.9687
rs7853673	9	116711241	A	G	FALSE	19.9384	unknown family id.1000005471	0.0624389	0.0139833	6.73256e-06	Type 2 diabetes	-0.0114	0.50856	0.0078	0.1427
rs949341	11	112386785	A	G	FALSE	19.8927	unknown family id.1000005471	-0.0656602	0.0147216	7.73286e-06	Type 2 diabetes	0.0064	0.660008	0.0077	0.4077
rs11251024	10	2095726	G	A	FALSE	25.4043	unknown family id.1000006161	0.104201	0.0206737	6.62796e-07	Type 2 diabetes	-0.0022	0.340862	0.0082	0.785001
rs11606187	11	91589600	A	G	FALSE	22.4323	unknown family id.1000006161	-0.154539	0.0326288	3.30583e-06	Type 2 diabetes	0.0017	0.0973799	0.0118	0.8886
rs13219468	6	68934648	G	C	TRUE	23.6945	unknown family id.1000006161	0.115344	0.0236958	1.40637e-06	Type 2 diabetes	0.009	0.226946	0.0093	0.3344
rs166849	2	200778866	A	G	FALSE	20.2935	unknown family id.1000006161	-0.0911053	0.0202239	7.73891e-06	Type 2 diabetes	0.0131	0.594545	0.0079	0.0982811
rs2172426	8	18229020	T	C	FALSE	26.3479	unknown family id.1000006161	0.10212	0.0198947	3.17424e-07	Type 2 diabetes	0.0033	0.561082	0.008	0.6774
rs267959	5	10737802	G	A	FALSE	22.2308	unknown family id.1000006161	-0.0988612	0.0209676	2.61993e-06	Type 2 diabetes	-0.015	0.686071	0.0084	0.0765103
rs55921101	10	127094261	A	T	TRUE	21.3914	unknown family id.1000006161	-0.109245	0.0236201	4.32136e-06	Type 2 diabetes	0.0134	0.211377	0.0096	0.1635
rs60775321	15	97318671	T	C	FALSE	20.2557	unknown family id.1000006161	-0.0962425	0.0213842	7.10461e-06	Type 2 diabetes	0.0053	0.309129	0.0089	0.5531
rs72671304	14	39425971	T	C	FALSE	21.6876	unknown family id.1000006161	0.172322	0.0370028	3.79577e-06	Type 2 diabetes	-0.0261	0.0767326	0.0148	0.0771596
rs7911787	10	98619568	G	T	FALSE	22.5041	unknown family id.1000006161	-0.223071	0.0470232	3.38821e-06	Type 2 diabetes	-0.0277	0.0538391	0.0171	0.1046
rs9542068	13	70306831	T	C	FALSE	20.6246	unknown family id.1000006161	0.0990709	0.0218149	6.52334e-06	Type 2 diabetes	0.0015	0.272296	0.0088	0.8667
rs10060821	5	83419996	T	C	FALSE	19.6491	unknown genus id.826	0.0624208	0.0140818	9.00347e-06	Type 2 diabetes	0.0012	0.25714	0.009	0.8908
rs10782329	6	153780607	C	T	FALSE	19.2044	unknown genus id.826	0.0602791	0.0137552	7.89896e-06	Type 2 diabetes	-0.0013	0.281025	0.0088	0.8789
rs142372196	13	84660104	A	G	FALSE	20.9336	unknown genus id.826	-0.0736201	0.0160907	5.43701e-06	Type 2 diabetes	-0.0041	0.176599	0.0103	0.693
rs72846345	2	134186590	T	C	FALSE	21.1363	unknown genus id.826	0.0877661	0.0190903	2.58476e-06	Type 2 diabetes	-0.017	0.117409	0.0122	0.1623
rs740358	7	112149857	G	T	FALSE	24.1669	unknown genus id.826	-0.130157	0.0264763	9.18142e-07	Type 2 diabetes	0.0021	0.0636002	0.016	0.897
rs999857	4	178291192	G	A	FALSE	21.1772	unknown genus id.826	0.0763115	0.0165827	5.23926e-06	Type 2 diabetes	-0.0048	0.148235	0.011	0.6608
rs10892421	11	119498403	T	C	FALSE	23.5637	unknown genus id.959	0.103858	0.0213953	1.38589e-06	Type 2 diabetes	-0.0031	0.625216	0.0083	0.710699
rs115909738	15	61402485	A	C	FALSE	20.4423	unknown genus id.959	-0.134627	0.0297761	6.49127e-06	Type 2 diabetes	0.0135	0.13289	0.0114	0.2372
rs11691923	2	157246935	G	A	FALSE	19.9242	unknown genus id.959	-0.0923453	0.0206883	8.35276e-06	Type 2 diabetes	0.0118	0.458374	0.0079	0.1349
rs12261792	10	11909896	T	G	FALSE	19.6967	unknown genus id.959	-0.113723	0.0256243	9.57326e-06	Type 2 diabetes	0.0056	0.190339	0.0098	0.5681
rs1969793	13	103561362	A	G	FALSE	21.9912	unknown genus id.959	-0.102671	0.0218939	3.25687e-06	Type 2 diabetes	6e-04	0.666797	0.0082	0.9462
rs216336	12	6148230	G	A	FALSE	19.8782	unknown genus id.959	0.0955273	0.0214259	7.94987e-06	Type 2 diabetes	-0.0032	0.615347	0.0081	0.6898
rs2199860	4	58800779	C	G	TRUE	29.6827	unknown genus id.959	0.121445	0.0222909	6.64477e-08	Type 2 diabetes	0.0047	0.303245	0.0085	0.5817
rs2317372	8	57438932	T	C	FALSE	20.1589	unknown genus id.959	0.0946411	0.0210788	7.92994e-06	Type 2 diabetes	-0.0126	0.575475	0.0079	0.1116
rs2831909	21	29955973	C	T	FALSE	18.6503	unknown genus id.959	-0.132488	0.0306785	5.89794e-06	Type 2 diabetes	-0.0077	0.910057	0.0136	0.572499
rs474008	3	8963324	A	T	TRUE	19.6487	unknown genus id.959	0.102406	0.0231025	7.12279e-06	Type 2 diabetes	-0.0129	0.726884	0.0087	0.1369
rs66473610	7	22843553	T	G	FALSE	20.4587	unknown genus id.959	0.181405	0.0401061	8.79124e-06	Type 2 diabetes	0.003	0.0674615	0.0156	0.8463
rs75285799	1	159508009	T	C	FALSE	22.9785	unknown genus id.959	0.132213	0.0275812	3.24795e-06	Type 2 diabetes	0.002	0.152598	0.0109	0.8536
rs9534068	13	45802607	A	G	FALSE	21.8319	unknown genus id.959	0.098738	0.0211319	3.06719e-06	Type 2 diabetes	0.0017	0.362297	0.008	0.8278
rs1044939	12	57449705	C	T	FALSE	20.2925	unknown genus id.1868	0.109022	0.0242017	7.01698e-06	Type 2 diabetes	-0.0141	0.080902	0.0145	0.3319
rs11709800	3	161557749	T	C	FALSE	27.9755	unknown genus id.1868	0.0879804	0.016634	1.48235e-07	Type 2 diabetes	0.0101	0.246835	0.0091	0.2698
rs12634544	3	12351583	T	C	FALSE	26.2075	unknown genus id.1868	-0.0813051	0.015882	2.60321e-07	Type 2 diabetes	-0.033	0.238925	0.0092	0.000347896
rs12930556	16	8870618	C	T	FALSE	21.0914	unknown genus id.1868	0.064211	0.0139816	4.54297e-06	Type 2 diabetes	-0.0073	0.446717	0.0079	0.3543
rs17291611	10	109292487	A	G	FALSE	22.5076	unknown genus id.1868	-0.0905691	0.0190904	2.29784e-06	Type 2 diabetes	-0.0026	0.175176	0.0104	0.7992
rs3010848	1	221945123	G	A	FALSE	22.5775	unknown genus id.1868	-0.0696728	0.0146631	1.78295e-06	Type 2 diabetes	0.0168	0.325163	0.0083	0.0418697
rs35947731	7	69979141	C	T	FALSE	20.7002	unknown genus id.1868	-0.131218	0.0288407	5.43188e-06	Type 2 diabetes	0.0188	0.0708179	0.0152	0.2163
rs4848741	2	122818391	G	A	FALSE	20.863	unknown genus id.1868	0.0682414	0.0149403	5.52764e-06	Type 2 diabetes	-0.0029	0.661062	0.0083	0.724399
rs6595770	5	126751728	T	G	FALSE	23.1543	unknown genus id.1868	0.0851224	0.01769	1.98226e-06	Type 2 diabetes	-0.0054	0.795754	0.0095	0.5682
rs10123122	9	3477030	G	C	TRUE	19.7074	unknown genus id.2001	0.12759	0.028741	4.60659e-06	Type 2 diabetes	0.0287	0.0552067	0.017	0.0914892
rs12696594	3	189357616	G	A	FALSE	20.5064	unknown genus id.2001	0.0636249	0.0140502	6.10942e-06	Type 2 diabetes	0.0046	0.502017	0.0078	0.5546
rs2136103	8	118729182	T	C	FALSE	23.9939	unknown genus id.2001	0.0754533	0.0154038	6.72527e-07	Type 2 diabetes	-0.0011	0.322798	0.0084	0.8987
rs2599390	8	70926204	G	A	FALSE	22.4813	unknown genus id.2001	0.094049	0.0198355	3.03424e-06	Type 2 diabetes	-0.0099	0.190357	0.01	0.3202
rs58850151	18	39835030	T	C	FALSE	19.8556	unknown genus id.2001	-0.0808936	0.018154	7.48342e-06	Type 2 diabetes	0.0244	0.173543	0.0103	0.0179102
rs7334707	13	39470153	G	T	FALSE	19.9377	unknown genus id.2001	-0.118994	0.0266494	6.25043e-06	Type 2 diabetes	0.0059	0.936108	0.0147	0.687
rs1032598	1	217548508	G	A	FALSE	21.9878	unknown genus id.2041	-0.0886426	0.0189039	4.07587e-06	Type 2 diabetes	-0.0057	0.225693	0.0093	0.5437
rs16843660	2	196859205	A	G	FALSE	22.8762	unknown genus id.2041	0.234697	0.04907	1.75344e-06	Type 2 diabetes	0.0415	0.0471023	0.018	0.0211101
rs1962916	8	137542651	G	A	FALSE	20.6868	unknown genus id.2041	-0.0737876	0.0162232	6.13847e-06	Type 2 diabetes	-0.003	0.59937	0.008	0.704001
rs2336448	12	50212628	T	C	FALSE	23.1298	unknown genus id.2041	0.0773742	0.0160883	1.42899e-06	Type 2 diabetes	0.021	0.386389	0.008	0.00880096
rs35703006	8	28614217	G	T	FALSE	23.5933	unknown genus id.2041	0.0926669	0.0190779	9.00762e-07	Type 2 diabetes	-0.0045	0.204197	0.0098	0.6436
rs921383	11	77710841	G	A	FALSE	20.503	unknown genus id.2041	0.0723153	0.0159706	7.72894e-06	Type 2 diabetes	3e-04	0.54808	0.0079	0.9684
rs11195523	10	113086067	C	A	FALSE	22.4881	unknown genus id.2071	-0.0689278	0.0145351	2.40121e-06	Type 2 diabetes	-0.0018	0.774135	0.0094	0.8441
rs11684166	2	111817641	A	G	FALSE	20.9001	unknown genus id.2071	-0.0769635	0.0168349	3.49116e-06	Type 2 diabetes	0.0269	0.159457	0.0108	0.0128201
rs11809762	1	175159585	G	A	FALSE	24.1474	unknown genus id.2071	-0.0934634	0.0190198	1.68287e-06	Type 2 diabetes	-0.0153	0.113355	0.0124	0.2196
rs11904514	2	26541158	A	G	FALSE	19.2084	unknown genus id.2071	0.109498	0.0249839	7.89951e-06	Type 2 diabetes	-0.008	0.933316	0.0156	0.6073
rs12147596	14	104006716	C	T	FALSE	25.8383	unknown genus id.2071	-0.0719818	0.0141609	2.86207e-07	Type 2 diabetes	0.0262	0.279695	0.0087	0.00245799
rs17086536	6	124369748	C	A	FALSE	20.2127	unknown genus id.2071	-0.100851	0.022432	3.3638e-06	Type 2 diabetes	-0.0101	0.0906697	0.0137	0.462
rs1809136	2	11152180	C	G	TRUE	18.9232	unknown genus id.2071	-0.0994594	0.0228638	8.36989e-06	Type 2 diabetes	-0.0047	0.927498	0.015	0.753401
rs2939766	11	41417982	A	G	FALSE	20.5771	unknown genus id.2071	-0.0591611	0.013042	7.01148e-06	Type 2 diabetes	-0.0192	0.369675	0.0081	0.0174799
rs34985298	7	93746275	G	A	FALSE	20.4982	unknown genus id.2071	-0.0623526	0.013772	8.33758e-06	Type 2 diabetes	0.0023	0.320701	0.0084	0.780601
rs56975773	12	89157081	T	A	TRUE	20.7212	unknown genus id.2071	0.113282	0.0248859	7.65491e-06	Type 2 diabetes	-0.0291	0.0611259	0.0164	0.0765103
rs72700702	15	35278445	T	C	FALSE	23.5526	unknown genus id.2071	-0.091726	0.0189005	1.59272e-06	Type 2 diabetes	-0.02	0.130442	0.0117	0.0864908
rs11630875	15	61775734	T	C	FALSE	20.5948	unknown genus id.2755	0.0925877	0.0204021	6.93474e-06	Type 2 diabetes	-0.0037	0.17543	0.0103	0.722301
rs12977163	19	28641647	G	C	TRUE	20.6507	unknown genus id.2755	0.0744853	0.0163909	5.36155e-06	Type 2 diabetes	-0.0169	0.376991	0.0081	0.0379901
rs1549633	5	27945645	A	C	FALSE	21.5766	unknown genus id.2755	0.101844	0.0219252	3.39602e-06	Type 2 diabetes	-0.0108	0.148096	0.0111	0.3288
rs2074723	7	50834929	T	C	FALSE	19.5882	unknown genus id.2755	0.166302	0.0375751	8.75347e-06	Type 2 diabetes	-0.0298	0.0519427	0.0177	0.0920111
rs3730086	5	67577051	A	G	FALSE	20.078	unknown genus id.2755	0.0806746	0.0180043	8.64769e-06	Type 2 diabetes	-0.0079	0.232929	0.009	0.3776
rs3754624	2	225633812	C	T	FALSE	23.1191	unknown genus id.2755	0.0964478	0.0200589	2.15695e-06	Type 2 diabetes	0.0111	0.182647	0.0101	0.2726
rs55876211	3	84471266	C	T	FALSE	21.5796	unknown genus id.2755	-0.0914764	0.0196919	2.86655e-06	Type 2 diabetes	-0.0248	0.180794	0.0102	0.0151401
rs56250014	8	131949033	A	T	TRUE	21.3986	unknown genus id.2755	0.119153	0.025758	3.25859e-06	Type 2 diabetes	-0.0276	0.0955152	0.0134	0.0393197
rs7098347	10	113497648	G	A	FALSE	19.7788	unknown genus id.2755	0.0705089	0.0158542	7.36478e-06	Type 2 diabetes	-0.0052	0.39235	0.008	0.5112
rs74354280	4	134192918	C	T	FALSE	19.3274	unknown genus id.2755	-0.0903316	0.0205472	8.70062e-06	Type 2 diabetes	-0.0152	0.168112	0.0106	0.1495
rs76784716	2	169033340	A	G	FALSE	23.8046	unknown genus id.2755	0.139756	0.0286444	8.43044e-07	Type 2 diabetes	-0.0196	0.0674643	0.0156	0.2112
rs9813022	3	13726736	A	G	FALSE	25.1678	unknown genus id.2755	-0.0822797	0.016401	5.10258e-07	Type 2 diabetes	-0.006	0.296349	0.0085	0.4763
rs10517600	4	155632958	G	T	FALSE	20.2406	unknown genus id.1000000073	-0.0626993	0.0139364	6.82763e-06	Type 2 diabetes	0.0117	0.473152	0.0078	0.1352
rs10904722	10	6714424	C	T	FALSE	20.8825	unknown genus id.1000000073	-0.0672314	0.0147123	5.04836e-06	Type 2 diabetes	-0.0102	0.318055	0.0081	0.2082
rs118104867	8	123977538	C	T	FALSE	22.2075	unknown genus id.1000000073	0.214464	0.0455098	3.43598e-06	Type 2 diabetes	0.0255	0.049244	0.0179	0.154
rs13409132	2	205616346	A	G	FALSE	22.0651	unknown genus id.1000000073	-0.165419	0.0352154	4.3723e-06	Type 2 diabetes	-0.0081	0.0520293	0.0177	0.6457
rs17121075	14	85856796	G	A	FALSE	19.9481	unknown genus id.1000000073	0.0769254	0.0172234	7.91425e-06	Type 2 diabetes	0.0045	0.183505	0.0102	0.6562
rs2191834	2	229942951	T	G	FALSE	21.9977	unknown genus id.1000000073	-0.0746375	0.0159136	2.50196e-06	Type 2 diabetes	0.0112	0.743465	0.009	0.215
rs28691777	17	58149405	C	T	FALSE	26.3804	unknown genus id.1000000073	0.137134	0.0266996	6.95697e-07	Type 2 diabetes	-0.0188	0.0653241	0.0159	0.2376
rs55682560	15	87392290	C	T	FALSE	25.33	unknown genus id.1000000073	-0.131519	0.0261319	4.97038e-07	Type 2 diabetes	-0.008	0.0773188	0.0148	0.5865
rs6588624	1	56849539	A	G	FALSE	22.9852	unknown genus id.1000000073	0.0662317	0.0138147	1.79287e-06	Type 2 diabetes	-0.0099	0.501114	0.0078	0.2047
rs66714985	8	3305122	A	C	FALSE	21.4461	unknown genus id.1000000073	0.116908	0.0252447	4.85333e-06	Type 2 diabetes	0.0085	0.0707804	0.0152	0.5779
rs6755871	2	202450739	C	G	TRUE	19.5079	unknown genus id.1000000073	-0.0613825	0.0138976	9.33061e-06	Type 2 diabetes	-0.0058	0.445577	0.008	0.4685
rs7226487	18	74373125	A	G	FALSE	21.5369	unknown genus id.1000000073	-0.0643682	0.0138701	3.58286e-06	Type 2 diabetes	-0.0021	0.466644	0.0079	0.792399
rs7538034	1	71391694	T	G	FALSE	22.4234	unknown genus id.1000000073	-0.078598	0.0165982	2.36706e-06	Type 2 diabetes	-0.0176	0.221931	0.0095	0.06498
rs7725895	5	142244898	A	G	FALSE	23.3799	unknown genus id.1000000073	-0.116224	0.0240367	3.94357e-06	Type 2 diabetes	0.0234	0.0644302	0.0158	0.1376
rs989682	3	15564453	A	G	FALSE	20.4126	unknown genus id.1000000073	0.070194	0.0155364	6.84715e-06	Type 2 diabetes	0.0192	0.296654	0.0079	0.0158201
rs9979874	21	38612024	G	C	TRUE	23.975	unknown genus id.1000000073	-0.0738925	0.0150911	1.05271e-06	Type 2 diabetes	-0.0125	0.275617	0.0087	0.1522
rs11150282	16	80493705	T	C	FALSE	24.8336	unknown genus id.1000001215	0.098235	0.0197127	7.36055e-07	Type 2 diabetes	-0.0054	0.313894	0.0085	0.5279
rs1221147	9	122046549	A	T	TRUE	20.4706	unknown genus id.1000001215	-0.126305	0.0279161	4.85959e-06	Type 2 diabetes	-0.0091	0.872575	0.0107	0.3928
rs16851659	1	230523039	G	C	TRUE	23.0248	unknown genus id.1000001215	-0.0895168	0.0186555	1.27025e-06	Type 2 diabetes	0.0068	0.433881	0.0079	0.3888
rs28678345	17	53906328	T	C	FALSE	20.4344	unknown genus id.1000001215	0.213083	0.0471377	8.05954e-06	Type 2 diabetes	0.002	0.0487681	0.0182	0.9116
rs4129395	9	115975389	G	A	FALSE	23.8265	unknown genus id.1000001215	0.0904264	0.0185253	1.21742e-06	Type 2 diabetes	0.0022	0.438814	0.0079	0.7805
rs73074665	7	20010624	A	T	TRUE	21.3812	unknown genus id.1000001215	0.164631	0.0356037	3.62376e-06	Type 2 diabetes	0.0083	0.0724051	0.0151	0.5807
rs789069	18	1008278	A	C	FALSE	19.725	unknown genus id.1000001215	-0.10413	0.0234459	6.5001e-06	Type 2 diabetes	0.0073	0.169779	0.0104	0.4836
rs8028558	15	62055753	A	G	FALSE	19.6027	unknown genus id.1000001215	0.08346	0.0188504	9.78228e-06	Type 2 diabetes	0.0047	0.404992	0.0079	0.5547
rs9864379	3	14306949	T	C	FALSE	30.0652	unknown genus id.1000001215	-0.160521	0.0292752	4.65876e-08	Type 2 diabetes	3e-04	0.107845	0.0126	0.9813
rs10071529	5	176287195	C	G	TRUE	20.1538	unknown genus id.1000005472	-0.125105	0.0278674	8.6441e-06	Type 2 diabetes	0.0122	0.932486	0.0156	0.433
rs11779863	8	15406830	G	A	FALSE	20.1455	unknown genus id.1000005472	-0.0772768	0.0172171	6.68852e-06	Type 2 diabetes	-0.0114	0.213876	0.0097	0.2387
rs12566890	1	61850864	T	G	FALSE	18.1962	unknown genus id.1000005472	-0.103134	0.0241775	8.11204e-06	Type 2 diabetes	0.0287	0.0754217	0.0148	0.0522204
rs13100746	3	165846506	C	T	FALSE	20.0547	unknown genus id.1000005472	0.0638979	0.0142685	7.28853e-06	Type 2 diabetes	0.002	0.381972	0.0081	0.8001
rs17235252	7	82536037	T	C	FALSE	22.8075	unknown genus id.1000005472	-0.122002	0.0255463	2.15879e-06	Type 2 diabetes	0.0064	0.0925879	0.0125	0.6081
rs3932485	3	184193482	C	T	FALSE	19.5511	unknown genus id.1000005472	0.0626209	0.0141623	9.92865e-06	Type 2 diabetes	-9e-04	0.401007	0.008	0.912
rs515984	10	3521459	C	T	FALSE	21.0781	unknown genus id.1000005472	0.0875451	0.0190685	6.61363e-06	Type 2 diabetes	-0.0108	0.837893	0.0106	0.3122
rs638542	1	109845252	A	G	FALSE	20.2042	unknown genus id.1000005472	0.070592	0.0157049	5.17285e-06	Type 2 diabetes	-0.0048	0.715724	0.0085	0.5683
rs739151	22	42741466	G	C	TRUE	21.8034	unknown genus id.1000005472	-0.0652658	0.0139773	3.09286e-06	Type 2 diabetes	0.0024	0.540807	0.0079	0.7617
rs76373661	3	3771148	G	A	FALSE	20.0193	unknown genus id.1000005472	0.0908218	0.0202986	5.15941e-06	Type 2 diabetes	0.0264	0.136775	0.0114	0.0198399
rs7801843	7	4105705	A	G	FALSE	19.9827	unknown genus id.1000005472	-0.0869495	0.0194509	9.46891e-06	Type 2 diabetes	4e-04	0.141993	0.0112	0.9687
rs7853673	9	116711241	A	G	FALSE	19.9384	unknown genus id.1000005472	0.0624389	0.0139833	6.73256e-06	Type 2 diabetes	-0.0114	0.50856	0.0078	0.1427
rs949341	11	112386785	A	G	FALSE	19.8927	unknown genus id.1000005472	-0.0656602	0.0147216	7.73286e-06	Type 2 diabetes	0.0064	0.660008	0.0077	0.4077
rs11135366	5	164763068	C	G	TRUE	21.0072	unknown genus id.1000005479	0.0842142	0.0183739	8.77829e-06	Type 2 diabetes	0.0084	0.275323	0.0088	0.3403
rs12748533	1	242767252	G	T	FALSE	22.6053	unknown genus id.1000005479	-0.0821108	0.0172701	2.59018e-06	Type 2 diabetes	-0.0064	0.291555	0.0087	0.4654
rs17043785	2	53139362	T	C	FALSE	25.7606	unknown genus id.1000005479	-0.176187	0.0347133	5.11835e-07	Type 2 diabetes	-0.007	0.0517698	0.0175	0.691399
rs1850003	15	47340971	A	G	FALSE	22.3441	unknown genus id.1000005479	0.084048	0.0177806	2.4053e-06	Type 2 diabetes	0.0075	0.293401	0.0086	0.3832
rs61508842	3	158653545	T	C	FALSE	20.2497	unknown genus id.1000005479	0.122574	0.0272389	7.82781e-06	Type 2 diabetes	-0.0102	0.102284	0.013	0.4339
rs6831034	4	149300138	T	A	TRUE	21.7239	unknown genus id.1000005479	-0.0956546	0.0205228	6.10394e-06	Type 2 diabetes	0.0101	0.191782	0.0093	0.2781
rs78609301	6	63236747	A	G	FALSE	19.6283	unknown genus id.1000005479	-0.0867065	0.0195709	7.093e-06	Type 2 diabetes	0.0104	0.198875	0.0098	0.2876
rs941000	7	90714667	T	C	FALSE	27.0833	unknown genus id.1000005479	-0.0850266	0.0163382	3.15559e-07	Type 2 diabetes	1e-04	0.581278	0.0079	0.99
rs11251024	10	2095726	G	A	FALSE	25.4043	unknown genus id.1000006162	0.104201	0.0206737	6.62796e-07	Type 2 diabetes	-0.0022	0.340862	0.0082	0.785001
rs11606187	11	91589600	A	G	FALSE	22.4323	unknown genus id.1000006162	-0.154539	0.0326288	3.30583e-06	Type 2 diabetes	0.0017	0.0973799	0.0118	0.8886
rs13219468	6	68934648	G	C	TRUE	23.6945	unknown genus id.1000006162	0.115344	0.0236958	1.40637e-06	Type 2 diabetes	0.009	0.226946	0.0093	0.3344
rs166849	2	200778866	A	G	FALSE	20.2935	unknown genus id.1000006162	-0.0911053	0.0202239	7.73891e-06	Type 2 diabetes	0.0131	0.594545	0.0079	0.0982811
rs2172426	8	18229020	T	C	FALSE	26.3479	unknown genus id.1000006162	0.10212	0.0198947	3.17424e-07	Type 2 diabetes	0.0033	0.561082	0.008	0.6774
rs267959	5	10737802	G	A	FALSE	22.2308	unknown genus id.1000006162	-0.0988612	0.0209676	2.61993e-06	Type 2 diabetes	-0.015	0.686071	0.0084	0.0765103
rs55921101	10	127094261	A	T	TRUE	21.3914	unknown genus id.1000006162	-0.109245	0.0236201	4.32136e-06	Type 2 diabetes	0.0134	0.211377	0.0096	0.1635
rs60775321	15	97318671	T	C	FALSE	20.2557	unknown genus id.1000006162	-0.0962425	0.0213842	7.10461e-06	Type 2 diabetes	0.0053	0.309129	0.0089	0.5531
rs72671304	14	39425971	T	C	FALSE	21.6876	unknown genus id.1000006162	0.172322	0.0370028	3.79577e-06	Type 2 diabetes	-0.0261	0.0767326	0.0148	0.0771596
rs7911787	10	98619568	G	T	FALSE	22.5041	unknown genus id.1000006162	-0.223071	0.0470232	3.38821e-06	Type 2 diabetes	-0.0277	0.0538391	0.0171	0.1046
rs9542068	13	70306831	T	C	FALSE	20.6246	unknown genus id.1000006162	0.0990709	0.0218149	6.52334e-06	Type 2 diabetes	0.0015	0.272296	0.0088	0.8667

## Sheet: SNP of Gut microbiota on CAD
SNP	CHR	POS	EA	OA	PAL	F	exposure				outcome
							ID	beta	SE	P	ID	beta	eaf	SE	P
rs10841473	12	20378911	G	C	TRUE	22.3963	class Actinobacteria id.419	-0.0583765	0.0123353	2.59358e-06	Coronary artery disease	0.005786	0.250636	0.0110312	0.599921
rs11655079	17	75348675	T	C	FALSE	20.3506	class Actinobacteria id.419	-0.0560674	0.0124286	5.92516e-06	Coronary artery disease	-0.010762	0.261135	0.0115298	0.350608
rs11745923	5	475408	G	T	FALSE	23.8125	class Actinobacteria id.419	0.0563759	0.0115529	1.58132e-06	Coronary artery disease	-0.006985	0.350889	0.010601	0.50996
rs12049045	1	114665485	A	G	FALSE	19.9355	class Actinobacteria id.419	0.0510452	0.0114325	8.62621e-06	Coronary artery disease	-0.002531	0.394096	0.0095364	0.790699
rs12899991	15	49208992	T	A	TRUE	21.6676	class Actinobacteria id.419	-0.0719923	0.0154661	4.02819e-06	Coronary artery disease	-0.009405	0.816795	0.0136991	0.49237
rs134366	22	35567355	A	G	FALSE	22.6626	class Actinobacteria id.419	-0.111877	0.023501	1.50428e-06	Coronary artery disease	0.018091	0.915881	0.0197963	0.360792
rs1376754	2	161611969	G	A	FALSE	20.489	class Actinobacteria id.419	0.0509242	0.0112503	6.71382e-06	Coronary artery disease	0.008733	0.458311	0.0096657	0.366259
rs1515761	10	126110032	C	T	FALSE	20.1357	class Actinobacteria id.419	-0.0762317	0.0169884	4.96364e-06	Coronary artery disease	-0.013063	0.844101	0.0155903	0.40209
rs182549	2	136616754	T	C	FALSE	85.3763	class Actinobacteria id.419	-0.111489	0.012066	3.78966e-20	Coronary artery disease	-0.015845	0.542094	0.0114776	0.167429
rs1961273	2	137602926	C	T	FALSE	22.8836	class Actinobacteria id.419	0.0602969	0.0126047	1.75235e-06	Coronary artery disease	0.009202	0.273153	0.0105706	0.38401
rs4945008	11	71221248	G	A	FALSE	19.8423	class Actinobacteria id.419	-0.0540741	0.0121393	5.39237e-06	Coronary artery disease	-0.001055	0.623376	0.0103979	0.919183
rs6660520	1	207003553	G	A	FALSE	27.9845	class Actinobacteria id.419	-0.0711483	0.0134495	1.10652e-07	Coronary artery disease	-0.021651	0.738038	0.0107085	0.0431927
rs72767435	15	94852795	T	C	FALSE	21.3231	class Actinobacteria id.419	-0.126352	0.0273626	2.56803e-06	Coronary artery disease	0.069412	0.030067	0.034636	0.0450651
rs7322849	13	112859829	T	C	FALSE	23.9534	class Actinobacteria id.419	0.0944467	0.0192976	6.20798e-07	Coronary artery disease	0.013851	0.12418	0.0162333	0.393524
rs7700479	5	18019549	T	A	TRUE	19.5806	class Actinobacteria id.419	-0.0769653	0.0173933	8.62144e-06	Coronary artery disease	0.009039	0.119887	0.0140727	0.520674
rs80083040	8	65654844	T	G	FALSE	20.0376	class Actinobacteria id.419	0.155784	0.0348017	8.62105e-06	Coronary artery disease	-0.001275	0.034761	0.0334052	0.969554
rs8047955	16	81776768	G	A	FALSE	24.32	class Actinobacteria id.419	-0.0575816	0.0116762	8.3372e-07	Coronary artery disease	-0.020938	0.622122	0.010312	0.0423117
rs857444	6	14617591	C	T	FALSE	19.5003	class Actinobacteria id.419	0.0509553	0.011539	8.92237e-06	Coronary artery disease	0.012033	0.381564	0.0095267	0.206558
rs961091	7	95654718	G	A	FALSE	19.8347	class Actinobacteria id.419	0.0501255	0.011255	8.67601e-06	Coronary artery disease	-0.007117	0.429686	0.0093789	0.447955
rs10803434	1	14238305	A	T	TRUE	21.6547	class Alphaproteobacteria id.2379	-0.0692742	0.0148866	3.55435e-06	Coronary artery disease	0.017243	0.450928	0.0097863	0.0780764
rs12977163	19	28641647	G	C	TRUE	20.1334	class Alphaproteobacteria id.2379	0.0690234	0.0153829	7.14184e-06	Coronary artery disease	0.009961	0.333561	0.0104761	0.341688
rs140912403	9	95517807	C	T	FALSE	25.5771	class Alphaproteobacteria id.2379	-0.160677	0.0317708	6.20369e-07	Coronary artery disease	-0.003875	0.048908	0.0241719	0.872637
rs17061716	3	59982336	G	C	TRUE	19.9597	class Alphaproteobacteria id.2379	0.0927341	0.0207569	9.33254e-06	Coronary artery disease	0.009451	0.152712	0.012716	0.457338
rs34569731	2	75630344	G	A	FALSE	20.0282	class Alphaproteobacteria id.2379	-0.0705145	0.0157564	7.37921e-06	Coronary artery disease	-0.008866	0.615835	0.0147049	0.546558
rs55876211	3	84471266	C	T	FALSE	19.2555	class Alphaproteobacteria id.2379	-0.080811	0.0184159	7.53633e-06	Coronary artery disease	0.004646	0.200424	0.0114037	0.683707
rs62285697	3	176407911	C	T	FALSE	19.8122	class Alphaproteobacteria id.2379	0.0805256	0.0180912	9.75933e-06	Coronary artery disease	0.009601	0.198948	0.0129756	0.459344
rs76784716	2	169033340	A	G	FALSE	24.7771	class Alphaproteobacteria id.2379	0.133271	0.0267738	5.09143e-07	Coronary artery disease	0.023034	0.069379	0.0196834	0.24191
rs7960664	12	89471235	A	G	FALSE	20.3052	class Alphaproteobacteria id.2379	-0.0969489	0.0215149	8.84301e-06	Coronary artery disease	0.001841	0.834288	0.0131038	0.88827
rs9813022	3	13726736	A	G	FALSE	23.8402	class Alphaproteobacteria id.2379	-0.0751277	0.0153867	1.05334e-06	Coronary artery disease	-0.020673	0.355252	0.0097385	0.0337691
rs11110282	12	100585559	A	G	FALSE	21.6686	class Bacilli id.1673	-0.101189	0.0217379	4.85445e-06	Coronary artery disease	-0.014696	0.064072	0.0190501	0.440445
rs111552159	4	184681021	C	G	TRUE	19.9119	class Bacilli id.1673	0.128032	0.0286921	9.12809e-06	Coronary artery disease	0.013631	0.043817	0.0266268	0.608702
rs11730038	4	98049499	G	A	FALSE	24.0126	class Bacilli id.1673	-0.0630747	0.0128717	1.96024e-06	Coronary artery disease	-0.017001	0.235296	0.0108639	0.117603
rs12797734	11	8332350	T	C	FALSE	20.363	class Bacilli id.1673	0.0572158	0.0126793	7.21174e-06	Coronary artery disease	0.017477	0.281964	0.0148212	0.238322
rs13068444	3	64398863	A	G	FALSE	19.4145	class Bacilli id.1673	0.0601035	0.0136407	9.53038e-06	Coronary artery disease	0.006782	0.204545	0.0117253	0.562989
rs1595463	2	231723657	C	A	FALSE	19.2998	class Bacilli id.1673	0.0476864	0.0108547	7.97389e-06	Coronary artery disease	-0.010119	0.473789	0.0100253	0.312807
rs1962325	3	4800550	G	C	TRUE	23.3111	class Bacilli id.1673	-0.0554219	0.0114789	1.38433e-06	Coronary artery disease	-0.015348	0.615848	0.0098591	0.119532
rs28564647	9	101101172	T	G	FALSE	19.8548	class Bacilli id.1673	-0.0613034	0.0137579	7.81196e-06	Coronary artery disease	0.009985	0.191744	0.0119176	0.402121
rs2952251	8	10143164	G	A	FALSE	23.3614	class Bacilli id.1673	0.0598868	0.0123903	1.07895e-06	Coronary artery disease	-0.012156	0.720134	0.0109312	0.266119
rs34989881	19	51959855	A	G	FALSE	20.374	class Bacilli id.1673	0.111056	0.0246039	6.54591e-06	Coronary artery disease	0.030915	0.066804	0.0250691	0.217505
rs35344081	16	991253	G	A	FALSE	23.7719	class Bacilli id.1673	0.0619529	0.0127066	1.01499e-06	Coronary artery disease	-0.033596	0.228172	0.011168	0.00262773
rs4028634	17	40835649	C	T	FALSE	22.4644	class Bacilli id.1673	-0.0520614	0.0109842	2.2076e-06	Coronary artery disease	0.030607	0.602841	0.0096342	0.0014885
rs4459992	4	7431487	T	C	FALSE	21.2066	class Bacilli id.1673	0.0535854	0.0116362	4.29833e-06	Coronary artery disease	0.002024	0.313135	0.0105119	0.847317
rs57872228	1	200418805	C	T	FALSE	23.7569	class Bacilli id.1673	-0.0714773	0.0146647	9.21977e-07	Coronary artery disease	-0.003614	0.170623	0.0123825	0.770391
rs694949	15	58738075	A	G	FALSE	20.3136	class Bacilli id.1673	-0.081146	0.0180042	7.59591e-06	Coronary artery disease	-0.019938	0.096525	0.0160867	0.215194
rs74352383	6	67570929	T	A	TRUE	23.1712	class Bacilli id.1673	-0.104496	0.0217083	1.52753e-06	Coronary artery disease	-0.008598	0.070444	0.019314	0.656198
rs74663707	3	184371224	C	T	FALSE	19.095	class Bacilli id.1673	0.0979154	0.0224074	8.45688e-06	Coronary artery disease	0.009757	0.056476	0.024211	0.686948
rs7666190	4	151687420	A	C	FALSE	17.6101	class Bacilli id.1673	0.104044	0.0247934	8.46837e-06	Coronary artery disease	0.003961	0.873365	0.0145779	0.785842
rs76717940	3	94153993	T	A	TRUE	23.0039	class Bacilli id.1673	0.156331	0.0325945	1.07251e-06	Coronary artery disease	-0.022081	0.049236	0.0242772	0.363067
rs77558518	5	174173171	A	G	FALSE	23.1578	class Bacilli id.1673	-0.107255	0.0222879	1.33773e-06	Coronary artery disease	-0.022872	0.066238	0.0226989	0.313633
rs78938557	7	36349586	T	C	FALSE	21.514	class Bacilli id.1673	0.108007	0.0232858	1.06891e-06	Coronary artery disease	0.001447	0.065871	0.0210912	0.945302
rs9581006	13	24973509	T	C	FALSE	23.2075	class Bacilli id.1673	-0.225309	0.0467697	1.79457e-06	Coronary artery disease	-0.008423	0.90741	0.0254743	0.740911
rs11146701	10	39062269	A	G	FALSE	20.1861	class Bacteroidia id.912	0.0473596	0.010541	7.08223e-06	Coronary artery disease	0.014656	0.416056	0.0110192	0.183505
rs111845179	14	59317502	T	C	FALSE	23.0415	class Bacteroidia id.912	0.102648	0.0213843	9.23996e-07	Coronary artery disease	-0.00599	0.098382	0.0151503	0.692569
rs13291169	9	116888284	C	G	TRUE	21.4926	class Bacteroidia id.912	0.0689676	0.0148765	3.74576e-06	Coronary artery disease	-0.00196	0.136138	0.0143563	0.891406
rs17343978	22	27433885	A	C	FALSE	21.0666	class Bacteroidia id.912	-0.0552057	0.0120278	8.3593e-06	Coronary artery disease	-0.005068	0.25181	0.0107368	0.63691
rs2032750	2	53831026	C	T	FALSE	22.6569	class Bacteroidia id.912	0.0508393	0.0106807	1.91509e-06	Coronary artery disease	0.000101	0.520037	0.0098786	0.991842
rs2363574	1	200112563	T	C	FALSE	19.2211	class Bacteroidia id.912	0.222741	0.0508055	9.93482e-06	Coronary artery disease	0.034187	0.839351	0.0185623	0.0655134
rs4146051	2	213189994	G	A	FALSE	19.1051	class Bacteroidia id.912	0.107377	0.0245661	8.76436e-06	Coronary artery disease	-0.006185	0.904149	0.0182212	0.734279
rs4916508	3	195936789	A	G	FALSE	19.6415	class Bacteroidia id.912	0.0466729	0.0105312	8.4711e-06	Coronary artery disease	-0.026757	0.515654	0.0096505	0.00556096
rs55773148	13	70523029	G	A	FALSE	26.3414	class Bacteroidia id.912	-0.121514	0.0236759	3.89583e-07	Coronary artery disease	0.007521	0.088923	0.0159281	0.636796
rs62531359	8	70916181	T	G	FALSE	19.138	class Bacteroidia id.912	0.0655728	0.0149891	9.08657e-06	Coronary artery disease	-0.002847	0.148935	0.0128767	0.825017
rs62575403	9	136493820	C	T	FALSE	20.2637	class Bacteroidia id.912	0.140055	0.0311128	7.06122e-06	Coronary artery disease	-0.007849	0.04576	0.0241262	0.744931
rs72706335	1	157495438	T	C	FALSE	20.3146	class Bacteroidia id.912	-0.22241	0.0493458	7.65526e-06	Coronary artery disease	-0.008649	0.039066	0.0254917	0.734394
rs73975615	17	6461200	G	A	FALSE	21.874	class Bacteroidia id.912	-0.207018	0.0442633	1.21616e-06	Coronary artery disease	0.027755	0.029113	0.0341819	0.416803
rs7546249	1	176792690	A	T	TRUE	22.9477	class Bacteroidia id.912	0.0567113	0.0118386	1.54814e-06	Coronary artery disease	-0.003997	0.714421	0.0103544	0.699483
rs7631304	3	89339527	G	A	FALSE	23.5904	class Bacteroidia id.912	-0.0645771	0.0132957	8.36778e-07	Coronary artery disease	-0.015661	0.200585	0.0114439	0.171156
rs79585701	8	13110185	A	C	FALSE	18.6872	class Bacteroidia id.912	0.0646823	0.0149628	9.98596e-06	Coronary artery disease	-0.013383	0.14188	0.0135644	0.323824
rs929878	16	74290641	T	C	FALSE	20.3722	class Bacteroidia id.912	0.0548532	0.012153	4.7338e-06	Coronary artery disease	-0.005323	0.73564	0.0110529	0.630095
rs11128180	3	70592215	A	G	FALSE	21.2034	class Betaproteobacteria id.2867	0.0592944	0.0128769	3.67147e-06	Coronary artery disease	-0.00239	0.225119	0.0112462	0.831705
rs12467854	2	239888758	G	C	TRUE	23.692	class Betaproteobacteria id.2867	0.0641363	0.0131766	1.09863e-06	Coronary artery disease	-0.009584	0.217426	0.0116112	0.40914
rs1511453	4	23588462	A	G	FALSE	21.5016	class Betaproteobacteria id.2867	0.0923492	0.0199158	4.75762e-06	Coronary artery disease	-0.023026	0.082662	0.0165723	0.164702
rs1928341	1	153240013	G	A	FALSE	22.661	class Betaproteobacteria id.2867	-0.0525581	0.0110408	2.0153e-06	Coronary artery disease	-0.001777	0.588997	0.0094452	0.850768
rs2321387	13	58689340	G	A	FALSE	20.4304	class Betaproteobacteria id.2867	-0.0494596	0.0109424	5.80029e-06	Coronary artery disease	0.002953	0.431301	0.0093681	0.752594
rs2367850	3	193456274	G	C	TRUE	24.1024	class Betaproteobacteria id.2867	0.064006	0.0130374	9.11759e-07	Coronary artery disease	-0.000675	0.21675	0.0131103	0.958938
rs2613606	7	111285025	T	C	FALSE	22.1226	class Betaproteobacteria id.2867	0.0513106	0.0109091	2.19816e-06	Coronary artery disease	0.019595	0.571976	0.0093387	0.0358831
rs320161	9	104899117	G	A	FALSE	20.564	class Betaproteobacteria id.2867	-0.0572286	0.01262	7.33247e-06	Coronary artery disease	-0.010711	0.735545	0.0111159	0.335259
rs4033856	4	45642485	T	C	FALSE	24.7756	class Betaproteobacteria id.2867	-0.0832423	0.0167237	5.17166e-07	Coronary artery disease	0.008516	0.869998	0.0153676	0.579474
rs56386628	8	112732674	C	T	FALSE	21.0305	class Betaproteobacteria id.2867	-0.0622252	0.0135688	5.86949e-06	Coronary artery disease	0.012382	0.200597	0.0116112	0.286251
rs6087811	20	30596130	T	G	FALSE	24.2783	class Betaproteobacteria id.2867	-0.0978177	0.0198522	7.44303e-07	Coronary artery disease	0.021438	0.077886	0.0189306	0.257444
rs62395635	5	173497796	T	C	FALSE	21.6229	class Betaproteobacteria id.2867	0.109741	0.0236	2.9409e-06	Coronary artery disease	0.005419	0.06032	0.0198691	0.785057
rs72747231	9	84206018	C	G	TRUE	22.357	class Betaproteobacteria id.2867	-0.137281	0.0290338	2.05509e-06	Coronary artery disease	-0.013549	0.04256	0.0274263	0.621297
rs75242906	15	56786407	C	T	FALSE	18.6006	class Betaproteobacteria id.2867	-0.121083	0.028075	9.27278e-06	Coronary artery disease	-0.015472	0.044499	0.0260598	0.552706
rs9964679	18	26569901	A	G	FALSE	21.2182	class Betaproteobacteria id.2867	0.052911	0.0114866	4.84585e-06	Coronary artery disease	-0.011963	0.360386	0.0099601	0.229715
rs10209007	2	231676041	G	C	TRUE	18.9519	class Clostridia id.1859	0.0794173	0.0182427	9.8935e-06	Coronary artery disease	-0.027848	0.088646	0.017136	0.104138
rs10774377	12	5942519	G	A	FALSE	21.3904	class Clostridia id.1859	-0.052659	0.0113858	3.24399e-06	Coronary artery disease	0.002832	0.662139	0.0104239	0.785865
rs112334273	21	40703251	G	A	FALSE	25.314	class Clostridia id.1859	0.0641008	0.0127404	3.81408e-07	Coronary artery disease	-0.009938	0.206937	0.0122228	0.416178
rs13105690	4	7420184	C	T	FALSE	20.0439	class Clostridia id.1859	0.0529097	0.011818	8.77789e-06	Coronary artery disease	-0.018279	0.686218	0.0105836	0.0841492
rs13179700	5	149077788	C	T	FALSE	21.8302	class Clostridia id.1859	-0.0511937	0.0109569	3.37085e-06	Coronary artery disease	-0.02035	0.649872	0.0097472	0.0368171
rs13421739	2	116724915	C	G	TRUE	24.4573	class Clostridia id.1859	0.0888472	0.0179655	9.54201e-06	Coronary artery disease	-0.013947	0.124935	0.0148788	0.348564
rs1842454	5	105060362	G	A	FALSE	18.4663	class Clostridia id.1859	-0.0547202	0.0127338	8.72027e-06	Coronary artery disease	-0.004357	0.203887	0.0119501	0.715412
rs2273429	14	52494072	A	G	FALSE	22.3637	class Clostridia id.1859	-0.0724037	0.0153105	4.52137e-06	Coronary artery disease	0.005225	0.160335	0.0125335	0.676764
rs6797343	3	89268714	T	G	FALSE	19.3752	class Clostridia id.1859	-0.0592279	0.0134556	9.35643e-06	Coronary artery disease	0.008132	0.781956	0.0114722	0.478421
rs6814436	4	161507301	C	T	FALSE	24.0751	class Clostridia id.1859	-0.0739995	0.0150815	9.65095e-07	Coronary artery disease	0.004005	0.820003	0.0125813	0.750234
rs6815608	4	152131744	C	T	FALSE	24.2291	class Clostridia id.1859	-0.103803	0.0210883	4.01856e-07	Coronary artery disease	-0.001064	0.866007	0.0153904	0.944883
rs6934062	6	163743050	G	C	TRUE	20.3966	class Clostridia id.1859	0.0524406	0.0116115	6.53085e-06	Coronary artery disease	0.034628	0.319548	0.0105673	0.00104949
rs7269302	20	50803760	A	T	TRUE	20.6746	class Clostridia id.1859	-0.0963981	0.0212007	9.04045e-06	Coronary artery disease	-0.003385	0.069429	0.0185612	0.855293
rs72738886	5	35770550	T	C	FALSE	20.6968	class Clostridia id.1859	0.0866169	0.0190393	8.24233e-06	Coronary artery disease	-0.024733	0.087773	0.0183646	0.178053
rs72915163	18	48792829	T	C	FALSE	23.2276	class Clostridia id.1859	-0.0581025	0.0120557	1.34295e-06	Coronary artery disease	0.004836	0.245684	0.0112408	0.667037
rs76767978	3	131371980	G	A	FALSE	19.9887	class Clostridia id.1859	0.0698882	0.0156319	8.39808e-06	Coronary artery disease	-0.002935	0.114748	0.0160976	0.855327
rs76860606	6	12397187	C	G	TRUE	17.6977	class Clostridia id.1859	0.0947036	0.0225117	7.53165e-06	Coronary artery disease	0.015537	0.077307	0.0186166	0.403956
rs992074	21	18567802	T	C	FALSE	25.2454	class Clostridia id.1859	-0.255639	0.0508787	8.77506e-07	Coronary artery disease	0.00886	0.944163	0.0252962	0.726151
rs11073596	15	86433579	G	T	FALSE	19.9119	class Coriobacteriia id.809	-0.0510212	0.0114339	8.14442e-06	Coronary artery disease	-0.00258	0.6173	0.0105923	0.807561
rs11250875	10	1922731	T	C	FALSE	21.5256	class Coriobacteriia id.809	0.06075	0.0130939	4.82848e-06	Coronary artery disease	-0.00878	0.207054	0.0113016	0.43723
rs11656361	17	8121332	A	C	FALSE	19.3938	class Coriobacteriia id.809	0.0773006	0.017553	8.0201e-06	Coronary artery disease	-0.0024	0.107032	0.0177856	0.892659
rs12974142	19	52895166	G	A	FALSE	19.8645	class Coriobacteriia id.809	0.0789796	0.0177205	8.51236e-06	Coronary artery disease	0.004569	0.119107	0.014794	0.757443
rs13307134	7	105084680	T	C	FALSE	20.0717	class Coriobacteriia id.809	-0.0565686	0.0126265	7.79938e-06	Coronary artery disease	-0.000211	0.737835	0.0115037	0.985366
rs1397793	5	90471451	A	G	FALSE	19.6816	class Coriobacteriia id.809	0.0498855	0.0112446	9.77372e-06	Coronary artery disease	0.01593	0.613442	0.0099753	0.110278
rs1816223	12	11494021	G	A	FALSE	20.6523	class Coriobacteriia id.809	0.0586265	0.0129006	4.84117e-06	Coronary artery disease	-0.004163	0.75074	0.0109562	0.70397
rs240104	1	176571431	T	C	FALSE	22.6297	class Coriobacteriia id.809	-0.0603429	0.0126849	1.51604e-06	Coronary artery disease	0.006605	0.211307	0.0121337	0.5862
rs2442778	3	11654412	A	G	FALSE	20.2718	class Coriobacteriia id.809	0.116408	0.0258545	9.02693e-06	Coronary artery disease	0.000607	0.900774	0.0178747	0.97291
rs3025411	9	136512906	A	G	FALSE	19.5657	class Coriobacteriia id.809	0.0926543	0.0209468	8.26913e-06	Coronary artery disease	-0.004219	0.065358	0.0262749	0.872431
rs34739816	17	37376685	G	T	FALSE	21.5943	class Coriobacteriia id.809	0.0965017	0.0207666	3.88356e-06	Coronary artery disease	0.007497	0.067861	0.0217592	0.730437
rs45480394	19	55857777	T	G	FALSE	19.8061	class Coriobacteriia id.809	-0.0504262	0.0113307	9.71449e-06	Coronary artery disease	0.004987	0.321168	0.0117731	0.671862
rs4880783	10	1223742	T	G	FALSE	20.4146	class Coriobacteriia id.809	-0.056503	0.0125055	5.89508e-06	Coronary artery disease	0.034557	0.742164	0.0107987	0.00137369
rs62448869	7	24464799	T	A	TRUE	19.8915	class Coriobacteriia id.809	-0.0486059	0.0108982	7.87281e-06	Coronary artery disease	-0.010478	0.408037	0.0098634	0.288095
rs67561917	20	62072077	A	G	FALSE	21.4864	class Coriobacteriia id.809	-0.0714367	0.0154113	5.39126e-06	Coronary artery disease	-0.027908	0.13603	0.0170285	0.101234
rs719099	10	65799217	A	G	FALSE	24.9568	class Coriobacteriia id.809	0.0778402	0.0155815	5.43313e-07	Coronary artery disease	-0.001974	0.15816	0.0128344	0.877763
rs7540303	1	179629191	C	T	FALSE	19.6316	class Coriobacteriia id.809	0.0483227	0.0109062	9.62144e-06	Coronary artery disease	0.009878	0.390509	0.0093518	0.290845
rs76779974	5	125460084	C	G	TRUE	20.3256	class Coriobacteriia id.809	0.0774888	0.0171877	5.63093e-06	Coronary artery disease	0.023772	0.097727	0.0161812	0.141802
rs7898585	10	5644995	C	T	FALSE	19.8499	class Coriobacteriia id.809	-0.0731501	0.0164186	5.24675e-06	Coronary artery disease	-0.005629	0.851959	0.014076	0.68923
rs80046645	5	459415	C	G	TRUE	20.7239	class Coriobacteriia id.809	0.25584	0.0561995	4.65693e-06	Coronary artery disease	-0.018165	0.036234	0.030167	0.547076
rs8010111	14	39660509	A	G	FALSE	20.3279	class Coriobacteriia id.809	0.103377	0.0229286	6.8962e-06	Coronary artery disease	0.01107	0.887365	0.0169242	0.513053
rs1035691	11	10658735	G	A	FALSE	20.5882	class Deltaproteobacteria id.3087	0.055176	0.0121602	9.65162e-06	Coronary artery disease	0.006452	0.649412	0.0103664	0.53368
rs112381107	9	15269705	C	T	FALSE	20.4446	class Deltaproteobacteria id.3087	0.206594	0.0456908	4.63052e-06	Coronary artery disease	0.045278	0.052749	0.0204264	0.0266471
rs11599763	10	11855599	C	T	FALSE	21.4899	class Deltaproteobacteria id.3087	0.0544219	0.0117397	3.94121e-06	Coronary artery disease	-0.017475	0.584117	0.0097135	0.0720112
rs16851319	1	203308383	G	C	TRUE	21.874	class Deltaproteobacteria id.3087	-0.0705516	0.0150849	5.67884e-06	Coronary artery disease	0.00977	0.198191	0.0128507	0.447092
rs17084793	18	69312914	G	A	FALSE	19.8501	class Deltaproteobacteria id.3087	-0.0710762	0.015953	5.6863e-06	Coronary artery disease	0.005193	0.166091	0.0129875	0.689271
rs17791387	9	81834426	A	G	FALSE	22.7608	class Deltaproteobacteria id.3087	-0.0735881	0.0154246	1.60221e-06	Coronary artery disease	-0.011886	0.166968	0.0122695	0.332673
rs2692012	1	203991605	G	A	FALSE	18.9685	class Deltaproteobacteria id.3087	-0.110335	0.0253336	3.14188e-06	Coronary artery disease	0.000809	0.876689	0.0191543	0.966311
rs2838334	21	45064961	G	A	FALSE	20.4801	class Deltaproteobacteria id.3087	0.0561722	0.0124124	5.44553e-06	Coronary artery disease	0.026431	0.303272	0.0101209	0.00901364
rs3935584	2	233929283	C	T	FALSE	20.4852	class Deltaproteobacteria id.3087	-0.0523484	0.011566	7.50119e-06	Coronary artery disease	-0.012098	0.512126	0.0097613	0.215203
rs4506934	17	2856662	C	T	FALSE	21.6657	class Deltaproteobacteria id.3087	-0.0936514	0.02012	3.58889e-06	Coronary artery disease	-0.016118	0.116879	0.0154067	0.295483
rs55744759	8	57867671	A	G	FALSE	20.8539	class Deltaproteobacteria id.3087	-0.0779693	0.0170738	7.31375e-06	Coronary artery disease	0.011617	0.134268	0.0133982	0.385909
rs6058181	20	33694801	C	T	FALSE	24.7551	class Deltaproteobacteria id.3087	0.0825716	0.0165958	3.39555e-07	Coronary artery disease	-0.040196	0.137724	0.0133525	0.00260928
rs62020470	15	96161065	A	G	FALSE	20.4802	class Deltaproteobacteria id.3087	-0.0585411	0.0129358	4.85087e-06	Coronary artery disease	0.018494	0.259578	0.0105434	0.0794164
rs9928243	16	71541641	C	A	FALSE	20.9226	class Deltaproteobacteria id.3087	-0.0538457	0.0117718	5.02077e-06	Coronary artery disease	-0.001651	0.431189	0.0094267	0.860969
rs1074800	5	3002546	G	A	FALSE	20.4591	class Erysipelotrichia id.2147	-0.0492438	0.010887	6.14582e-06	Coronary artery disease	0.006751	0.601392	0.0099753	0.49855
rs10781552	10	133897233	C	T	FALSE	22.633	class Erysipelotrichia id.2147	-0.0552212	0.0116074	2.33115e-06	Coronary artery disease	0.009412	0.297422	0.010387	0.364865
rs17530232	13	40385457	A	G	FALSE	21.0422	class Erysipelotrichia id.2147	0.10305	0.0224648	2.79126e-06	Coronary artery disease	0.016504	0.057419	0.0255927	0.51901
rs1884466	1	64139196	C	T	FALSE	19.7596	class Erysipelotrichia id.2147	-0.0475363	0.0106939	9.52708e-06	Coronary artery disease	-0.00181	0.402752	0.0094702	0.848427
rs2300774	3	195793712	A	G	FALSE	24.0936	class Erysipelotrichia id.2147	-0.0524152	0.0106784	8.95468e-07	Coronary artery disease	0.002847	0.552562	0.0095723	0.766145
rs290833	1	97457427	T	G	FALSE	19.9427	class Erysipelotrichia id.2147	-0.0497374	0.0111376	8.02897e-06	Coronary artery disease	-0.006195	0.351126	0.0101752	0.542634
rs35161940	17	70327224	T	C	FALSE	23.1182	class Erysipelotrichia id.2147	-0.0806041	0.0167641	1.8451e-06	Coronary artery disease	-0.001522	0.115419	0.0145713	0.916811
rs4078432	14	48997206	T	C	FALSE	20.7231	class Erysipelotrichia id.2147	0.0608929	0.0133764	4.23107e-06	Coronary artery disease	0.02034	0.770377	0.0118785	0.086834
rs56970041	14	80357610	T	G	FALSE	19.3853	class Erysipelotrichia id.2147	0.0724145	0.0164471	5.40344e-06	Coronary artery disease	0.008697	0.118518	0.0143584	0.54471
rs62504403	8	38803551	C	T	FALSE	28.3708	class Erysipelotrichia id.2147	0.0681159	0.0127883	1.12264e-07	Coronary artery disease	-0.007858	0.211887	0.0123814	0.525649
rs7234058	18	5830507	T	C	FALSE	23.7438	class Erysipelotrichia id.2147	-0.0945759	0.0194091	9.12347e-07	Coronary artery disease	-0.021821	0.07927	0.0192065	0.255903
rs7826267	8	2954952	G	T	FALSE	17.755	class Erysipelotrichia id.2147	0.0839071	0.0199131	9.28453e-06	Coronary artery disease	-0.004371	0.865608	0.0191	0.818987
rs8003149	14	56156504	C	T	FALSE	21.2477	class Erysipelotrichia id.2147	0.0538798	0.0116888	4.08479e-06	Coronary artery disease	-0.007585	0.285663	0.0103501	0.463652
rs11181912	12	43572952	G	A	FALSE	23.7675	class Gammaproteobacteria id.3303	-0.0579153	0.0118796	9.94764e-07	Coronary artery disease	-0.006261	0.334269	0.0098362	0.524435
rs12404135	1	186502694	A	G	FALSE	20.933	class Gammaproteobacteria id.3303	-0.0788843	0.0172415	8.89488e-06	Coronary artery disease	-0.023308	0.126814	0.013963	0.0950649
rs6469506	8	115123937	T	A	TRUE	21.6605	class Gammaproteobacteria id.3303	0.0541424	0.0116333	3.2898e-06	Coronary artery disease	6.3e-05	0.363559	0.0095636	0.994744
rs6706173	2	167986992	A	C	FALSE	25.7259	class Gammaproteobacteria id.3303	0.074251	0.0146392	1.99494e-07	Coronary artery disease	0.003023	0.206824	0.011684	0.795844
rs75101789	3	18615903	C	T	FALSE	20.0022	class Gammaproteobacteria id.3303	0.0729012	0.0163003	8.7878e-06	Coronary artery disease	-0.019052	0.11759	0.0148179	0.198534
rs79795896	18	48185248	A	G	FALSE	20.5307	class Gammaproteobacteria id.3303	-0.15921	0.0351373	7.9241e-06	Coronary artery disease	-0.005804	0.040971	0.0262021	0.824696
rs9494710	6	137612554	C	T	FALSE	20.6625	class Gammaproteobacteria id.3303	-0.0549673	0.0120924	4.54611e-06	Coronary artery disease	-0.004528	0.333743	0.0103653	0.662224
rs9973122	18	75633634	A	T	TRUE	20.7474	class Gammaproteobacteria id.3303	-0.0740614	0.0162596	6.77002e-06	Coronary artery disease	0.020132	0.840103	0.014756	0.172465
rs1002941	15	101242690	A	G	FALSE	20.2335	class Lentisphaeria id.2250	-0.105025	0.0233484	8.14836e-06	Coronary artery disease	0.007943	0.722709	0.01084	0.463711
rs11770843	7	146795379	C	T	FALSE	21.7066	class Lentisphaeria id.2250	0.109431	0.0234879	1.9073e-06	Coronary artery disease	-0.003804	0.251365	0.0115135	0.7411
rs17114848	15	25162535	G	A	FALSE	22.0729	class Lentisphaeria id.2250	0.152377	0.0324332	4.05864e-06	Coronary artery disease	-0.008598	0.147341	0.0141108	0.54231
rs2031282	13	20687179	A	G	FALSE	20.4904	class Lentisphaeria id.2250	0.122368	0.0270329	4.38258e-06	Coronary artery disease	-0.01789	0.188804	0.0128941	0.165303
rs2731834	5	94720245	G	C	TRUE	21.3352	class Lentisphaeria id.2250	-0.109438	0.023693	4.24356e-06	Coronary artery disease	0.010063	0.745751	0.0109377	0.357559
rs2825714	21	21023966	A	G	FALSE	22.5685	class Lentisphaeria id.2250	-0.13741	0.0289246	1.72211e-06	Coronary artery disease	-0.005985	0.14524	0.0147484	0.684884
rs62570196	9	111086170	C	T	FALSE	24.1921	class Lentisphaeria id.2250	-0.21635	0.0439866	1.07924e-06	Coronary artery disease	0.029057	0.05961	0.0210749	0.167972
rs72640280	1	11943792	A	G	FALSE	20.5135	class Lentisphaeria id.2250	0.220207	0.0486196	5.18036e-06	Coronary artery disease	-0.004607	0.066022	0.0183016	0.801253
rs73113483	3	6223568	T	A	TRUE	20.6561	class Lentisphaeria id.2250	-0.131217	0.0288713	8.66343e-06	Coronary artery disease	0.003068	0.144596	0.0136621	0.82232
rs77599476	20	61394262	A	G	FALSE	23.0023	class Lentisphaeria id.2250	0.230292	0.0480168	1.86132e-06	Coronary artery disease	-0.042576	0.053535	0.0220058	0.05302
rs10738747	9	26184578	A	G	FALSE	19.5142	class Melainabacteria id.1589	-0.0814624	0.0184409	9.95795e-06	Coronary artery disease	-0.011586	0.539384	0.0092833	0.212015
rs11150282	16	80493705	T	C	FALSE	25.2355	class Melainabacteria id.1589	0.0989487	0.0196972	6.02893e-07	Coronary artery disease	0.011553	0.337633	0.0099753	0.246798
rs113884518	9	24648997	T	C	FALSE	20.3709	class Melainabacteria id.1589	-0.205352	0.0454982	8.05675e-06	Coronary artery disease	0.030921	0.04981	0.0219515	0.158952
rs1221147	9	122046549	A	T	TRUE	19.7488	class Melainabacteria id.1589	-0.123968	0.0278958	7.10739e-06	Coronary artery disease	0.004303	0.853974	0.0139934	0.758462
rs16851659	1	230523039	G	C	TRUE	23.1033	class Melainabacteria id.1589	-0.0896103	0.0186432	1.27488e-06	Coronary artery disease	-0.008727	0.412825	0.0093876	0.352563
rs28678345	17	53906328	T	C	FALSE	20.8183	class Melainabacteria id.1589	0.214848	0.0470878	6.69083e-06	Coronary artery disease	-0.024586	0.048599	0.0225261	0.275078
rs367480	11	2937631	A	G	FALSE	20.3226	class Melainabacteria id.1589	0.083758	0.0185796	8.19917e-06	Coronary artery disease	-0.01903	0.553122	0.00972	0.0502516
rs4129395	9	115975389	G	A	FALSE	23.4399	class Melainabacteria id.1589	0.0896187	0.0185106	1.48057e-06	Coronary artery disease	-0.012676	0.460339	0.0092518	0.170653
rs73074665	7	20010624	A	T	TRUE	21.8328	class Melainabacteria id.1589	0.166216	0.0355728	2.86609e-06	Coronary artery disease	0.010248	0.066682	0.0192793	0.595034
rs789069	18	1008278	A	C	FALSE	19.5304	class Melainabacteria id.1589	-0.103539	0.0234287	6.84636e-06	Coronary artery disease	-0.012129	0.200266	0.0113429	0.284934
rs79790072	15	100747683	T	C	FALSE	21.5989	class Melainabacteria id.1589	0.226722	0.0487841	3.29011e-06	Coronary artery disease	0.003766	0.045304	0.0254841	0.882518
rs9864379	3	14306949	T	C	FALSE	29.812	class Melainabacteria id.1589	-0.159735	0.0292553	5.36056e-08	Coronary artery disease	0.018371	0.108226	0.0156815	0.241395
rs10202904	2	125440268	G	T	FALSE	26.7616	class Methanobacteria id.119	0.121754	0.0235357	3.01432e-07	Coronary artery disease	0.005757	0.527042	0.0097461	0.554723
rs10424197	19	46439321	A	G	FALSE	20.2105	class Methanobacteria id.119	0.111274	0.0247517	9.27897e-06	Coronary artery disease	-0.01873	0.654742	0.0102045	0.066437
rs11018665	11	89349287	A	T	TRUE	19.7973	class Methanobacteria id.119	0.111465	0.0250516	6.51869e-06	Coronary artery disease	-0.025934	0.307069	0.0102425	0.0113415
rs12825290	12	43701132	C	G	TRUE	19.2963	class Methanobacteria id.119	-0.216781	0.0493496	6.07561e-06	Coronary artery disease	0.026232	0.058721	0.0215268	0.223005
rs4257531	3	2086167	G	A	FALSE	20.3158	class Methanobacteria id.119	0.164498	0.0364959	7.44338e-06	Coronary artery disease	-0.016187	0.114336	0.0173424	0.350626
rs56131665	5	178160975	G	A	FALSE	20.669	class Methanobacteria id.119	0.178661	0.039298	6.17988e-06	Coronary artery disease	0.003742	0.093668	0.0178465	0.833919
rs6508769	19	28827760	C	T	FALSE	19.8563	class Methanobacteria id.119	-0.153519	0.0344519	8.22527e-06	Coronary artery disease	-0.006371	0.81951	0.0136067	0.639624
rs6776814	3	15053083	T	C	FALSE	23.4827	class Methanobacteria id.119	-0.199566	0.0411825	1.63061e-06	Coronary artery disease	0.01541	0.084522	0.0176879	0.383635
rs73068003	7	10773932	G	T	FALSE	20.2062	class Methanobacteria id.119	-0.15814	0.0351803	8.44578e-06	Coronary artery disease	-0.022719	0.135192	0.0137349	0.0981047
rs73457410	13	41956181	A	G	FALSE	24.316	class Methanobacteria id.119	0.21534	0.0436695	1.40854e-06	Coronary artery disease	-0.008037	0.08941	0.0165169	0.626546
rs75208022	12	21338861	C	T	FALSE	21.7174	class Methanobacteria id.119	-0.227245	0.048763	5.92107e-06	Coronary artery disease	-0.004983	0.068319	0.0196475	0.799789
rs894996	4	104418307	C	A	FALSE	23.3494	class Methanobacteria id.119	0.216999	0.0449076	1.87556e-06	Coronary artery disease	-0.001049	0.081933	0.0169492	0.95065
rs10108398	8	59440824	G	A	FALSE	24.9595	class Mollicutes id.3920	0.0769142	0.0153953	1.09001e-06	Coronary artery disease	-0.004033	0.249766	0.0111908	0.71856
rs11890098	2	157532549	A	G	FALSE	23.5505	class Mollicutes id.3920	0.074438	0.0153389	9.56577e-07	Coronary artery disease	-0.001176	0.256669	0.0107465	0.912861
rs12566890	1	61850864	T	G	FALSE	19.1763	class Mollicutes id.3920	-0.101147	0.0230978	3.65098e-06	Coronary artery disease	0.011589	0.106782	0.0156131	0.457928
rs17214486	14	97159674	C	A	FALSE	20.2232	class Mollicutes id.3920	0.06099	0.0135623	6.60861e-06	Coronary artery disease	-0.004832	0.379687	0.0096385	0.616145
rs2464826	7	79490250	A	C	FALSE	19.8741	class Mollicutes id.3920	0.0944239	0.0211806	8.39499e-06	Coronary artery disease	0.004922	0.109904	0.0153187	0.747978
rs28537087	15	95309676	G	A	FALSE	19.0019	class Mollicutes id.3920	0.0820873	0.0188312	8.07402e-06	Coronary artery disease	0.017204	0.133807	0.0141759	0.224898
rs3768491	1	109965986	G	A	FALSE	20.8753	class Mollicutes id.3920	0.0681052	0.0149061	4.2335e-06	Coronary artery disease	0.022842	0.688617	0.0105858	0.0309435
rs4885016	13	73170489	C	T	FALSE	20.3631	class Mollicutes id.3920	0.0819606	0.0181628	7.26993e-06	Coronary artery disease	0.008229	0.802233	0.0123727	0.505991
rs6043847	20	16259524	T	C	FALSE	21.3745	class Mollicutes id.3920	-0.114937	0.0248606	4.55481e-06	Coronary artery disease	-0.002249	0.100782	0.0153719	0.88368
rs72901605	11	47103877	T	C	FALSE	22.3383	class Mollicutes id.3920	-0.0841852	0.0178119	3.25792e-06	Coronary artery disease	0.017092	0.169598	0.0129191	0.185835
rs74603314	14	46519718	T	C	FALSE	22.9237	class Mollicutes id.3920	0.221639	0.0462918	1.5569e-06	Coronary artery disease	-0.000108	0.048023	0.0248975	0.996539
rs78169027	11	108439087	A	G	FALSE	20.8241	class Mollicutes id.3920	-0.108283	0.0237289	5.87611e-06	Coronary artery disease	0.012075	0.089301	0.0176661	0.494285
rs1135612	7	75609677	G	A	FALSE	19.7613	class Negativicutes id.2164	0.0529785	0.0119177	9.26296e-06	Coronary artery disease	0.008344	0.256902	0.0108584	0.442229
rs13086907	3	142135117	G	A	FALSE	22.5316	class Negativicutes id.2164	0.0625312	0.0131735	1.95488e-06	Coronary artery disease	0.000409	0.190804	0.0123868	0.973659
rs1447205	8	41231597	C	G	TRUE	21.4578	class Negativicutes id.2164	0.0502053	0.0108382	2.93326e-06	Coronary artery disease	-0.001114	0.611608	0.0101936	0.912977
rs1643968	5	165266628	T	C	FALSE	25.339	class Negativicutes id.2164	-0.0565284	0.0112298	4.14601e-07	Coronary artery disease	-0.020074	0.320165	0.0100274	0.045295
rs1649999	10	80086072	A	G	FALSE	20.2461	class Negativicutes id.2164	0.0748989	0.0166458	7.58124e-06	Coronary artery disease	-0.013886	0.112685	0.0158401	0.380684
rs2834062	21	34377485	A	G	FALSE	20.1895	class Negativicutes id.2164	0.0489057	0.0108842	8.43918e-06	Coronary artery disease	-0.006158	0.36796	0.0100481	0.539973
rs4463806	10	115597993	C	T	FALSE	17.6811	class Negativicutes id.2164	0.0543966	0.0129365	7.80657e-06	Coronary artery disease	0.006376	0.764489	0.0115754	0.581753
rs4722181	7	22817571	T	G	FALSE	22.4518	class Negativicutes id.2164	0.0501306	0.0105798	2.00111e-06	Coronary artery disease	0.003889	0.457665	0.0093257	0.676664
rs60274479	16	21249925	T	C	FALSE	24.1821	class Negativicutes id.2164	-0.0659623	0.0134137	1.1623e-06	Coronary artery disease	-0.001101	0.212299	0.0127551	0.931213
rs61249479	9	124912908	A	C	FALSE	21.2357	class Negativicutes id.2164	0.0777075	0.0168628	2.95474e-06	Coronary artery disease	0.00119	0.114314	0.0143573	0.933943
rs71405394	15	101245088	G	A	FALSE	22.539	class Negativicutes id.2164	-0.114178	0.02405	2.16631e-06	Coronary artery disease	0.007699	0.053775	0.0237895	0.746218
rs73232831	4	17413426	G	A	FALSE	23.2421	class Negativicutes id.2164	-0.151829	0.0314932	1.87452e-06	Coronary artery disease	0.019862	0.051868	0.0243022	0.413761
rs9423647	10	5579818	G	A	FALSE	20.628	class Negativicutes id.2164	0.047817	0.0105282	6.06108e-06	Coronary artery disease	0.005204	0.502813	0.0092877	0.575266
rs11184341	1	105422565	C	G	TRUE	21.2299	class Verrucomicrobiae id.4029	-0.0655342	0.0142231	4.13409e-06	Coronary artery disease	0.004132	0.687552	0.0101187	0.683015
rs111862613	12	130309670	T	C	FALSE	21.2517	class Verrucomicrobiae id.4029	0.090699	0.0196746	3.73844e-06	Coronary artery disease	-0.013584	0.167432	0.0220992	0.538765
rs117107102	18	49473635	A	G	FALSE	22.4935	class Verrucomicrobiae id.4029	0.204683	0.0431572	2.91823e-06	Coronary artery disease	-0.00543	0.032347	0.0293186	0.853067
rs11729256	4	95027272	T	C	FALSE	24.9277	class Verrucomicrobiae id.4029	0.0749798	0.0150177	6.73085e-07	Coronary artery disease	-0.005457	0.26962	0.0104804	0.602586
rs12908520	15	97570657	G	A	FALSE	22.3405	class Verrucomicrobiae id.4029	0.0618926	0.0130946	2.17165e-06	Coronary artery disease	0.008155	0.428861	0.0094647	0.388897
rs2602429	16	81063149	T	C	FALSE	22.8629	class Verrucomicrobiae id.4029	-0.0746844	0.0156194	2.58297e-06	Coronary artery disease	-0.026989	0.756338	0.0119675	0.0241218
rs3995795	10	11389614	C	T	FALSE	20.6862	class Verrucomicrobiae id.4029	0.0641275	0.0140995	5.18561e-06	Coronary artery disease	0.010248	0.298668	0.0107954	0.342473
rs4242783	10	5064327	A	G	FALSE	21.7814	class Verrucomicrobiae id.4029	-0.0689292	0.0147693	2.63615e-06	Coronary artery disease	0.016108	0.711129	0.0108845	0.138899
rs4936098	11	130280667	G	A	FALSE	22.7856	class Verrucomicrobiae id.4029	-0.0648843	0.0135928	1.1222e-06	Coronary artery disease	0.000462	0.637947	0.0102566	0.964072
rs61779207	1	41074472	G	A	FALSE	20.4317	class Verrucomicrobiae id.4029	-0.0758309	0.0167762	6.7228e-06	Coronary artery disease	0.005282	0.178763	0.0120501	0.661142
rs74542928	4	100544188	T	C	FALSE	22.5077	class Verrucomicrobiae id.4029	0.112164	0.0236422	1.63222e-06	Coronary artery disease	-0.037172	0.086413	0.0171969	0.0306521
rs9349825	6	56341481	A	G	FALSE	22.8981	class Verrucomicrobiae id.4029	-0.0704036	0.0147128	2.53688e-06	Coronary artery disease	0.004921	0.265316	0.0103718	0.635171
rs941682	20	31867840	G	A	FALSE	19.2904	class Verrucomicrobiae id.4029	-0.0631436	0.0143767	9.60993e-06	Coronary artery disease	-0.005564	0.281036	0.010437	0.593961
rs262812	6	158647999	T	C	FALSE	21.3134	family Acidaminococcaceae id.2166	-0.065675	0.0142257	3.24908e-06	Coronary artery disease	-0.001651	0.287655	0.0111072	0.881836
rs2933324	9	107117653	G	A	FALSE	22.315	family Acidaminococcaceae id.2166	0.0662557	0.0140257	2.23676e-06	Coronary artery disease	0.004245	0.694198	0.0101534	0.675885
rs45497800	20	61991833	T	C	FALSE	20.9751	family Acidaminococcaceae id.2166	-0.117863	0.0257351	5.86422e-06	Coronary artery disease	0.046886	0.075833	0.022235	0.0349744
rs6427992	1	203102563	C	G	TRUE	21.1385	family Acidaminococcaceae id.2166	0.0595857	0.01296	4.24326e-06	Coronary artery disease	0.000793	0.593641	0.0095158	0.933585
rs6589457	11	114701288	G	A	FALSE	22.5329	family Acidaminococcaceae id.2166	-0.165911	0.0349516	2.3151e-06	Coronary artery disease	-0.009458	0.909476	0.0200299	0.636788
rs6923842	6	5723181	T	C	FALSE	22.1402	family Acidaminococcaceae id.2166	-0.0796106	0.0169192	2.21304e-06	Coronary artery disease	-0.014901	0.176887	0.012188	0.221484
rs74540770	3	186553389	G	A	FALSE	20.0212	family Acidaminococcaceae id.2166	-0.108969	0.0243533	7.0881e-06	Coronary artery disease	0.007561	0.06641	0.0212726	0.722264
rs78702810	3	18462531	T	C	FALSE	19.7781	family Acidaminococcaceae id.2166	-0.143755	0.0323244	9.16474e-06	Coronary artery disease	-0.022421	0.04492	0.026213	0.392363
rs2889192	9	76394568	T	G	FALSE	20.714	family Actinomycetaceae id.421	-0.0887537	0.0195009	3.64418e-06	Coronary artery disease	0.00032	0.730321	0.0108791	0.976534
rs34583783	6	67207371	G	T	FALSE	21.9299	family Actinomycetaceae id.421	0.123756	0.026427	5.47974e-06	Coronary artery disease	-0.008569	0.109866	0.014706	0.560104
rs35011108	6	133007480	A	G	FALSE	23.0407	family Actinomycetaceae id.421	0.241826	0.0503796	1.82671e-06	Coronary artery disease	0.001018	0.036817	0.0294696	0.972443
rs4073240	6	169224781	G	A	FALSE	20.605	family Actinomycetaceae id.421	0.0747546	0.0164684	6.05327e-06	Coronary artery disease	-0.015388	0.401526	0.0096809	0.111943
rs58484246	15	29850991	T	C	FALSE	20.2966	family Actinomycetaceae id.421	0.0761407	0.0169007	6.12421e-06	Coronary artery disease	0.01226	0.35492	0.0104337	0.239979
rs112135816	9	82485327	T	G	FALSE	20.4108	family Alcaligenaceae id.2875	-0.0775052	0.0171554	5.27667e-06	Coronary artery disease	-0.00828	0.114261	0.0152253	0.586557
rs112159068	6	138305038	A	T	TRUE	21.8805	family Alcaligenaceae id.2875	0.131484	0.0281089	3.56484e-06	Coronary artery disease	0.035523	0.057089	0.0227488	0.118399
rs1153990	5	104233461	A	G	FALSE	20.9499	family Alcaligenaceae id.2875	-0.058727	0.0128306	5.96788e-06	Coronary artery disease	-0.004389	0.238028	0.0109931	0.689709
rs147968	16	85945839	C	T	FALSE	19.6854	family Alcaligenaceae id.2875	0.0489475	0.0110321	9.12704e-06	Coronary artery disease	0.016377	0.436432	0.0093963	0.0813486
rs17000015	4	75867283	A	T	TRUE	23.619	family Alcaligenaceae id.2875	-0.0609257	0.0125363	1.1272e-06	Coronary artery disease	0.005357	0.268292	0.0108617	0.621871
rs2040996	7	111294074	C	T	FALSE	19.8343	family Alcaligenaceae id.2875	0.0490922	0.0110231	7.7992e-06	Coronary artery disease	0.020856	0.57663	0.009367	0.0259777
rs2184675	14	66593668	A	T	TRUE	20.4368	family Alcaligenaceae id.2875	-0.0563972	0.0124753	6.08373e-06	Coronary artery disease	0.015468	0.28729	0.0105684	0.143301
rs2367850	3	193456274	G	C	TRUE	22.8136	family Alcaligenaceae id.2875	0.0629104	0.0131712	1.84629e-06	Coronary artery disease	-0.000675	0.21675	0.0131103	0.958938
rs28480294	15	71522509	C	T	FALSE	20.0327	family Alcaligenaceae id.2875	0.0516967	0.0115503	6.60602e-06	Coronary artery disease	-0.00374	0.631206	0.0099851	0.707988
rs4033856	4	45642485	T	C	FALSE	23.4665	family Alcaligenaceae id.2875	-0.081834	0.0168931	1.02903e-06	Coronary artery disease	0.008516	0.869998	0.0153676	0.579474
rs62191117	2	239900775	A	G	FALSE	26.221	family Alcaligenaceae id.2875	0.0684302	0.0133636	2.75943e-07	Coronary artery disease	-0.011634	0.200559	0.0124031	0.34825
rs62395635	5	173497796	T	C	FALSE	21.4956	family Alcaligenaceae id.2875	0.110583	0.0238514	3.34696e-06	Coronary artery disease	0.005419	0.06032	0.0198691	0.785057
rs67737557	20	29836081	C	G	TRUE	23.7	family Alcaligenaceae id.2875	0.0738409	0.0151678	1.03743e-06	Coronary artery disease	-0.011272	0.146706	0.0142205	0.427976
rs6969323	7	104214487	A	C	FALSE	21.1268	family Alcaligenaceae id.2875	-0.0593564	0.0129137	3.8858e-06	Coronary artery disease	0.005158	0.231951	0.0109844	0.63866
rs7302582	12	1396151	G	C	TRUE	21.0205	family Alcaligenaceae id.2875	-0.106817	0.023298	3.33557e-06	Coronary artery disease	0.023593	0.070253	0.0177129	0.18287
rs74776516	11	20763367	T	G	FALSE	19.5913	family Alcaligenaceae id.2875	-0.0944052	0.0213287	6.85046e-06	Coronary artery disease	-0.028017	0.059564	0.0226717	0.216544
rs7638039	3	70588939	T	C	FALSE	22.2945	family Alcaligenaceae id.2875	0.0603335	0.0127779	2.70477e-06	Coronary artery disease	0.005063	0.232899	0.0112452	0.652538
rs79846372	4	83635863	A	G	FALSE	19.798	family Alcaligenaceae id.2875	0.0882459	0.0198328	6.98602e-06	Coronary artery disease	0.00533	0.082982	0.0212932	0.802344
rs9537886	13	58545246	A	C	FALSE	26.6036	family Alcaligenaceae id.2875	-0.0570888	0.0110683	2.35109e-07	Coronary artery disease	0.001058	0.386137	0.009896	0.914859
rs9964679	18	26569901	A	G	FALSE	21.4316	family Alcaligenaceae id.2875	0.0537051	0.0116008	4.47384e-06	Coronary artery disease	-0.011963	0.360386	0.0099601	0.229715
rs11585893	1	10644351	A	G	FALSE	25.1751	family Bacteroidaceae id.917	-0.0740746	0.0147633	1.79511e-06	Coronary artery disease	0.01496	0.16814	0.0133623	0.262898
rs13207588	6	41519430	A	G	FALSE	20.3649	family Bacteroidaceae id.917	-0.059205	0.0131195	7.48497e-06	Coronary artery disease	0.023281	0.189694	0.0154849	0.132719
rs1340391	1	102960989	T	C	FALSE	20.04	family Bacteroidaceae id.917	-0.0592004	0.0132244	6.73008e-06	Coronary artery disease	0.013969	0.196352	0.0116797	0.231693
rs17619981	19	24342250	T	G	FALSE	22.1941	family Bacteroidaceae id.917	0.0880978	0.0187002	2.68683e-06	Coronary artery disease	0.0155	0.086395	0.0169362	0.360086
rs2023437	14	22045949	T	C	FALSE	21.7796	family Bacteroidaceae id.917	-0.0782325	0.0167634	5.01822e-06	Coronary artery disease	-0.005827	0.111634	0.0163224	0.721096
rs2366421	3	62019400	T	A	TRUE	20.3342	family Bacteroidaceae id.917	-0.0528153	0.0117124	7.64945e-06	Coronary artery disease	0.000541	0.263511	0.0105043	0.958925
rs28757219	6	29143451	T	A	TRUE	23.0889	family Bacteroidaceae id.917	0.0818398	0.0170319	1.2942e-06	Coronary artery disease	0.00252	0.119428	0.0178584	0.887783
rs495004	9	112855426	C	G	TRUE	21.8813	family Bacteroidaceae id.917	-0.0607475	0.0129865	3.4209e-06	Coronary artery disease	-0.004666	0.222025	0.0113527	0.68107
rs66474973	20	58605432	G	T	FALSE	24.4029	family Bacteroidaceae id.917	0.0812515	0.0164479	6.80973e-07	Coronary artery disease	-0.026817	0.11538	0.0149548	0.0729407
rs66710942	3	77215327	T	C	FALSE	20.6444	family Bacteroidaceae id.917	-0.0488038	0.0107412	5.8626e-06	Coronary artery disease	-0.004116	0.528856	0.0097146	0.671789
rs6795673	3	10593224	C	T	FALSE	26.1833	family Bacteroidaceae id.917	0.0538565	0.0105251	3.37909e-07	Coronary artery disease	0.011709	0.449129	0.0091671	0.201501
rs9507307	13	24910476	C	T	FALSE	21.9123	family Bacteroidaceae id.917	0.0604456	0.0129128	2.12711e-06	Coronary artery disease	-0.001739	0.203531	0.0124162	0.888613
rs10872669	6	151515172	G	A	FALSE	19.9319	family Bacteroidales S24 7group id.11173	0.123071	0.0275665	9.49008e-06	Coronary artery disease	0.020727	0.86815	0.0180757	0.251514
rs11135366	5	164763068	C	G	TRUE	21.0072	family Bacteroidales S24 7group id.11173	0.0842142	0.0183739	8.77829e-06	Coronary artery disease	-0.00235	0.27573	0.0103468	0.820328
rs12748533	1	242767252	G	T	FALSE	22.6053	family Bacteroidales S24 7group id.11173	-0.0821108	0.0172701	2.59018e-06	Coronary artery disease	-0.000363	0.300934	0.0102164	0.971656
rs17043785	2	53139362	T	C	FALSE	25.7606	family Bacteroidales S24 7group id.11173	-0.176187	0.0347133	5.11835e-07	Coronary artery disease	0.002646	0.07734	0.0174185	0.87926
rs1850003	15	47340971	A	G	FALSE	22.3441	family Bacteroidales S24 7group id.11173	0.084048	0.0177806	2.4053e-06	Coronary artery disease	0.012984	0.250881	0.0111789	0.245449
rs61508842	3	158653545	T	C	FALSE	20.2497	family Bacteroidales S24 7group id.11173	0.122574	0.0272389	7.82781e-06	Coronary artery disease	0.016742	0.103399	0.0157021	0.286323
rs6831034	4	149300138	T	A	TRUE	21.7239	family Bacteroidales S24 7group id.11173	-0.0956546	0.0205228	6.10394e-06	Coronary artery disease	0.005548	0.186859	0.0126714	0.661506
rs738193	22	25943322	T	C	FALSE	26.1	family Bacteroidales S24 7group id.11173	0.0847328	0.0165856	3.82164e-07	Coronary artery disease	-0.011207	0.380619	0.0099438	0.259728
rs78609301	6	63236747	A	G	FALSE	19.6283	family Bacteroidales S24 7group id.11173	-0.0867065	0.0195709	7.093e-06	Coronary artery disease	0.000867	0.197769	0.0115135	0.939973
rs941000	7	90714667	T	C	FALSE	27.0833	family Bacteroidales S24 7group id.11173	-0.0850266	0.0163382	3.15559e-07	Coronary artery disease	0.005155	0.550611	0.0095462	0.589194
rs10831953	11	13098051	G	A	FALSE	18.8692	family Bifidobacteriaceae id.433	0.0537537	0.0123746	9.94741e-06	Coronary artery disease	-0.015376	0.317152	0.0102012	0.131742
rs10841473	12	20378911	G	C	TRUE	22.6379	family Bifidobacteriaceae id.433	-0.0613031	0.0128844	2.28066e-06	Coronary artery disease	0.005786	0.250636	0.0110312	0.599921
rs10857328	4	161211924	T	A	TRUE	19.7703	family Bifidobacteriaceae id.433	0.0562	0.0126395	7.24136e-06	Coronary artery disease	0.00069	0.28588	0.0102251	0.946199
rs11655079	17	75348675	T	C	FALSE	20.3444	family Bifidobacteriaceae id.433	-0.0586146	0.0129952	5.92461e-06	Coronary artery disease	-0.010762	0.261135	0.0115298	0.350608
rs13020688	2	192878532	G	A	FALSE	22.8874	family Bifidobacteriaceae id.433	0.0584045	0.0122081	1.57373e-06	Coronary artery disease	-0.010807	0.333852	0.0107107	0.312979
rs182549	2	136616754	T	C	FALSE	85.3724	family Bifidobacteriaceae id.433	-0.11707	0.0126703	5.94155e-20	Coronary artery disease	-0.015845	0.542094	0.0114776	0.167429
rs1961273	2	137602926	C	T	FALSE	27.3004	family Bifidobacteriaceae id.433	0.0688125	0.0131699	1.69731e-07	Coronary artery disease	0.009202	0.273153	0.0105706	0.38401
rs4567981	2	49906864	T	A	TRUE	24.2243	family Bifidobacteriaceae id.433	0.0577763	0.0117388	8.88055e-07	Coronary artery disease	0.012161	0.438413	0.0094376	0.197547
rs4957061	5	521096	T	C	FALSE	23.7616	family Bifidobacteriaceae id.433	0.0569873	0.0116907	1.1517e-06	Coronary artery disease	0.003283	0.434489	0.0121946	0.787762
rs55888705	4	1517826	A	G	FALSE	19.8115	family Bifidobacteriaceae id.433	0.053673	0.0120586	8.66204e-06	Coronary artery disease	-0.00757	0.337601	0.0101708	0.456703
rs677208	18	4304187	C	G	TRUE	19.5407	family Bifidobacteriaceae id.433	-0.0728589	0.0164821	6.00109e-06	Coronary artery disease	-0.009977	0.819358	0.0134177	0.457137
rs6899771	6	97406220	A	G	FALSE	20.3654	family Bifidobacteriaceae id.433	-0.0914312	0.0202604	7.27998e-06	Coronary artery disease	0.017615	0.084417	0.0167949	0.294258
rs7174549	15	92463303	T	C	FALSE	19.5897	family Bifidobacteriaceae id.433	-0.0551726	0.0124655	6.86784e-06	Coronary artery disease	0.014548	0.665377	0.0101784	0.152919
rs7322849	13	112859829	T	C	FALSE	30.3202	family Bifidobacteriaceae id.433	0.110676	0.0200996	1.74032e-08	Coronary artery disease	0.013851	0.12418	0.0162333	0.393524
rs73797465	5	142793467	T	G	FALSE	20.4542	family Bifidobacteriaceae id.433	-0.0942612	0.0208421	4.84953e-06	Coronary artery disease	0.00494	0.093146	0.0171914	0.773843
rs7588568	2	189805077	A	C	FALSE	21.6116	family Bifidobacteriaceae id.433	-0.060716	0.0130605	3.73044e-06	Coronary artery disease	-0.017177	0.288841	0.0104858	0.101398
rs76671854	5	169748189	C	G	TRUE	23.7653	family Bifidobacteriaceae id.433	-0.0892981	0.0183177	1.03631e-06	Coronary artery disease	0.017365	0.130932	0.0143486	0.226195
rs857444	6	14617591	C	T	FALSE	21.0753	family Bifidobacteriaceae id.433	0.0553965	0.0120669	3.8249e-06	Coronary artery disease	0.012033	0.381564	0.0095267	0.206558
rs10875374	1	101804809	T	C	FALSE	20.1971	family Clostridiaceae1 id.1869	0.0536759	0.0119436	8.09823e-06	Coronary artery disease	0.008976	0.540834	0.0091638	0.327332
rs12186080	3	132596627	G	A	FALSE	21.2121	family Clostridiaceae1 id.1869	0.0748236	0.016246	5.33962e-06	Coronary artery disease	0.009966	0.154628	0.0127529	0.434526
rs12341505	9	136710881	G	A	FALSE	20.6272	family Clostridiaceae1 id.1869	0.0814503	0.0179338	4.54485e-06	Coronary artery disease	0.010201	0.133986	0.0142129	0.472924
rs12490337	3	111482845	C	G	TRUE	20.2999	family Clostridiaceae1 id.1869	-0.0616944	0.013693	6.9051e-06	Coronary artery disease	0.025189	0.253051	0.0105673	0.0171408
rs2795528	10	43270264	G	A	FALSE	21.4315	family Clostridiaceae1 id.1869	-0.180969	0.0390911	3.80627e-06	Coronary artery disease	-0.005403	0.05005	0.0240545	0.822279
rs2817172	1	3041519	C	T	FALSE	20.6681	family Clostridiaceae1 id.1869	0.0563367	0.012392	5.27024e-06	Coronary artery disease	0.000504	0.427776	0.010161	0.96044
rs4723021	7	30934659	T	C	FALSE	19.3311	family Clostridiaceae1 id.1869	-0.106376	0.0241944	7.42147e-06	Coronary artery disease	-0.017835	0.071819	0.0175662	0.309962
rs550843	6	165722832	T	C	FALSE	19.0426	family Clostridiaceae1 id.1869	-0.0734787	0.0168383	7.0912e-06	Coronary artery disease	-0.005136	0.162631	0.0129691	0.692091
rs56188186	16	87710690	A	G	FALSE	19.8036	family Clostridiaceae1 id.1869	0.0967773	0.0217471	8.24442e-06	Coronary artery disease	0.002181	0.077056	0.0211531	0.917879
rs62397761	6	48093014	A	G	FALSE	20.443	family Clostridiaceae1 id.1869	0.0615805	0.0136198	9.07716e-06	Coronary artery disease	0.011469	0.252349	0.0106781	0.282793
rs881532	22	47806774	G	A	FALSE	20.0603	family Clostridiaceae1 id.1869	0.0533035	0.0119011	7.8966e-06	Coronary artery disease	0.005044	0.523319	0.0093735	0.590499
rs10517600	4	155632958	G	T	FALSE	20.2406	family Clostridiales vadin BB60 group id.11286	-0.0626993	0.0139364	6.82763e-06	Coronary artery disease	0.000707	0.424781	0.0094561	0.9404
rs10904722	10	6714424	C	T	FALSE	20.8825	family Clostridiales vadin BB60 group id.11286	-0.0672314	0.0147123	5.04836e-06	Coronary artery disease	0.007717	0.332713	0.0096853	0.42558
rs118104867	8	123977538	C	T	FALSE	22.2075	family Clostridiales vadin BB60 group id.11286	0.214464	0.0455098	3.43598e-06	Coronary artery disease	-0.028533	0.044844	0.0221818	0.19833
rs13409132	2	205616346	A	G	FALSE	22.0651	family Clostridiales vadin BB60 group id.11286	-0.165419	0.0352154	4.3723e-06	Coronary artery disease	0.013106	0.062456	0.0202982	0.518491
rs17121075	14	85856796	G	A	FALSE	19.9481	family Clostridiales vadin BB60 group id.11286	0.0769254	0.0172234	7.91425e-06	Coronary artery disease	0.009064	0.199531	0.0119034	0.446381
rs2191834	2	229942951	T	G	FALSE	21.9977	family Clostridiales vadin BB60 group id.11286	-0.0746375	0.0159136	2.50196e-06	Coronary artery disease	0.013711	0.723761	0.0106596	0.198355
rs28691777	17	58149405	C	T	FALSE	26.3804	family Clostridiales vadin BB60 group id.11286	0.137134	0.0266996	6.95697e-07	Coronary artery disease	-0.010367	0.063693	0.0195693	0.59628
rs34088226	5	4308946	A	G	FALSE	19.1453	family Clostridiales vadin BB60 group id.11286	-0.117807	0.026924	7.66214e-06	Coronary artery disease	0.002744	0.069617	0.0197442	0.889468
rs55682560	15	87392290	C	T	FALSE	25.33	family Clostridiales vadin BB60 group id.11286	-0.131519	0.0261319	4.97038e-07	Coronary artery disease	0.028242	0.067643	0.019742	0.152558
rs6588624	1	56849539	A	G	FALSE	22.9852	family Clostridiales vadin BB60 group id.11286	0.0662317	0.0138147	1.79287e-06	Coronary artery disease	0.002376	0.478015	0.0093539	0.799487
rs66714985	8	3305122	A	C	FALSE	21.4461	family Clostridiales vadin BB60 group id.11286	0.116908	0.0252447	4.85333e-06	Coronary artery disease	-0.01347	0.095212	0.0163029	0.40867
rs6755871	2	202450739	C	G	TRUE	19.5079	family Clostridiales vadin BB60 group id.11286	-0.0613825	0.0138976	9.33061e-06	Coronary artery disease	-0.002098	0.464367	0.0097776	0.830101
rs7226487	18	74373125	A	G	FALSE	21.5369	family Clostridiales vadin BB60 group id.11286	-0.0643682	0.0138701	3.58286e-06	Coronary artery disease	0.018793	0.447455	0.0093311	0.0440078
rs7538034	1	71391694	T	G	FALSE	22.4234	family Clostridiales vadin BB60 group id.11286	-0.078598	0.0165982	2.36706e-06	Coronary artery disease	0.0043	0.224031	0.011558	0.709865
rs7725895	5	142244898	A	G	FALSE	23.3799	family Clostridiales vadin BB60 group id.11286	-0.116224	0.0240367	3.94357e-06	Coronary artery disease	0.011013	0.120867	0.0144334	0.44545
rs989682	3	15564453	A	G	FALSE	20.4126	family Clostridiales vadin BB60 group id.11286	0.070194	0.0155364	6.84715e-06	Coronary artery disease	0.005273	0.314618	0.0098623	0.592884
rs9979874	21	38612024	G	C	TRUE	23.975	family Clostridiales vadin BB60 group id.11286	-0.0738925	0.0150911	1.05271e-06	Coronary artery disease	0.002166	0.320899	0.0098417	0.825805
rs11073596	15	86433579	G	T	FALSE	19.9119	family Coriobacteriaceae id.811	-0.0510212	0.0114339	8.14442e-06	Coronary artery disease	-0.00258	0.6173	0.0105923	0.807561
rs11250875	10	1922731	T	C	FALSE	21.5256	family Coriobacteriaceae id.811	0.06075	0.0130939	4.82848e-06	Coronary artery disease	-0.00878	0.207054	0.0113016	0.43723
rs11656361	17	8121332	A	C	FALSE	19.3938	family Coriobacteriaceae id.811	0.0773006	0.017553	8.0201e-06	Coronary artery disease	-0.0024	0.107032	0.0177856	0.892659
rs12974142	19	52895166	G	A	FALSE	19.8645	family Coriobacteriaceae id.811	0.0789796	0.0177205	8.51236e-06	Coronary artery disease	0.004569	0.119107	0.014794	0.757443
rs13307134	7	105084680	T	C	FALSE	20.0717	family Coriobacteriaceae id.811	-0.0565686	0.0126265	7.79938e-06	Coronary artery disease	-0.000211	0.737835	0.0115037	0.985366
rs1397793	5	90471451	A	G	FALSE	19.6816	family Coriobacteriaceae id.811	0.0498855	0.0112446	9.77372e-06	Coronary artery disease	0.01593	0.613442	0.0099753	0.110278
rs1816223	12	11494021	G	A	FALSE	20.6523	family Coriobacteriaceae id.811	0.0586265	0.0129006	4.84117e-06	Coronary artery disease	-0.004163	0.75074	0.0109562	0.70397
rs240104	1	176571431	T	C	FALSE	22.6297	family Coriobacteriaceae id.811	-0.0603429	0.0126849	1.51604e-06	Coronary artery disease	0.006605	0.211307	0.0121337	0.5862
rs2442778	3	11654412	A	G	FALSE	20.2718	family Coriobacteriaceae id.811	0.116408	0.0258545	9.02693e-06	Coronary artery disease	0.000607	0.900774	0.0178747	0.97291
rs3025411	9	136512906	A	G	FALSE	19.5657	family Coriobacteriaceae id.811	0.0926543	0.0209468	8.26913e-06	Coronary artery disease	-0.004219	0.065358	0.0262749	0.872431
rs34739816	17	37376685	G	T	FALSE	21.5943	family Coriobacteriaceae id.811	0.0965017	0.0207666	3.88356e-06	Coronary artery disease	0.007497	0.067861	0.0217592	0.730437
rs45480394	19	55857777	T	G	FALSE	19.8061	family Coriobacteriaceae id.811	-0.0504262	0.0113307	9.71449e-06	Coronary artery disease	0.004987	0.321168	0.0117731	0.671862
rs4880783	10	1223742	T	G	FALSE	20.4146	family Coriobacteriaceae id.811	-0.056503	0.0125055	5.89508e-06	Coronary artery disease	0.034557	0.742164	0.0107987	0.00137369
rs62448869	7	24464799	T	A	TRUE	19.8915	family Coriobacteriaceae id.811	-0.0486059	0.0108982	7.87281e-06	Coronary artery disease	-0.010478	0.408037	0.0098634	0.288095
rs67561917	20	62072077	A	G	FALSE	21.4864	family Coriobacteriaceae id.811	-0.0714367	0.0154113	5.39126e-06	Coronary artery disease	-0.027908	0.13603	0.0170285	0.101234
rs719099	10	65799217	A	G	FALSE	24.9568	family Coriobacteriaceae id.811	0.0778402	0.0155815	5.43313e-07	Coronary artery disease	-0.001974	0.15816	0.0128344	0.877763
rs7540303	1	179629191	C	T	FALSE	19.6316	family Coriobacteriaceae id.811	0.0483227	0.0109062	9.62144e-06	Coronary artery disease	0.009878	0.390509	0.0093518	0.290845
rs76779974	5	125460084	C	G	TRUE	20.3256	family Coriobacteriaceae id.811	0.0774888	0.0171877	5.63093e-06	Coronary artery disease	0.023772	0.097727	0.0161812	0.141802
rs7898585	10	5644995	C	T	FALSE	19.8499	family Coriobacteriaceae id.811	-0.0731501	0.0164186	5.24675e-06	Coronary artery disease	-0.005629	0.851959	0.014076	0.68923
rs80046645	5	459415	C	G	TRUE	20.7239	family Coriobacteriaceae id.811	0.25584	0.0561995	4.65693e-06	Coronary artery disease	-0.018165	0.036234	0.030167	0.547076
rs8010111	14	39660509	A	G	FALSE	20.3279	family Coriobacteriaceae id.811	0.103377	0.0229286	6.8962e-06	Coronary artery disease	0.01107	0.887365	0.0169242	0.513053
rs112893842	9	8786663	T	C	FALSE	22.6861	family Defluviitaleaceae id.1924	0.110761	0.0232545	2.7503e-06	Coronary artery disease	0.007053	0.129217	0.0138653	0.610976
rs1582238	1	118723685	C	T	FALSE	23.0417	family Defluviitaleaceae id.1924	-0.0801923	0.0167061	1.692e-06	Coronary artery disease	0.013889	0.579857	0.0095853	0.147341
rs17051335	4	122202910	C	T	FALSE	21.129	family Defluviitaleaceae id.1924	-0.134314	0.0292201	4.58121e-06	Coronary artery disease	-0.00851	0.072805	0.0178573	0.633679
rs1908593	18	59026148	T	C	FALSE	20.108	family Defluviitaleaceae id.1924	0.070223	0.0156601	7.85905e-06	Coronary artery disease	0.003002	0.531131	0.0095071	0.752182
rs28696126	7	79734541	T	A	TRUE	20.2229	family Defluviitaleaceae id.1924	0.107106	0.0238173	5.56327e-06	Coronary artery disease	-0.01078	0.832076	0.0149526	0.470944
rs4344384	10	66407366	T	G	FALSE	20.6124	family Defluviitaleaceae id.1924	-0.0708803	0.0156121	5.86017e-06	Coronary artery disease	-0.003498	0.493579	0.0093311	0.707753
rs4677103	3	72207794	A	G	FALSE	24.5975	family Defluviitaleaceae id.1924	0.0977203	0.0197033	9.42193e-07	Coronary artery disease	-0.008822	0.209324	0.0140173	0.529111
rs540220	9	93331308	C	T	FALSE	18.2929	family Defluviitaleaceae id.1924	0.123954	0.0289814	9.48135e-06	Coronary artery disease	-0.006958	0.886595	0.0172686	0.687
rs55658617	21	41811003	T	C	FALSE	24.0128	family Defluviitaleaceae id.1924	0.177314	0.0361844	1.40608e-06	Coronary artery disease	0.008831	0.056556	0.0282747	0.754791
rs72731813	4	147414743	C	T	FALSE	26.048	family Defluviitaleaceae id.1924	-0.149751	0.0293415	2.75778e-07	Coronary artery disease	0.020254	0.067592	0.0212758	0.341111
rs9608282	22	24804081	T	G	FALSE	21.5541	family Defluviitaleaceae id.1924	0.139014	0.0299429	4.60829e-06	Coronary artery disease	0.016761	0.076026	0.0190142	0.378048
rs9725395	1	85205632	A	G	FALSE	21.9692	family Defluviitaleaceae id.1924	-0.138357	0.0295185	3.41374e-06	Coronary artery disease	-0.003904	0.07594	0.0191022	0.838061
rs112381107	9	15269705	C	T	FALSE	21.4089	family Desulfovibrionaceae id.3169	0.211435	0.0456962	2.81877e-06	Coronary artery disease	0.045278	0.052749	0.0204264	0.0266471
rs11599763	10	11855599	C	T	FALSE	22.3881	family Desulfovibrionaceae id.3169	0.0555931	0.0117493	2.49701e-06	Coronary artery disease	-0.017475	0.584117	0.0097135	0.0720112
rs16851319	1	203308383	G	C	TRUE	23.556	family Desulfovibrionaceae id.3169	-0.0732697	0.0150964	2.39651e-06	Coronary artery disease	0.00977	0.198191	0.0128507	0.447092
rs17791387	9	81834426	A	G	FALSE	22.3134	family Desulfovibrionaceae id.3169	-0.0729251	0.0154381	2.09677e-06	Coronary artery disease	-0.011886	0.166968	0.0122695	0.332673
rs2692012	1	203991605	G	A	FALSE	20.2945	family Desulfovibrionaceae id.3169	-0.114231	0.0253568	1.5639e-06	Coronary artery disease	0.000809	0.876689	0.0191543	0.966311
rs2838334	21	45064961	G	A	FALSE	21.1571	family Desulfovibrionaceae id.3169	0.0571419	0.012423	3.82375e-06	Coronary artery disease	0.026431	0.303272	0.0101209	0.00901364
rs3935584	2	233929283	C	T	FALSE	20.6352	family Desulfovibrionaceae id.3169	-0.0525838	0.0115757	6.78141e-06	Coronary artery disease	-0.012098	0.512126	0.0097613	0.215203
rs4506934	17	2856662	C	T	FALSE	21.9453	family Desulfovibrionaceae id.3169	-0.0943381	0.020138	3.16046e-06	Coronary artery disease	-0.016118	0.116879	0.0154067	0.295483
rs6058181	20	33694801	C	T	FALSE	25.2527	family Desulfovibrionaceae id.3169	0.0834742	0.0166111	2.69911e-07	Coronary artery disease	-0.040196	0.137724	0.0133525	0.00260928
rs7164160	15	96159374	A	T	TRUE	19.6873	family Desulfovibrionaceae id.3169	-0.0574455	0.0129468	7.34345e-06	Coronary artery disease	0.017906	0.260011	0.0105239	0.0888546
rs72647048	8	57865378	T	C	FALSE	20.3071	family Desulfovibrionaceae id.3169	-0.0770089	0.017089	9.60882e-06	Coronary artery disease	0.010965	0.134602	0.0133536	0.411575
rs9928243	16	71541641	C	A	FALSE	21.1416	family Desulfovibrionaceae id.3169	-0.0541732	0.0117819	4.48477e-06	Coronary artery disease	-0.001651	0.431189	0.0094267	0.860969
rs11026530	11	22379097	T	C	FALSE	19.4707	family Enterobacteriaceae id.3469	0.0822408	0.0186379	9.42692e-06	Coronary artery disease	5e-05	0.145533	0.013119	0.996959
rs111229068	11	2563450	A	T	TRUE	20.921	family Enterobacteriaceae id.3469	0.110561	0.0241719	3.65359e-06	Coronary artery disease	-0.009534	0.063596	0.0225305	0.672179
rs2374342	2	42133542	C	A	FALSE	21.3375	family Enterobacteriaceae id.3469	0.0582927	0.0126195	4.51617e-06	Coronary artery disease	-0.021342	0.360537	0.0095223	0.0250092
rs35673018	16	54327745	G	A	FALSE	19.653	family Enterobacteriaceae id.3469	0.0899642	0.0202934	7.63115e-06	Coronary artery disease	0.024128	0.104805	0.0184244	0.190341
rs4792380	17	13521040	A	T	TRUE	20.1247	family Enterobacteriaceae id.3469	0.115598	0.0257683	9.48965e-06	Coronary artery disease	7.2e-05	0.070666	0.0186123	0.996913
rs504442	18	55145547	T	G	FALSE	19.7278	family Enterobacteriaceae id.3469	0.084159	0.0189479	5.17095e-06	Coronary artery disease	0.013948	0.119275	0.0144345	0.333895
rs61973590	14	27718039	C	G	TRUE	20.5039	family Enterobacteriaceae id.3469	-0.0605392	0.0133696	8.53532e-06	Coronary artery disease	-0.02408	0.271095	0.0110572	0.0294239
rs62210023	20	55340092	A	G	FALSE	21.7422	family Enterobacteriaceae id.3469	0.0606754	0.0130125	3.13163e-06	Coronary artery disease	0.002097	0.325861	0.0100861	0.835299
rs78143293	18	57672335	A	G	FALSE	24.7919	family Enterobacteriaceae id.3469	-0.0848521	0.0170415	1.19564e-06	Coronary artery disease	-0.023468	0.146902	0.0135198	0.0825962
rs79757635	13	110840418	C	A	FALSE	19.6146	family Enterobacteriaceae id.3469	0.0758597	0.0171286	9.31859e-06	Coronary artery disease	0.019059	0.157236	0.0143117	0.182957
rs80319214	2	4015933	C	G	TRUE	21.0481	family Enterobacteriaceae id.3469	0.0990404	0.0215877	6.95312e-06	Coronary artery disease	0.038321	0.090708	0.0237634	0.10683
rs1074800	5	3002546	G	A	FALSE	20.4591	family Erysipelotrichaceae id.2149	-0.0492438	0.010887	6.14582e-06	Coronary artery disease	0.006751	0.601392	0.0099753	0.49855
rs10781552	10	133897233	C	T	FALSE	22.633	family Erysipelotrichaceae id.2149	-0.0552212	0.0116074	2.33115e-06	Coronary artery disease	0.009412	0.297422	0.010387	0.364865
rs17530232	13	40385457	A	G	FALSE	21.0422	family Erysipelotrichaceae id.2149	0.10305	0.0224648	2.79126e-06	Coronary artery disease	0.016504	0.057419	0.0255927	0.51901
rs1884466	1	64139196	C	T	FALSE	19.7596	family Erysipelotrichaceae id.2149	-0.0475363	0.0106939	9.52708e-06	Coronary artery disease	-0.00181	0.402752	0.0094702	0.848427
rs2300774	3	195793712	A	G	FALSE	24.0936	family Erysipelotrichaceae id.2149	-0.0524152	0.0106784	8.95468e-07	Coronary artery disease	0.002847	0.552562	0.0095723	0.766145
rs290833	1	97457427	T	G	FALSE	19.9427	family Erysipelotrichaceae id.2149	-0.0497374	0.0111376	8.02897e-06	Coronary artery disease	-0.006195	0.351126	0.0101752	0.542634
rs35161940	17	70327224	T	C	FALSE	23.1182	family Erysipelotrichaceae id.2149	-0.0806041	0.0167641	1.8451e-06	Coronary artery disease	-0.001522	0.115419	0.0145713	0.916811
rs4078432	14	48997206	T	C	FALSE	20.7231	family Erysipelotrichaceae id.2149	0.0608929	0.0133764	4.23107e-06	Coronary artery disease	0.02034	0.770377	0.0118785	0.086834
rs56970041	14	80357610	T	G	FALSE	19.3853	family Erysipelotrichaceae id.2149	0.0724145	0.0164471	5.40344e-06	Coronary artery disease	0.008697	0.118518	0.0143584	0.54471
rs62504403	8	38803551	C	T	FALSE	28.3708	family Erysipelotrichaceae id.2149	0.0681159	0.0127883	1.12264e-07	Coronary artery disease	-0.007858	0.211887	0.0123814	0.525649
rs7234058	18	5830507	T	C	FALSE	23.7438	family Erysipelotrichaceae id.2149	-0.0945759	0.0194091	9.12347e-07	Coronary artery disease	-0.021821	0.07927	0.0192065	0.255903
rs7826267	8	2954952	G	T	FALSE	17.755	family Erysipelotrichaceae id.2149	0.0839071	0.0199131	9.28453e-06	Coronary artery disease	-0.004371	0.865608	0.0191	0.818987
rs8003149	14	56156504	C	T	FALSE	21.2477	family Erysipelotrichaceae id.2149	0.0538798	0.0116888	4.08479e-06	Coronary artery disease	-0.007585	0.285663	0.0103501	0.463652
rs10759623	9	115821485	C	T	FALSE	25.4248	family Family XI id.1936	-0.162115	0.032151	5.78309e-07	Coronary artery disease	-0.000443	0.217325	0.0112115	0.968481
rs11547158	7	148921732	A	G	FALSE	22.6956	family Family XI id.1936	-0.177599	0.0372795	2.70222e-06	Coronary artery disease	-0.013461	0.124733	0.014617	0.357094
rs17379710	11	35334668	T	C	FALSE	21.3082	family Family XI id.1936	-0.116383	0.0252125	3.97109e-06	Coronary artery disease	0.004596	0.474585	0.0093148	0.621726
rs2155352	11	95357209	A	G	FALSE	24.7948	family Family XI id.1936	-0.150538	0.0302319	6.63437e-07	Coronary artery disease	0.007428	0.216964	0.0114407	0.516169
rs2156611	18	43345864	T	C	FALSE	20.0681	family Family XI id.1936	-0.112486	0.0251099	9.42671e-06	Coronary artery disease	0.005513	0.466457	0.0092399	0.550739
rs3733511	4	119955787	A	G	FALSE	21.7952	family Family XI id.1936	0.128253	0.0274718	3.38556e-06	Coronary artery disease	0.012771	0.276217	0.010337	0.216659
rs488164	1	239995451	G	T	FALSE	21.3857	family Family XI id.1936	-0.117998	0.025516	4.79789e-06	Coronary artery disease	-0.008532	0.590012	0.0093605	0.362035
rs6025153	20	55348292	C	G	TRUE	20.5026	family Family XI id.1936	-0.118619	0.0261969	7.07082e-06	Coronary artery disease	-0.006137	0.634838	0.0103283	0.552384
rs697771	16	54115200	A	G	FALSE	21.8947	family Family XI id.1936	-0.117677	0.0251491	3.19374e-06	Coronary artery disease	0.014505	0.449747	0.009292	0.11852
rs78222136	16	64956642	G	C	TRUE	19.3083	family Family XI id.1936	0.224835	0.0511672	8.4126e-06	Coronary artery disease	0.003826	0.067981	0.0191652	0.841768
rs10404377	19	16174657	A	C	FALSE	20.3111	family Family XIII id.1957	0.0503183	0.011165	6.99021e-06	Coronary artery disease	-0.011502	0.556379	0.0120218	0.338689
rs118170811	10	102366896	A	G	FALSE	22.8603	family Family XIII id.1957	0.151619	0.0317112	1.80356e-06	Coronary artery disease	-0.070216	0.035024	0.0305744	0.0216436
rs12643275	4	162211872	A	T	TRUE	22.3717	family Family XIII id.1957	-0.0550907	0.0116474	2.41524e-06	Coronary artery disease	0.001946	0.353268	0.0104022	0.851601
rs12904405	15	94105415	A	G	FALSE	19.5463	family Family XIII id.1957	-0.0851896	0.0192688	7.67414e-06	Coronary artery disease	0.008393	0.095077	0.0157184	0.593371
rs1887048	1	65170838	G	A	FALSE	20.0263	family Family XIII id.1957	0.0579979	0.0129602	9.65384e-06	Coronary artery disease	-0.012182	0.246556	0.0114668	0.288065
rs1999289	21	19685992	A	T	TRUE	20.9441	family Family XIII id.1957	-0.0637366	0.013927	2.53805e-06	Coronary artery disease	-0.00427	0.291729	0.0125443	0.733561
rs3098182	15	50802980	T	G	FALSE	21.3162	family Family XIII id.1957	-0.0508511	0.011014	4.04027e-06	Coronary artery disease	0.007218	0.529418	0.0097743	0.460232
rs482905	1	166557202	G	T	FALSE	22.0035	family Family XIII id.1957	0.0596528	0.012717	3.72349e-06	Coronary artery disease	0.005125	0.247714	0.0106531	0.630461
rs6501525	17	70218627	A	G	FALSE	23.6033	family Family XIII id.1957	0.0561559	0.0115587	1.23726e-06	Coronary artery disease	-0.0083	0.313087	0.0112799	0.461839
rs66753613	1	39212021	G	A	FALSE	20.3754	family Family XIII id.1957	0.0651136	0.0144251	8.08295e-06	Coronary artery disease	-0.013877	0.178472	0.0132787	0.295995
rs6797051	3	88995218	C	T	FALSE	22.1215	family Family XIII id.1957	-0.0805985	0.0171364	4.89283e-06	Coronary artery disease	-0.0121	0.120888	0.0142389	0.395446
rs7076829	10	7906746	T	A	TRUE	21.1399	family Family XIII id.1957	-0.0516394	0.0112313	4.76091e-06	Coronary artery disease	-0.010975	0.372612	0.0104174	0.2921
rs7514702	1	186914023	T	C	FALSE	21.9306	family Family XIII id.1957	-0.0663236	0.0141626	3.91643e-06	Coronary artery disease	0.005611	0.212443	0.01118	0.615752
rs10402491	19	13425799	C	T	FALSE	19.8524	family Lachnospiraceae id.1987	0.0661701	0.014851	7.58351e-06	Coronary artery disease	-0.007897	0.15616	0.0127801	0.536631
rs11139361	9	72179847	C	T	FALSE	20.0226	family Lachnospiraceae id.1987	-0.0494463	0.0110503	4.26265e-06	Coronary artery disease	0.004952	0.625004	0.0096407	0.607494
rs112040820	17	80469064	A	G	FALSE	22.0322	family Lachnospiraceae id.1987	0.0549584	0.0117086	2.41835e-06	Coronary artery disease	-0.005603	0.260614	0.011923	0.638403
rs11755180	6	161957425	C	G	TRUE	22.0245	family Lachnospiraceae id.1987	-0.049227	0.0104894	2.6898e-06	Coronary artery disease	-0.000778	0.474525	0.0094908	0.934667
rs11841382	13	38004672	G	T	FALSE	16.9128	family Lachnospiraceae id.1987	-0.0718128	0.017462	9.57767e-06	Coronary artery disease	0.000102	0.117766	0.0143193	0.994317
rs11979110	7	130436459	T	C	FALSE	22.7297	family Lachnospiraceae id.1987	-0.0500924	0.0105069	1.81844e-06	Coronary artery disease	-0.019114	0.455381	0.0092909	0.0396598
rs1205443	20	36876868	A	G	FALSE	19.9867	family Lachnospiraceae id.1987	0.0501415	0.0112157	7.28836e-06	Coronary artery disease	0.00291	0.347438	0.010098	0.773213
rs12562372	1	117031337	G	T	FALSE	23.3229	family Lachnospiraceae id.1987	-0.0515295	0.01067	1.42945e-06	Coronary artery disease	0.01247	0.539066	0.0115591	0.280675
rs12760724	1	214031969	A	C	FALSE	20.1553	family Lachnospiraceae id.1987	-0.0484566	0.0107934	7.26742e-06	Coronary artery disease	0.000358	0.374282	0.009531	0.970037
rs13005175	2	232469722	G	A	FALSE	20.6936	family Lachnospiraceae id.1987	-0.0993483	0.0218395	8.37067e-06	Coronary artery disease	-0.016274	0.902509	0.018609	0.381834
rs146660815	6	46664437	T	C	FALSE	20.3566	family Lachnospiraceae id.1987	-0.215114	0.0476778	6.53236e-06	Coronary artery disease	0.001008	0.037327	0.0263933	0.969535
rs2159863	4	10245354	A	G	FALSE	20.7064	family Lachnospiraceae id.1987	-0.0585831	0.0128742	3.69556e-06	Coronary artery disease	-0.025094	0.198175	0.0117644	0.0329208
rs2910921	5	32348593	C	T	FALSE	20.0141	family Lachnospiraceae id.1987	-0.160302	0.035832	8.41977e-06	Coronary artery disease	0.001108	0.908067	0.0191782	0.953929
rs3127230	10	103392503	C	T	FALSE	20.1405	family Lachnospiraceae id.1987	-0.0503537	0.0112201	6.20326e-06	Coronary artery disease	0.011848	0.300879	0.0101665	0.243857
rs35524804	9	100113683	T	C	FALSE	23.5367	family Lachnospiraceae id.1987	-0.0607481	0.0125216	2.44997e-06	Coronary artery disease	-0.011908	0.203108	0.0130397	0.361131
rs7359994	19	29408858	C	T	FALSE	20.0085	family Lachnospiraceae id.1987	0.0503142	0.0112482	5.35895e-06	Coronary artery disease	-0.0073	0.664481	0.0102762	0.477469
rs79086868	9	133791605	T	C	FALSE	22.3022	family Lachnospiraceae id.1987	0.0776723	0.0164472	3.01426e-06	Coronary artery disease	-0.015477	0.121824	0.0152535	0.310272
rs959845	4	186906801	T	C	FALSE	20.9711	family Lachnospiraceae id.1987	0.0493666	0.0107801	5.16952e-06	Coronary artery disease	0.01116	0.573784	0.0106357	0.294044
rs9929145	16	76559184	G	A	FALSE	26.282	family Lachnospiraceae id.1987	-0.125721	0.0245233	2.83596e-07	Coronary artery disease	-0.025365	0.051399	0.0235299	0.281037
rs11674854	2	28903275	C	T	FALSE	22.4383	family Lactobacillaceae id.1836	-0.0830224	0.0175267	2.59543e-06	Coronary artery disease	-0.006538	0.370763	0.0103598	0.527981
rs1530559	2	135755629	G	A	FALSE	19.0627	family Lactobacillaceae id.1836	0.0772453	0.0176921	9.6525e-06	Coronary artery disease	0.001175	0.502713	0.011583	0.9192
rs1590596	13	23836941	C	G	TRUE	22.2382	family Lactobacillaceae id.1836	-0.10381	0.0220135	3.89933e-06	Coronary artery disease	0.013277	0.183472	0.0128289	0.300704
rs16861661	1	18501459	G	A	FALSE	25.969	family Lactobacillaceae id.1836	-0.193287	0.0379293	2.70128e-07	Coronary artery disease	0.001878	0.076703	0.0174967	0.914524
rs328312	16	73890910	T	A	TRUE	24.0676	family Lactobacillaceae id.1836	0.082529	0.0168225	8.69121e-07	Coronary artery disease	-0.004348	0.449382	0.0093865	0.643209
rs6092149	20	54192992	A	T	TRUE	23.5099	family Lactobacillaceae id.1836	-0.0825646	0.0170282	1.38159e-06	Coronary artery disease	-0.003736	0.453367	0.0093453	0.689322
rs62314653	4	109896462	C	A	FALSE	20.3789	family Lactobacillaceae id.1836	0.177082	0.0392269	6.59189e-06	Coronary artery disease	0.008937	0.06333	0.0204644	0.662322
rs74599091	1	179720669	A	G	FALSE	20.3232	family Lactobacillaceae id.1836	0.191613	0.0425039	7.6952e-06	Coronary artery disease	-0.006519	0.04093	0.0263705	0.804747
rs768253	8	69010103	T	G	FALSE	21.5699	family Lactobacillaceae id.1836	-0.0792344	0.0170604	3.60761e-06	Coronary artery disease	-0.002756	0.413361	0.0092594	0.765976
rs77478751	3	173151665	A	G	FALSE	21.4207	family Lactobacillaceae id.1836	-0.219178	0.0473566	5.9595e-06	Coronary artery disease	-0.037801	0.04465	0.0327915	0.249005
rs820999	1	16773387	G	T	FALSE	19.8611	family Lactobacillaceae id.1836	0.0758291	0.0170151	8.88567e-06	Coronary artery disease	-0.007255	0.557262	0.0094713	0.443675
rs921925	19	6928017	A	C	FALSE	24.555	family Lactobacillaceae id.1836	0.0999419	0.0201687	5.77192e-07	Coronary artery disease	0.003148	0.229417	0.0111311	0.777322
rs9345899	6	67559323	A	G	FALSE	19.7741	family Lactobacillaceae id.1836	-0.124042	0.0278946	9.44583e-06	Coronary artery disease	-0.000474	0.122371	0.0149613	0.974726
rs10202904	2	125440268	G	T	FALSE	26.7616	family Methanobacteriaceae id.121	0.121754	0.0235357	3.01432e-07	Coronary artery disease	0.005757	0.527042	0.0097461	0.554723
rs10424197	19	46439321	A	G	FALSE	20.2105	family Methanobacteriaceae id.121	0.111274	0.0247517	9.27897e-06	Coronary artery disease	-0.01873	0.654742	0.0102045	0.066437
rs11018665	11	89349287	A	T	TRUE	19.7973	family Methanobacteriaceae id.121	0.111465	0.0250516	6.51869e-06	Coronary artery disease	-0.025934	0.307069	0.0102425	0.0113415
rs12825290	12	43701132	C	G	TRUE	19.2963	family Methanobacteriaceae id.121	-0.216781	0.0493496	6.07561e-06	Coronary artery disease	0.026232	0.058721	0.0215268	0.223005
rs4257531	3	2086167	G	A	FALSE	20.3158	family Methanobacteriaceae id.121	0.164498	0.0364959	7.44338e-06	Coronary artery disease	-0.016187	0.114336	0.0173424	0.350626
rs56131665	5	178160975	G	A	FALSE	20.669	family Methanobacteriaceae id.121	0.178661	0.039298	6.17988e-06	Coronary artery disease	0.003742	0.093668	0.0178465	0.833919
rs6508769	19	28827760	C	T	FALSE	19.8563	family Methanobacteriaceae id.121	-0.153519	0.0344519	8.22527e-06	Coronary artery disease	-0.006371	0.81951	0.0136067	0.639624
rs6776814	3	15053083	T	C	FALSE	23.4827	family Methanobacteriaceae id.121	-0.199566	0.0411825	1.63061e-06	Coronary artery disease	0.01541	0.084522	0.0176879	0.383635
rs73068003	7	10773932	G	T	FALSE	20.2062	family Methanobacteriaceae id.121	-0.15814	0.0351803	8.44578e-06	Coronary artery disease	-0.022719	0.135192	0.0137349	0.0981047
rs73457410	13	41956181	A	G	FALSE	24.316	family Methanobacteriaceae id.121	0.21534	0.0436695	1.40854e-06	Coronary artery disease	-0.008037	0.08941	0.0165169	0.626546
rs75208022	12	21338861	C	T	FALSE	21.7174	family Methanobacteriaceae id.121	-0.227245	0.048763	5.92107e-06	Coronary artery disease	-0.004983	0.068319	0.0196475	0.799789
rs894996	4	104418307	C	A	FALSE	23.3494	family Methanobacteriaceae id.121	0.216999	0.0449076	1.87556e-06	Coronary artery disease	-0.001049	0.081933	0.0169492	0.95065
rs111966731	15	93941937	T	C	FALSE	20.9516	family Oxalobacteraceae id.2966	0.204031	0.0445746	4.56321e-06	Coronary artery disease	0.025996	0.060871	0.0201646	0.197332
rs11246212	11	610277	C	T	FALSE	21.7452	family Oxalobacteraceae id.2966	-0.13607	0.0291797	4.50837e-06	Coronary artery disease	0.003616	0.83412	0.0137403	0.792421
rs12002250	9	19682558	A	C	FALSE	19.4082	family Oxalobacteraceae id.2966	0.196145	0.044523	5.53197e-06	Coronary artery disease	0.024878	0.054623	0.0216267	0.250005
rs12509763	4	84254259	C	G	TRUE	20.4876	family Oxalobacteraceae id.2966	-0.16332	0.0360823	8.04841e-06	Coronary artery disease	-0.013622	0.090222	0.0171447	0.426887
rs1569853	6	38550301	T	C	FALSE	24.7136	family Oxalobacteraceae id.2966	-0.140043	0.0281704	7.45178e-07	Coronary artery disease	-0.018284	0.126333	0.0144714	0.206425
rs17138946	16	5984558	G	T	FALSE	19.3876	family Oxalobacteraceae id.2966	-0.189444	0.0430248	8.09003e-06	Coronary artery disease	0.041594	0.053707	0.0222122	0.061128
rs36057338	4	189935314	G	T	FALSE	20.7428	family Oxalobacteraceae id.2966	0.181604	0.0398742	6.25792e-06	Coronary artery disease	0.004999	0.071324	0.0179431	0.78055
rs4428215	3	171947435	G	A	FALSE	29.8121	family Oxalobacteraceae id.2966	0.12561	0.0230053	4.87933e-08	Coronary artery disease	0.002268	0.264233	0.0102968	0.825667
rs561239	12	18793583	A	G	FALSE	19.8637	family Oxalobacteraceae id.2966	0.105525	0.0236769	7.19383e-06	Coronary artery disease	0.011061	0.21894	0.0118068	0.348843
rs6000536	22	37421469	C	T	FALSE	24.0584	family Oxalobacteraceae id.2966	-0.118383	0.0241355	7.3872e-07	Coronary artery disease	-0.007001	0.191177	0.0130679	0.592139
rs62435498	7	1794263	C	A	FALSE	20.5312	family Oxalobacteraceae id.2966	0.181521	0.0400608	7.4583e-06	Coronary artery disease	0.002348	0.057535	0.0225359	0.917019
rs736744	9	87514407	T	C	FALSE	27.7207	family Oxalobacteraceae id.2966	-0.105642	0.0200648	1.49417e-07	Coronary artery disease	-0.011297	0.56391	0.0095527	0.23697
rs7993559	13	23443627	A	C	FALSE	20.9744	family Oxalobacteraceae id.2966	-0.0921059	0.0201114	5.03733e-06	Coronary artery disease	-0.001963	0.549293	0.0105163	0.851925
rs80330081	4	67427392	A	C	FALSE	19.5969	family Oxalobacteraceae id.2966	-0.18756	0.0423688	6.64003e-06	Coronary artery disease	-0.013459	0.061001	0.0202852	0.507016
rs934049	2	16056779	G	A	FALSE	21.1517	family Oxalobacteraceae id.2966	0.109751	0.0238636	4.21143e-06	Coronary artery disease	-0.007195	0.18935	0.01351	0.594333
rs10840326	11	9951672	C	G	TRUE	23.1259	family Pasteurellaceae id.3689	-0.0717634	0.0149229	1.43843e-06	Coronary artery disease	-0.018463	0.430394	0.0094452	0.0506128
rs10965428	9	22718481	C	A	FALSE	21.5614	family Pasteurellaceae id.3689	-0.119902	0.0258219	4.29151e-06	Coronary artery disease	0.006185	0.085461	0.0164691	0.70725
rs111582866	16	48742489	G	A	FALSE	19.7531	family Pasteurellaceae id.3689	-0.113957	0.0256403	7.06627e-06	Coronary artery disease	-0.024137	0.085917	0.017614	0.170584
rs12050685	15	73477482	A	G	FALSE	19.385	family Pasteurellaceae id.3689	-0.0670948	0.015239	9.18523e-06	Coronary artery disease	0.005883	0.349629	0.0099308	0.553581
rs12191680	6	129224488	C	G	TRUE	26.8692	family Pasteurellaceae id.3689	0.102214	0.0197189	3.04902e-07	Coronary artery disease	0.019002	0.154662	0.0128691	0.139795
rs16970009	17	32862601	A	G	FALSE	19.0274	family Pasteurellaceae id.3689	0.187381	0.0429572	7.31526e-06	Coronary artery disease	0.001986	0.058156	0.0196605	0.919539
rs35510	12	115491973	A	G	FALSE	21.4556	family Pasteurellaceae id.3689	0.122729	0.0264958	4.01578e-06	Coronary artery disease	-0.021146	0.076011	0.0186177	0.256041
rs4822728	22	26891808	T	C	FALSE	21.1558	family Pasteurellaceae id.3689	0.0685479	0.0149032	4.71846e-06	Coronary artery disease	0.006299	0.394339	0.0097211	0.517003
rs6092684	20	57274077	A	T	TRUE	21.7689	family Pasteurellaceae id.3689	0.0684647	0.014674	3.44057e-06	Coronary artery disease	-0.001499	0.437675	0.00967	0.87681
rs62568866	9	6818307	T	A	TRUE	20.7303	family Pasteurellaceae id.3689	-0.118018	0.0259206	7.2267e-06	Coronary artery disease	0.006002	0.08608	0.0178334	0.73645
rs6972479	7	116918060	A	G	FALSE	19.8779	family Pasteurellaceae id.3689	-0.0781862	0.0175366	7.74819e-06	Coronary artery disease	0.031534	0.220122	0.0121413	0.00939745
rs72756943	5	26531908	G	A	FALSE	21.308	family Pasteurellaceae id.3689	0.13988	0.0303029	3.3522e-06	Coronary artery disease	-0.004337	0.06836	0.0223328	0.84602
rs73139353	3	97972214	A	C	FALSE	21.092	family Pasteurellaceae id.3689	-0.222573	0.0484634	8.71325e-06	Coronary artery disease	-0.006818	0.05557	0.0230867	0.767749
rs731534	20	5412480	C	G	TRUE	20.7979	family Pasteurellaceae id.3689	-0.0986502	0.0216316	9.46303e-06	Coronary artery disease	0.002991	0.188217	0.0127518	0.814554
rs76022354	10	94306385	C	T	FALSE	23.5599	family Pasteurellaceae id.3689	0.24289	0.0500406	1.82856e-06	Coronary artery disease	-0.019953	0.053564	0.0214735	0.352791
rs78909003	9	105650242	T	C	FALSE	23.4153	family Pasteurellaceae id.3689	-0.241159	0.0498372	2.04894e-06	Coronary artery disease	0.025781	0.044672	0.026138	0.323966
rs9382510	6	55448491	C	T	FALSE	26.9206	family Pasteurellaceae id.3689	-0.0881865	0.0169965	2.476e-07	Coronary artery disease	0.001189	0.265424	0.0106042	0.910724
rs9895850	17	64535013	T	C	FALSE	18.4969	family Pasteurellaceae id.3689	-0.176406	0.041017	9.0826e-06	Coronary artery disease	0.01172	0.055559	0.0197051	0.551997
rs9938097	16	84977389	C	T	FALSE	20.2089	family Pasteurellaceae id.3689	0.0710386	0.0158024	8.22602e-06	Coronary artery disease	0.008465	0.648564	0.010727	0.430036
rs117452796	9	9423378	A	G	FALSE	22.0361	family Peptococcaceae id.2024	-0.257982	0.0549569	3.15297e-06	Coronary artery disease	-0.008672	0.059672	0.0220851	0.694568
rs11787651	9	15134457	A	G	FALSE	19.9223	family Peptococcaceae id.2024	0.128888	0.0288764	8.28972e-06	Coronary artery disease	-0.013728	0.058009	0.024023	0.567694
rs12144792	1	27418225	C	T	FALSE	20.7877	family Peptococcaceae id.2024	0.064399	0.0141246	5.82237e-06	Coronary artery disease	-0.008903	0.35889	0.0099492	0.37087
rs12634826	3	182984048	T	G	FALSE	24.031	family Peptococcaceae id.2024	-0.0739885	0.0150931	1.01109e-06	Coronary artery disease	-0.00463	0.293778	0.0108682	0.670099
rs12992764	2	188895743	T	G	FALSE	23.5018	family Peptococcaceae id.2024	0.0684213	0.0141137	1.46157e-06	Coronary artery disease	0.013397	0.389664	0.010097	0.184563
rs150600492	10	129175962	A	C	FALSE	21.9566	family Peptococcaceae id.2024	0.135774	0.0289757	2.31308e-06	Coronary artery disease	0.018991	0.060206	0.0219233	0.386354
rs35703006	8	28614217	G	T	FALSE	24.4482	family Peptococcaceae id.2024	0.0812655	0.0164355	4.94778e-07	Coronary artery disease	-0.000883	0.218131	0.0112756	0.937581
rs4990837	8	3580757	G	A	FALSE	23.9904	family Peptococcaceae id.2024	-0.0910387	0.0185869	1.74193e-06	Coronary artery disease	-0.015813	0.813899	0.0132059	0.231143
rs75430375	5	89252884	C	T	FALSE	21.7118	family Peptococcaceae id.2024	-0.147941	0.0317498	3.40847e-06	Coronary artery disease	-0.014082	0.065621	0.0198365	0.477765
rs75898026	13	113561082	A	G	FALSE	22.4236	family Peptococcaceae id.2024	-0.0821779	0.0173541	2.02209e-06	Coronary artery disease	-0.001709	0.200971	0.012653	0.892559
rs10805326	4	14324623	A	G	FALSE	21.3057	family Peptostreptococcaceae id.2042	-0.0566637	0.012276	4.03395e-06	Coronary artery disease	-0.007344	0.675636	0.01016	0.469779
rs117020988	7	46710977	C	T	FALSE	24.0282	family Peptostreptococcaceae id.2042	0.182411	0.0372126	1.02795e-06	Coronary artery disease	-0.011742	0.0582	0.0195889	0.548891
rs12377846	9	16786784	C	A	FALSE	24.2602	family Peptostreptococcaceae id.2042	-0.252	0.0511627	7.26256e-07	Coronary artery disease	-0.068466	0.035555	0.0284518	0.0161113
rs12986312	19	17414138	T	G	FALSE	20.6129	family Peptostreptococcaceae id.2042	0.0571818	0.0125947	5.76713e-06	Coronary artery disease	0.000556	0.29742	0.0104348	0.957506
rs1467258	17	38216487	G	A	FALSE	19.9955	family Peptostreptococcaceae id.2042	0.072584	0.0162321	7.89805e-06	Coronary artery disease	0.024634	0.148477	0.0143009	0.0849689
rs1520207	3	151781175	T	C	FALSE	21.8417	family Peptostreptococcaceae id.2042	-0.0525658	0.0112476	3.16548e-06	Coronary artery disease	0.00243	0.523039	0.0092996	0.79386
rs2644627	8	26726641	C	G	TRUE	24.7606	family Peptostreptococcaceae id.2042	-0.0558506	0.011224	6.3333e-07	Coronary artery disease	-0.008127	0.425378	0.0093507	0.384773
rs4692811	4	171180190	C	T	FALSE	25.5952	family Peptostreptococcaceae id.2042	0.0642075	0.0126913	4.21124e-07	Coronary artery disease	-0.015192	0.292344	0.0100644	0.131175
rs59865771	16	89246670	C	T	FALSE	20.3492	family Peptostreptococcaceae id.2042	-0.0573764	0.0127192	7.69024e-06	Coronary artery disease	-0.000154	0.297086	0.0110453	0.988876
rs59987323	22	37976422	C	T	FALSE	22.029	family Peptostreptococcaceae id.2042	-0.0537078	0.011443	2.70085e-06	Coronary artery disease	0.017998	0.433265	0.0126964	0.156318
rs61841503	10	17019559	G	A	FALSE	32.495	family Peptostreptococcaceae id.2042	0.0919658	0.0161331	9.80122e-09	Coronary artery disease	0.014438	0.144558	0.0131885	0.27363
rs6721459	2	67852836	G	A	FALSE	20.7299	family Peptostreptococcaceae id.2042	-0.0509823	0.0111975	5.07762e-06	Coronary artery disease	-0.001735	0.4583	0.0094539	0.854388
rs75819860	18	65324280	T	A	TRUE	22.1334	family Peptostreptococcaceae id.2042	0.126264	0.0268383	2.48737e-06	Coronary artery disease	0.004343	0.043336	0.0337626	0.897648
rs76982728	7	44312824	T	C	FALSE	21.6517	family Peptostreptococcaceae id.2042	0.124203	0.0266923	3.24056e-06	Coronary artery disease	0.00243	0.078466	0.0207816	0.906915
rs77540684	10	14650535	T	G	FALSE	18.8774	family Peptostreptococcaceae id.2042	0.106725	0.0245638	8.13711e-06	Coronary artery disease	0.014418	0.075546	0.0185786	0.437718
rs9573937	13	77351196	A	G	FALSE	23.559	family Peptostreptococcaceae id.2042	-0.0693637	0.0142907	1.70589e-06	Coronary artery disease	-0.019848	0.179624	0.0123064	0.106785
rs10119172	9	2233969	C	G	TRUE	26.7386	family Porphyromonadaceae id.943	-0.0737324	0.014259	1.32425e-07	Coronary artery disease	0.005631	0.181151	0.0122152	0.64481
rs10762312	10	71571863	A	G	FALSE	19.4266	family Porphyromonadaceae id.943	0.052368	0.0118814	8.70362e-06	Coronary artery disease	0.004662	0.691634	0.0104163	0.654466
rs10858364	9	138076081	G	T	FALSE	20.9512	family Porphyromonadaceae id.943	0.055316	0.012085	4.31062e-06	Coronary artery disease	0.006615	0.271656	0.0139989	0.636542
rs12486680	3	191568066	A	C	FALSE	20.2937	family Porphyromonadaceae id.943	0.0984639	0.0218573	4.29082e-06	Coronary artery disease	0.020584	0.062082	0.0198593	0.299974
rs17065783	3	62035586	A	G	FALSE	23.4028	family Porphyromonadaceae id.943	-0.059133	0.0122235	1.79349e-06	Coronary artery disease	0.011808	0.242171	0.0106988	0.269732
rs1980561	14	63386516	A	G	FALSE	19.7191	family Porphyromonadaceae id.943	-0.0485289	0.0109284	8.9454e-06	Coronary artery disease	0.011349	0.404595	0.0094061	0.227602
rs3111851	3	189854046	G	C	TRUE	23.0709	family Porphyromonadaceae id.943	-0.0581896	0.0121147	2.19498e-06	Coronary artery disease	0.007036	0.743754	0.0108682	0.517378
rs35233670	17	63750903	T	C	FALSE	19.9528	family Porphyromonadaceae id.943	-0.0473576	0.010602	7.90988e-06	Coronary artery disease	0.004374	0.424347	0.0094463	0.643336
rs35961441	1	240929774	A	C	FALSE	19.4923	family Porphyromonadaceae id.943	0.0915257	0.0207306	8.37394e-06	Coronary artery disease	-0.002708	0.074277	0.0177183	0.878527
rs6953849	7	69251692	A	G	FALSE	22.702	family Porphyromonadaceae id.943	0.0718149	0.0150724	2.44478e-06	Coronary artery disease	0.022881	0.144391	0.0131559	0.0819955
rs7330827	13	23531802	T	C	FALSE	19.1403	family Porphyromonadaceae id.943	-0.103842	0.0237355	8.04896e-06	Coronary artery disease	0.025973	0.063584	0.0217788	0.233033
rs864093	4	149825977	A	C	FALSE	20.1883	family Porphyromonadaceae id.943	-0.0527939	0.0117499	9.59798e-06	Coronary artery disease	0.011484	0.279503	0.0102838	0.264119
rs10131942	14	78643095	C	G	TRUE	19.6153	family Prevotellaceae id.960	0.0701212	0.0158326	8.60815e-06	Coronary artery disease	0.019889	0.160464	0.0125302	0.112449
rs12057990	1	99470269	C	T	FALSE	19.8891	family Prevotellaceae id.960	0.0589878	0.0132268	8.9747e-06	Coronary artery disease	-0.002981	0.241804	0.0111061	0.788383
rs12118202	1	210681370	T	C	FALSE	26.0748	family Prevotellaceae id.960	-0.0751986	0.0147265	5.5423e-07	Coronary artery disease	0.026023	0.216201	0.0111506	0.0196079
rs13069367	3	71801830	A	C	FALSE	20.3386	family Prevotellaceae id.960	-0.0539768	0.0119687	7.39486e-06	Coronary artery disease	0.006625	0.393951	0.0095745	0.488972
rs148376875	3	170126707	T	G	FALSE	22.2521	family Prevotellaceae id.960	0.084515	0.0179163	2.08027e-06	Coronary artery disease	-0.018508	0.109594	0.0186709	0.321553
rs2206482	20	9771109	T	G	FALSE	23.4646	family Prevotellaceae id.960	-0.0569105	0.0117486	1.30377e-06	Coronary artery disease	0.012682	0.401118	0.0095169	0.18267
rs2278540	3	32408916	G	A	FALSE	20.2176	family Prevotellaceae id.960	0.0554249	0.0123265	8.43587e-06	Coronary artery disease	0.004686	0.326067	0.0103207	0.649802
rs34071565	11	119712522	T	A	TRUE	20.2896	family Prevotellaceae id.960	-0.1567	0.0347882	5.60144e-06	Coronary artery disease	0.008165	0.047146	0.0244728	0.738654
rs34660375	5	180283881	A	G	FALSE	20.4313	family Prevotellaceae id.960	-0.0805894	0.0178291	7.40321e-06	Coronary artery disease	-0.022317	0.186132	0.0189523	0.238982
rs3758087	8	23714609	C	T	FALSE	20.4854	family Prevotellaceae id.960	-0.0564199	0.0124655	8.60578e-06	Coronary artery disease	-0.004331	0.658462	0.0099633	0.663784
rs3860225	1	111161677	A	G	FALSE	24.9809	family Prevotellaceae id.960	0.083936	0.0167936	5.4968e-07	Coronary artery disease	-0.014164	0.153481	0.0124998	0.257156
rs4493272	2	118910912	T	C	FALSE	26.2746	family Prevotellaceae id.960	-0.0604992	0.0118027	3.02315e-07	Coronary artery disease	-0.013388	0.405093	0.0097417	0.169351
rs4685827	3	4864877	T	C	FALSE	21.8396	family Prevotellaceae id.960	-0.0679529	0.0145407	2.77192e-06	Coronary artery disease	0.01238	0.197288	0.0115298	0.282938
rs7252711	19	17460999	G	A	FALSE	20.9343	family Prevotellaceae id.960	0.0740876	0.0161926	5.56583e-06	Coronary artery disease	-0.018901	0.831515	0.0134307	0.15934
rs7975087	12	21404832	C	A	FALSE	19.7157	family Prevotellaceae id.960	-0.0601448	0.0135454	7.59451e-06	Coronary artery disease	0.031534	0.254406	0.0104424	0.00252941
rs912860	14	33706908	A	G	FALSE	22.4765	family Prevotellaceae id.960	0.229046	0.0483124	9.29929e-07	Coronary artery disease	0.020455	0.931401	0.0251832	0.416649
rs9586501	13	105075823	G	A	FALSE	21.6664	family Prevotellaceae id.960	0.0592681	0.0127329	2.58988e-06	Coronary artery disease	-0.007277	0.307281	0.010299	0.479832
rs9958960	18	63018983	G	A	FALSE	27.7654	family Prevotellaceae id.960	-0.0914807	0.0173611	1.06324e-07	Coronary artery disease	0.00083	0.130621	0.0137881	0.951999
rs1035406	5	119372737	G	A	FALSE	20.4845	family Rhodospirillaceae id.2717	-0.11354	0.0250863	5.84454e-06	Coronary artery disease	-0.017135	0.135176	0.0133743	0.200126
rs11591293	10	113419797	G	T	FALSE	21.9234	family Rhodospirillaceae id.2717	0.0743184	0.0158724	2.67147e-06	Coronary artery disease	-0.011953	0.331464	0.0101382	0.238397
rs12977163	19	28641647	G	C	TRUE	19.989	family Rhodospirillaceae id.2717	0.0730952	0.0163491	7.62588e-06	Coronary artery disease	0.009961	0.333561	0.0104761	0.341688
rs13336560	16	88554243	C	T	FALSE	19.7096	family Rhodospirillaceae id.2717	-0.0701719	0.0158061	9.17339e-06	Coronary artery disease	0.016949	0.416244	0.014832	0.253151
rs1549633	5	27945645	A	C	FALSE	20.8914	family Rhodospirillaceae id.2717	0.0999312	0.0218634	4.70392e-06	Coronary artery disease	-0.000117	0.174608	0.0123097	0.992416
rs1923415	6	89268715	A	G	FALSE	19.3214	family Rhodospirillaceae id.2717	-0.0999238	0.0227326	9.63696e-06	Coronary artery disease	0.004662	0.11459	0.0149646	0.755393
rs3754624	2	225633812	C	T	FALSE	23.5748	family Rhodospirillaceae id.2717	0.0971389	0.0200064	1.71479e-06	Coronary artery disease	-0.014418	0.190876	0.0119306	0.226859
rs4278423	10	2670553	T	C	FALSE	20.8085	family Rhodospirillaceae id.2717	0.107529	0.0235725	3.12018e-06	Coronary artery disease	-0.002384	0.128325	0.0137371	0.862223
rs4822789	22	27173098	G	C	TRUE	20.9271	family Rhodospirillaceae id.2717	0.0734321	0.0160521	7.00519e-06	Coronary artery disease	0.015974	0.385468	0.0097798	0.102391
rs55876211	3	84471266	C	T	FALSE	21.5569	family Rhodospirillaceae id.2717	-0.0911851	0.0196395	2.86682e-06	Coronary artery disease	0.004646	0.200424	0.0114037	0.683707
rs61933850	12	73139398	G	A	FALSE	20.883	family Rhodospirillaceae id.2717	0.164808	0.0360647	7.22587e-06	Coronary artery disease	0.015624	0.062819	0.0236874	0.509516
rs6679026	1	78619512	T	C	FALSE	19.8912	family Rhodospirillaceae id.2717	0.111984	0.0251088	9.94672e-06	Coronary artery disease	0.001459	0.103446	0.0154414	0.924723
rs7001029	8	131958403	C	T	FALSE	20.1709	family Rhodospirillaceae id.2717	0.117366	0.0261324	5.34749e-06	Coronary artery disease	0.007753	0.092125	0.0176303	0.660116
rs72714493	1	92206218	A	G	FALSE	20.4145	family Rhodospirillaceae id.2717	0.0816858	0.0180791	7.3492e-06	Coronary artery disease	-0.017285	0.23411	0.0110007	0.116123
rs74354280	4	134192918	C	T	FALSE	19.8051	family Rhodospirillaceae id.2717	-0.0911896	0.0204907	6.67298e-06	Coronary artery disease	-0.004482	0.175867	0.0123923	0.717593
rs76784716	2	169033340	A	G	FALSE	22.6656	family Rhodospirillaceae id.2717	0.136049	0.0285767	1.48988e-06	Coronary artery disease	0.023034	0.069379	0.0196834	0.24191
rs9813022	3	13726736	A	G	FALSE	26.522	family Rhodospirillaceae id.2717	-0.0842444	0.0163583	2.53122e-07	Coronary artery disease	-0.020673	0.355252	0.0097385	0.0337691
rs10217435	9	86052655	C	T	FALSE	20.0218	family Rikenellaceae id.967	-0.0883756	0.0197506	6.50759e-06	Coronary artery disease	0.00623	0.083321	0.0163822	0.703728
rs10832801	11	17589129	A	C	FALSE	19.0053	family Rikenellaceae id.967	-0.0534763	0.0122666	7.50412e-06	Coronary artery disease	-0.011041	0.256972	0.0114744	0.335932
rs1939881	11	95304834	G	A	FALSE	26.2183	family Rikenellaceae id.967	-0.105589	0.0206213	5.64378e-07	Coronary artery disease	0.008245	0.083474	0.0167211	0.621949
rs2447496	8	99188924	A	G	FALSE	20.2969	family Rikenellaceae id.967	0.0549203	0.0121904	6.08611e-06	Coronary artery disease	0.004595	0.734307	0.0111441	0.680102
rs2833282	21	32496710	G	A	FALSE	20.5256	family Rikenellaceae id.967	0.0711137	0.0156966	4.31102e-06	Coronary artery disease	0.005899	0.117722	0.0148603	0.691395
rs35909684	8	144441740	A	C	FALSE	19.7019	family Rikenellaceae id.967	-0.0850181	0.0191539	7.09823e-06	Coronary artery disease	-0.001655	0.082767	0.0174304	0.924355
rs36021379	21	28515912	A	G	FALSE	20.4955	family Rikenellaceae id.967	-0.0656005	0.0144903	7.19515e-06	Coronary artery disease	0.006214	0.175688	0.0133156	0.640736
rs4264350	15	71658642	T	C	FALSE	23.5137	family Rikenellaceae id.967	-0.0526393	0.0108555	1.34831e-06	Coronary artery disease	0.022594	0.416357	0.0093529	0.0157036
rs4783173	16	85396629	G	C	TRUE	19.1595	family Rikenellaceae id.967	-0.0481514	0.0110006	7.06415e-06	Coronary artery disease	0.002919	0.54851	0.0110659	0.791947
rs59663348	18	4069710	G	A	FALSE	20.8444	family Rikenellaceae id.967	0.0570915	0.0125048	6.12238e-06	Coronary artery disease	0.003901	0.255542	0.0106249	0.713502
rs62532512	9	14158854	A	C	FALSE	22.0447	family Rikenellaceae id.967	0.0504257	0.0107399	2.76427e-06	Coronary artery disease	2.5e-05	0.518898	0.0093996	0.997878
rs67281112	7	135778919	G	C	TRUE	21.3976	family Rikenellaceae id.967	0.0635814	0.0137451	3.63471e-06	Coronary artery disease	0.005345	0.210621	0.0139141	0.700874
rs6744030	2	174257127	C	T	FALSE	19.669	family Rikenellaceae id.967	0.0696747	0.0157103	9.31515e-06	Coronary artery disease	0.005446	0.135809	0.0143171	0.703662
rs67705352	1	19790706	T	G	FALSE	24.7309	family Rikenellaceae id.967	-0.0549688	0.0110534	6.57552e-07	Coronary artery disease	-0.012028	0.354008	0.009707	0.215305
rs6837275	4	187842232	A	G	FALSE	23.0222	family Rikenellaceae id.967	0.0570355	0.011887	1.447e-06	Coronary artery disease	0.005808	0.321617	0.0103359	0.574168
rs7242694	18	10338470	C	T	FALSE	21.0385	family Rikenellaceae id.967	-0.0618674	0.0134882	5.80711e-06	Coronary artery disease	0.028893	0.215337	0.0124987	0.0207955
rs74474130	14	90270821	T	G	FALSE	21.7019	family Rikenellaceae id.967	0.137747	0.0295688	3.61377e-06	Coronary artery disease	0.023248	0.05227	0.030809	0.450498
rs77885767	14	21548634	C	T	FALSE	21.552	family Rikenellaceae id.967	-0.156209	0.0336482	2.84695e-06	Coronary artery disease	0.026948	0.050759	0.021794	0.216277
rs7832304	8	134444155	T	G	FALSE	20.33	family Rikenellaceae id.967	-0.0724262	0.016063	8.70923e-06	Coronary artery disease	-0.001667	0.122126	0.01429	0.907133
rs8130320	21	40580258	A	G	FALSE	20.9677	family Rikenellaceae id.967	-0.048924	0.0106843	4.72748e-06	Coronary artery disease	-0.003334	0.463994	0.0091378	0.715217
rs9389714	6	100244667	C	T	FALSE	19.7182	family Rikenellaceae id.967	-0.0636841	0.0143416	8.79063e-06	Coronary artery disease	0.004105	0.201025	0.0114798	0.720654
rs9578457	13	22867356	G	A	FALSE	20.0642	family Rikenellaceae id.967	-0.141478	0.0315848	3.99448e-06	Coronary artery disease	-0.00922	0.048308	0.0233876	0.693413
rs9603208	13	38044689	G	T	FALSE	26.4744	family Rikenellaceae id.967	0.0821173	0.0159596	1.91801e-07	Coronary artery disease	-0.000223	0.161104	0.0124933	0.985759
rs10093275	8	69732887	T	C	FALSE	20.9598	family Ruminococcaceae id.2050	-0.0534595	0.011677	5.35229e-06	Coronary artery disease	-0.004383	0.705598	0.0102425	0.668707
rs10166469	2	29829167	C	T	FALSE	19.6864	family Ruminococcaceae id.2050	0.053336	0.0120209	8.52158e-06	Coronary artery disease	0.008134	0.726803	0.0105586	0.441083
rs1158100	8	4555684	G	A	FALSE	19.9356	family Ruminococcaceae id.2050	0.0490539	0.0109865	8.60855e-06	Coronary artery disease	-0.006725	0.64191	0.0103131	0.514348
rs1612733	1	107661606	T	C	FALSE	20.8616	family Ruminococcaceae id.2050	0.108708	0.0238006	4.22435e-06	Coronary artery disease	0.024956	0.047405	0.0242957	0.304336
rs17376049	1	61425267	T	C	FALSE	24.3056	family Ruminococcaceae id.2050	0.0848534	0.0172114	7.29625e-07	Coronary artery disease	-0.013798	0.104101	0.0152883	0.36678
rs2113833	2	218216801	C	T	FALSE	22.701	family Ruminococcaceae id.2050	-0.169146	0.0355009	1.14464e-06	Coronary artery disease	-0.011566	0.898982	0.0188665	0.539846
rs2426816	20	58278102	T	A	TRUE	20.5142	family Ruminococcaceae id.2050	-0.0480152	0.0106011	6.04463e-06	Coronary artery disease	0.004326	0.509742	0.0094278	0.646338
rs499272	11	116485496	G	C	TRUE	19.3823	family Ruminococcaceae id.2050	0.0706431	0.016046	9.29351e-06	Coronary artery disease	0.020644	0.153281	0.013925	0.138204
rs55793120	12	47384118	T	C	FALSE	26.9701	family Ruminococcaceae id.2050	0.13822	0.0266152	1.44338e-07	Coronary artery disease	-0.001231	0.054362	0.0257285	0.961839
rs56199908	9	2801371	T	C	FALSE	23.5844	family Ruminococcaceae id.2050	-0.199327	0.0410444	1.66414e-06	Coronary artery disease	-0.009751	0.065012	0.0201505	0.62845
rs76724913	1	24473669	T	G	FALSE	19.6818	family Ruminococcaceae id.2050	0.0901053	0.0203104	9.60484e-06	Coronary artery disease	0.013845	0.088715	0.0173576	0.425084
rs10028567	4	53657577	C	T	FALSE	24.0794	family Streptococcaceae id.1850	-0.0934027	0.0190343	3.72495e-06	Coronary artery disease	0.022613	0.107083	0.0149016	0.129142
rs11110281	12	100584014	T	C	FALSE	33.3874	family Streptococcaceae id.1850	-0.130554	0.0225943	1.40136e-08	Coronary artery disease	-0.019183	0.060547	0.0194748	0.324616
rs16950051	12	120729505	A	G	FALSE	20.3908	family Streptococcaceae id.1850	0.107008	0.0236973	5.33814e-06	Coronary artery disease	-0.042849	0.058445	0.0214105	0.0453597
rs2370083	14	97526750	G	T	FALSE	20.8624	family Streptococcaceae id.1850	-0.0842751	0.0184509	4.25667e-06	Coronary artery disease	-0.014262	0.095811	0.0161193	0.376276
rs28718126	8	15312558	A	G	FALSE	19.5197	family Streptococcaceae id.1850	0.109069	0.0246868	9.41044e-06	Coronary artery disease	-0.009834	0.09414	0.016481	0.550716
rs2952251	8	10143164	G	A	FALSE	25.5302	family Streptococcaceae id.1850	0.0639298	0.0126525	3.72237e-07	Coronary artery disease	-0.012156	0.720134	0.0109312	0.266119
rs35344081	16	991253	G	A	FALSE	22.0715	family Streptococcaceae id.1850	0.0609349	0.0129703	2.63846e-06	Coronary artery disease	-0.033596	0.228172	0.011168	0.00262773
rs395407	5	169689604	C	G	TRUE	22.9667	family Streptococcaceae id.1850	0.0826855	0.0172536	1.32559e-06	Coronary artery disease	0.013986	0.860052	0.0204481	0.493991
rs4968759	17	61298020	A	G	FALSE	23.9051	family Streptococcaceae id.1850	-0.0544035	0.0111271	8.91887e-07	Coronary artery disease	0.007727	0.408542	0.0094908	0.415555
rs57646748	4	37452858	G	A	FALSE	19.6117	family Streptococcaceae id.1850	-0.088021	0.019876	7.88352e-06	Coronary artery disease	0.011841	0.097901	0.0154968	0.444813
rs6563952	16	73391982	C	G	TRUE	20.1664	family Streptococcaceae id.1850	-0.0801931	0.0178576	8.70583e-06	Coronary artery disease	-0.012927	0.835977	0.0134058	0.334902
rs6806351	3	132058723	T	C	FALSE	20.8081	family Streptococcaceae id.1850	-0.0619209	0.0135744	6.93793e-06	Coronary artery disease	0.013414	0.229059	0.0112756	0.234183
rs72739637	15	41663393	A	G	FALSE	23.3551	family Streptococcaceae id.1850	0.0927983	0.0192021	1.82163e-06	Coronary artery disease	0.026117	0.104707	0.0158043	0.098426
rs76717940	3	94153993	T	A	TRUE	20.3229	family Streptococcaceae id.1850	0.150606	0.0334079	3.08937e-06	Coronary artery disease	-0.022081	0.049236	0.0242772	0.363067
rs77558518	5	174173171	A	G	FALSE	20.8911	family Streptococcaceae id.1850	-0.104239	0.022806	3.72195e-06	Coronary artery disease	-0.022872	0.066238	0.0226989	0.313633
rs77968078	1	240441766	G	A	FALSE	19.5148	family Streptococcaceae id.1850	-0.0993013	0.0224788	7.93341e-06	Coronary artery disease	0.015533	0.066853	0.0188111	0.408954
rs7916711	10	28588269	A	G	FALSE	19.8391	family Streptococcaceae id.1850	0.0959639	0.021545	6.32732e-06	Coronary artery disease	0.008048	0.119379	0.0140336	0.56632
rs957755	7	46778653	T	G	FALSE	20.2683	family Streptococcaceae id.1850	-0.0642449	0.0142702	7.41515e-06	Coronary artery disease	0.007563	0.183824	0.0118752	0.524207
rs9903102	17	80576624	C	A	FALSE	20.2257	family Streptococcaceae id.1850	-0.0693015	0.0154096	4.91802e-06	Coronary artery disease	-0.010132	0.160461	0.0129397	0.433619
rs111810795	14	102897930	C	T	FALSE	23.059	family Veillonellaceae id.2172	-0.0867108	0.0180573	1.72926e-06	Coronary artery disease	0.02283	0.082602	0.0183038	0.212294
rs114889439	13	61597625	A	G	FALSE	22.1597	family Veillonellaceae id.2172	-0.253809	0.0539169	6.19028e-06	Coronary artery disease	0.012643	0.043258	0.0258512	0.624794
rs11700976	21	35576123	C	A	FALSE	19.5756	family Veillonellaceae id.2172	0.0503337	0.0113763	9.2538e-06	Coronary artery disease	-0.009576	0.436003	0.0099786	0.337228
rs12186441	5	132646303	G	A	FALSE	21.0096	family Veillonellaceae id.2172	0.208096	0.0453999	4.52856e-06	Coronary artery disease	0.048456	0.03986	0.0257274	0.0596403
rs12668619	7	21637810	A	G	FALSE	22.0929	family Veillonellaceae id.2172	0.055301	0.0117654	2.57365e-06	Coronary artery disease	-0.000384	0.364659	0.009657	0.968281
rs12741784	1	50088819	C	T	FALSE	27.1508	family Veillonellaceae id.2172	-0.0621452	0.0119266	1.28493e-07	Coronary artery disease	0.001731	0.312053	0.0106901	0.871364
rs1442060	4	46366067	A	G	FALSE	21.0166	family Veillonellaceae id.2172	0.0514024	0.0112125	4.50671e-06	Coronary artery disease	-0.000541	0.485291	0.0097928	0.955943
rs1447205	8	41231597	C	G	TRUE	20.2684	family Veillonellaceae id.2172	0.0520689	0.0115656	7.34903e-06	Coronary artery disease	-0.001114	0.611608	0.0101936	0.912977
rs1693340	18	30208691	T	C	FALSE	20.147	family Veillonellaceae id.2172	0.0818934	0.018245	9.25273e-06	Coronary artery disease	-0.013621	0.101082	0.0158738	0.390847
rs2175069	4	23317124	G	A	FALSE	21.0222	family Veillonellaceae id.2172	0.0526752	0.0114886	4.63554e-06	Coronary artery disease	0.016224	0.597414	0.0094289	0.085312
rs2561116	5	38348199	T	G	FALSE	19.9603	family Veillonellaceae id.2172	-0.083617	0.0187159	7.88515e-06	Coronary artery disease	-0.013048	0.094369	0.0156359	0.404004
rs2585520	13	78785141	G	T	FALSE	20.387	family Veillonellaceae id.2172	-0.0904972	0.0200428	5.26926e-06	Coronary artery disease	-0.013171	0.100089	0.0153361	0.390437
rs4263802	8	138319508	A	G	FALSE	19.6496	family Veillonellaceae id.2172	-0.050942	0.0114921	7.45006e-06	Coronary artery disease	0.002475	0.593848	0.0095549	0.795613
rs4461038	15	78546996	G	A	FALSE	21.5792	family Veillonellaceae id.2172	0.0554965	0.0119467	3.73474e-06	Coronary artery disease	0.027152	0.663823	0.0101534	0.00749152
rs4797169	18	462180	T	C	FALSE	20.9906	family Veillonellaceae id.2172	0.0587799	0.0128297	4.49345e-06	Coronary artery disease	0.01075	0.252756	0.0106292	0.311843
rs61264131	6	139188534	A	C	FALSE	18.9897	family Veillonellaceae id.2172	0.202367	0.0464388	6.74544e-06	Coronary artery disease	-0.030357	0.060285	0.0194531	0.118636
rs6692542	1	244391618	G	A	FALSE	20.4219	family Veillonellaceae id.2172	-0.0534397	0.0118254	8.67981e-06	Coronary artery disease	-0.009443	0.65	0.0107085	0.377874
rs6909981	6	75534152	C	T	FALSE	20.2979	family Veillonellaceae id.2172	-0.0638696	0.0141765	5.47621e-06	Coronary artery disease	0.014595	0.181734	0.0122847	0.234809
rs75768969	13	101617913	C	G	TRUE	20.1311	family Veillonellaceae id.2172	-0.0703773	0.0156855	7.19234e-06	Coronary artery disease	-0.014508	0.162583	0.0126323	0.25077
rs79535861	13	38326692	A	C	FALSE	23.646	family Veillonellaceae id.2172	0.100666	0.0207016	1.57688e-06	Coronary artery disease	-0.003986	0.088102	0.0165603	0.809791
rs9345168	6	92380922	A	C	FALSE	20.2074	family Veillonellaceae id.2172	-0.0509102	0.0113253	8.48887e-06	Coronary artery disease	0.008415	0.532147	0.0094962	0.375542
rs11184341	1	105422565	C	G	TRUE	21.2275	family Verrucomicrobiaceae id.4036	-0.0655301	0.014223	4.13847e-06	Coronary artery disease	0.004132	0.687552	0.0101187	0.683015
rs111862613	12	130309670	T	C	FALSE	21.2552	family Verrucomicrobiaceae id.4036	0.0907065	0.0196746	3.7313e-06	Coronary artery disease	-0.013584	0.167432	0.0220992	0.538765
rs117107102	18	49473635	A	G	FALSE	22.4935	family Verrucomicrobiaceae id.4036	0.204683	0.0431572	2.91823e-06	Coronary artery disease	-0.00543	0.032347	0.0293186	0.853067
rs11729256	4	95027272	T	C	FALSE	24.9277	family Verrucomicrobiaceae id.4036	0.0749798	0.0150177	6.73085e-07	Coronary artery disease	-0.005457	0.26962	0.0104804	0.602586
rs12908520	15	97570657	G	A	FALSE	22.3534	family Verrucomicrobiaceae id.4036	0.0619104	0.0130946	2.15139e-06	Coronary artery disease	0.008155	0.428861	0.0094647	0.388897
rs2602429	16	81063149	T	C	FALSE	22.7814	family Verrucomicrobiaceae id.4036	-0.0745516	0.0156195	2.69942e-06	Coronary artery disease	-0.026989	0.756338	0.0119675	0.0241218
rs3995795	10	11389614	C	T	FALSE	20.7449	family Verrucomicrobiaceae id.4036	0.064218	0.0140994	5.02528e-06	Coronary artery disease	0.010248	0.298668	0.0107954	0.342473
rs4242783	10	5064327	A	G	FALSE	21.6991	family Verrucomicrobiaceae id.4036	-0.0687992	0.0147694	2.75442e-06	Coronary artery disease	0.016108	0.711129	0.0108845	0.138899
rs4936098	11	130280667	G	A	FALSE	22.775	family Verrucomicrobiaceae id.4036	-0.0648691	0.0135928	1.1293e-06	Coronary artery disease	0.000462	0.637947	0.0102566	0.964072
rs61779207	1	41074472	G	A	FALSE	20.4588	family Verrucomicrobiaceae id.4036	-0.0758811	0.0167762	6.63025e-06	Coronary artery disease	0.005282	0.178763	0.0120501	0.661142
rs74542928	4	100544188	T	C	FALSE	22.4917	family Verrucomicrobiaceae id.4036	0.112124	0.0236422	1.64611e-06	Coronary artery disease	-0.037172	0.086413	0.0171969	0.0306521
rs9349825	6	56341481	A	G	FALSE	22.9188	family Verrucomicrobiaceae id.4036	-0.0704354	0.0147128	2.51287e-06	Coronary artery disease	0.004921	0.265316	0.0103718	0.635171
rs941682	20	31867840	G	A	FALSE	19.2959	family Verrucomicrobiaceae id.4036	-0.0631526	0.0143767	9.5812e-06	Coronary artery disease	-0.005564	0.281036	0.010437	0.593961
rs11764871	7	146808977	G	T	FALSE	24.5418	family Victivallaceae id.2255	0.127099	0.025656	7.4929e-07	Coronary artery disease	0.002562	0.254764	0.0113625	0.821607
rs2546105	5	94692439	T	A	TRUE	24.2617	family Victivallaceae id.2255	-0.126643	0.0257111	1.02501e-06	Coronary artery disease	0.011282	0.739128	0.01084	0.297979
rs2944282	7	57589803	T	C	FALSE	23.349	family Victivallaceae id.2255	-0.124197	0.0257026	1.56603e-06	Coronary artery disease	0.013884	0.286431	0.0103631	0.180325
rs34962571	12	131103256	A	C	FALSE	19.9627	family Victivallaceae id.2255	-0.186945	0.0418412	6.24827e-06	Coronary artery disease	0.022008	0.079772	0.0187111	0.239516
rs4396289	11	9316730	C	T	FALSE	28.0899	family Victivallaceae id.2255	-0.152918	0.0288525	1.53784e-07	Coronary artery disease	-0.004805	0.19714	0.011684	0.680892
rs61702987	2	31211657	T	C	FALSE	23.5217	family Victivallaceae id.2255	0.145501	0.0300007	3.07921e-06	Coronary artery disease	-0.004804	0.167164	0.0133525	0.71901
rs62570196	9	111086170	C	T	FALSE	25.9534	family Victivallaceae id.2255	-0.246101	0.0483077	2.69855e-07	Coronary artery disease	0.029057	0.05961	0.0210749	0.167972
rs6545794	2	60484909	A	G	FALSE	23.2154	family Victivallaceae id.2255	-0.197786	0.0410495	5.97008e-07	Coronary artery disease	-0.004612	0.108741	0.0149037	0.756978
rs67832247	2	2649472	C	T	FALSE	21.4401	family Victivallaceae id.2255	-0.123489	0.0266695	3.23802e-06	Coronary artery disease	0.005467	0.284903	0.012855	0.670632
rs7077363	10	95286954	G	A	FALSE	21.8867	family Victivallaceae id.2255	0.148942	0.0318366	2.83374e-06	Coronary artery disease	0.004324	0.149449	0.0131005	0.741353
rs7314815	12	102525047	G	A	FALSE	20.0791	family Victivallaceae id.2255	0.101088	0.0225594	6.40088e-06	Coronary artery disease	-0.000535	0.50049	0.0092203	0.953729
rs7627405	3	9968555	C	T	FALSE	19.8093	family Victivallaceae id.2255	-0.134158	0.0301427	8.19426e-06	Coronary artery disease	0.005214	0.169426	0.0150428	0.728883
rs7860510	9	94128796	G	C	TRUE	19.3128	family Victivallaceae id.2255	0.164855	0.0375128	9.60086e-06	Coronary artery disease	0.014577	0.088762	0.016619	0.380416
rs10787984	10	121356829	G	C	TRUE	19.5129	genus Actinomyces id.423	0.094316	0.0213513	9.62299e-06	Coronary artery disease	-0.004068	0.183981	0.0119382	0.733289
rs2715439	15	99492313	T	C	FALSE	20.5231	genus Actinomyces id.423	-0.0746684	0.0164822	6.27004e-06	Coronary artery disease	0.001983	0.571568	0.0094582	0.833934
rs34583783	6	67207371	G	T	FALSE	22.2371	genus Actinomyces id.423	0.126596	0.0268461	4.48528e-06	Coronary artery disease	-0.008569	0.109866	0.014706	0.560104
rs35011108	6	133007480	A	G	FALSE	20.6411	genus Actinomyces id.423	0.232634	0.0512044	6.33826e-06	Coronary artery disease	0.001018	0.036817	0.0294696	0.972443
rs4073240	6	169224781	G	A	FALSE	20.0639	genus Actinomyces id.423	0.0749687	0.0167368	7.94273e-06	Coronary artery disease	-0.015388	0.401526	0.0096809	0.111943
rs4146653	10	4782841	G	A	FALSE	21.1594	genus Actinomyces id.423	0.0985224	0.0214182	4.49645e-06	Coronary artery disease	0.009375	0.169782	0.0125139	0.453758
rs71315246	3	101352439	A	G	FALSE	19.5656	genus Actinomyces id.423	-0.0969809	0.021925	9.82969e-06	Coronary artery disease	0.028182	0.163067	0.0124194	0.0232568
rs7915461	10	127532121	C	T	FALSE	21.8545	genus Actinomyces id.423	-0.18776	0.0401636	5.91984e-06	Coronary artery disease	-0.003164	0.84355	0.0163561	0.846611
rs1046175	10	135204950	G	C	TRUE	19.4015	genus Adlercreutzia id.812	-0.112758	0.0255994	6.35887e-06	Coronary artery disease	0.002044	0.849758	0.0159303	0.897904
rs11604400	11	98386085	C	T	FALSE	19.0603	genus Adlercreutzia id.812	-0.102524	0.0234834	9.74473e-06	Coronary artery disease	0.012372	0.13095	0.0144714	0.392591
rs12522517	5	31991834	A	T	TRUE	19.9715	genus Adlercreutzia id.812	-0.104884	0.0234695	4.41255e-06	Coronary artery disease	0.006867	0.137554	0.014403	0.633521
rs13231526	7	48844151	C	A	FALSE	21.1235	genus Adlercreutzia id.812	0.143237	0.0311654	4.8136e-06	Coronary artery disease	-0.022319	0.072863	0.0175228	0.202764
rs2147798	1	201061818	G	C	TRUE	23.0789	genus Adlercreutzia id.812	-0.0922959	0.0192121	1.39878e-06	Coronary artery disease	0.018465	0.739192	0.0106998	0.0843956
rs2717140	18	75009770	C	T	FALSE	22.5479	genus Adlercreutzia id.812	-0.119225	0.0251081	2.04593e-06	Coronary artery disease	-0.006984	0.108336	0.0151058	0.643839
rs55719207	3	105355971	G	A	FALSE	19.5769	genus Adlercreutzia id.812	-0.0699243	0.0158036	9.60506e-06	Coronary artery disease	0.000147	0.40409	0.0105836	0.988918
rs6664405	1	69444163	T	C	FALSE	20.4512	genus Adlercreutzia id.812	-0.0953084	0.0210752	5.2342e-06	Coronary artery disease	0.003856	0.153544	0.0155446	0.804088
rs7680684	4	171281359	T	C	FALSE	24.3708	genus Adlercreutzia id.812	0.083381	0.0168901	9.769e-07	Coronary artery disease	-0.000168	0.621666	0.0101089	0.98674
rs80078995	5	94059857	A	T	TRUE	23.7046	genus Adlercreutzia id.812	-0.11324	0.0232586	1.57358e-06	Coronary artery disease	-0.009424	0.128184	0.0141053	0.504059
rs9490822	6	123909083	C	T	FALSE	22.2292	genus Adlercreutzia id.812	-0.0734512	0.0155789	2.54419e-06	Coronary artery disease	-0.021198	0.461272	0.0098178	0.030839
rs9915817	17	48864179	C	T	FALSE	19.8105	genus Adlercreutzia id.812	-0.0749219	0.016833	8.21675e-06	Coronary artery disease	0.011706	0.664524	0.0100122	0.242335
rs11184341	1	105422565	C	G	TRUE	21.2616	genus Akkermansia id.4037	-0.0655855	0.0142236	4.0635e-06	Coronary artery disease	0.004132	0.687552	0.0101187	0.683015
rs111862613	12	130309670	T	C	FALSE	21.4489	genus Akkermansia id.4037	0.0911199	0.0196748	3.39234e-06	Coronary artery disease	-0.013584	0.167432	0.0220992	0.538765
rs117107102	18	49473635	A	G	FALSE	22.4267	genus Akkermansia id.4037	0.204406	0.0431629	3.01141e-06	Coronary artery disease	-0.00543	0.032347	0.0293186	0.853067
rs11729256	4	95027272	T	C	FALSE	24.9702	genus Akkermansia id.4037	0.0750473	0.0150184	6.58385e-07	Coronary artery disease	-0.005457	0.26962	0.0104804	0.602586
rs12908520	15	97570657	G	A	FALSE	22.2508	genus Akkermansia id.4037	0.061772	0.0130954	2.2648e-06	Coronary artery disease	0.008155	0.428861	0.0094647	0.388897
rs2602429	16	81063149	T	C	FALSE	22.7696	genus Akkermansia id.4037	-0.0745352	0.0156201	2.71569e-06	Coronary artery disease	-0.026989	0.756338	0.0119675	0.0241218
rs3995795	10	11389614	C	T	FALSE	20.6786	genus Akkermansia id.4037	0.0641175	0.0140999	5.21939e-06	Coronary artery disease	0.010248	0.298668	0.0107954	0.342473
rs4242783	10	5064327	A	G	FALSE	21.5372	genus Akkermansia id.4037	-0.0685454	0.0147701	2.99799e-06	Coronary artery disease	0.016108	0.711129	0.0108845	0.138899
rs4936098	11	130280667	G	A	FALSE	22.8105	genus Akkermansia id.4037	-0.0649225	0.0135934	1.1036e-06	Coronary artery disease	0.000462	0.637947	0.0102566	0.964072
rs61779207	1	41074472	G	A	FALSE	20.5504	genus Akkermansia id.4037	-0.0760539	0.0167769	6.32121e-06	Coronary artery disease	0.005282	0.178763	0.0120501	0.661142
rs74542928	4	100544188	T	C	FALSE	22.69	genus Akkermansia id.4037	0.112623	0.0236434	1.4802e-06	Coronary artery disease	-0.037172	0.086413	0.0171969	0.0306521
rs9349825	6	56341481	A	G	FALSE	22.8556	genus Akkermansia id.4037	-0.0703407	0.0147133	2.59884e-06	Coronary artery disease	0.004921	0.265316	0.0103718	0.635171
rs941682	20	31867840	G	A	FALSE	19.3807	genus Akkermansia id.4037	-0.0632957	0.0143777	9.17128e-06	Coronary artery disease	-0.005564	0.281036	0.010437	0.593961
rs1107244	13	38057357	G	A	FALSE	19.6364	genus Alistipes id.968	0.0758558	0.0171182	3.59062e-06	Coronary artery disease	0.006496	0.139576	0.013195	0.622502
rs11769002	7	62443498	G	A	FALSE	23.3681	genus Alistipes id.968	-0.0528793	0.0109389	1.44961e-06	Coronary artery disease	-0.008619	0.388394	0.0095897	0.36877
rs11958296	5	177755179	A	G	FALSE	20.2087	genus Alistipes id.968	-0.0981222	0.0218272	9.29566e-06	Coronary artery disease	0.00907	0.078184	0.0177509	0.609378
rs12990744	2	178000949	C	T	FALSE	20.1555	genus Alistipes id.968	-0.0776618	0.0172986	8.20729e-06	Coronary artery disease	0.020142	0.100081	0.0183744	0.272991
rs1689282	9	14080129	A	C	FALSE	20.8325	genus Alistipes id.968	-0.0520061	0.0113942	5.27582e-06	Coronary artery disease	0.006602	0.40496	0.0096711	0.494828
rs2290844	10	127787142	C	T	FALSE	18.0418	genus Alistipes id.968	0.0813969	0.0191632	9.10144e-06	Coronary artery disease	-0.024742	0.10579	0.0144866	0.0876516
rs2450745	8	144428720	A	C	FALSE	19.0067	genus Alistipes id.968	-0.080524	0.0184702	7.11836e-06	Coronary artery disease	0.002606	0.096533	0.0166385	0.875541
rs2875322	11	130887552	C	T	FALSE	19.5374	genus Alistipes id.968	0.0580945	0.0131432	8.77708e-06	Coronary artery disease	-0.016927	0.782221	0.0118708	0.153888
rs34417064	17	52776479	A	G	FALSE	20.3439	genus Alistipes id.968	-0.048202	0.0106868	7.00745e-06	Coronary artery disease	0.00267	0.503057	0.0093148	0.774389
rs4810359	20	41191335	A	G	FALSE	19.9268	genus Alistipes id.968	-0.0652428	0.0146155	7.4967e-06	Coronary artery disease	0.00094	0.164022	0.0122543	0.938856
rs62576416	9	112120264	T	C	FALSE	20.1557	genus Alistipes id.968	0.0492647	0.0109733	7.50361e-06	Coronary artery disease	0.009376	0.376628	0.0095842	0.327939
rs67281112	7	135778919	G	C	TRUE	21.1923	genus Alistipes id.968	0.0634575	0.0137846	3.9158e-06	Coronary artery disease	0.005345	0.210621	0.0139141	0.700874
rs67705352	1	19790706	T	G	FALSE	23.0622	genus Alistipes id.968	-0.0532404	0.0110864	1.65124e-06	Coronary artery disease	-0.012028	0.354008	0.009707	0.215305
rs7129639	11	17511427	A	C	FALSE	22.9483	genus Alistipes id.968	0.0524955	0.0109584	1.78423e-06	Coronary artery disease	0.006889	0.590351	0.0094115	0.464184
rs8130320	21	40580258	A	G	FALSE	20.9065	genus Alistipes id.968	-0.049002	0.010717	4.83615e-06	Coronary artery disease	-0.003334	0.463994	0.0091378	0.715217
rs1901739	5	114286707	G	T	FALSE	21.6816	genus Allisonella id.2174	-0.115769	0.0248626	3.58798e-06	Coronary artery disease	-0.00912	0.520087	0.0095201	0.338078
rs35110698	12	28018998	T	C	FALSE	20.7974	genus Allisonella id.2174	-0.146322	0.0320852	5.72321e-06	Coronary artery disease	-0.014201	0.171726	0.0122923	0.247978
rs35778461	9	100150556	C	T	FALSE	24.3601	genus Allisonella id.2174	0.146679	0.0297186	1.20629e-06	Coronary artery disease	0.006761	0.228909	0.0108975	0.534984
rs594561	11	88632972	T	C	FALSE	19.885	genus Allisonella id.2174	-0.112231	0.0251681	9.41109e-06	Coronary artery disease	0.0105	0.554087	0.0094115	0.26457
rs602075	9	79110160	G	A	FALSE	32.3741	genus Allisonella id.2174	-0.168974	0.0296976	3.56574e-08	Coronary artery disease	0.008397	0.735598	0.0110159	0.445906
rs6742198	2	33607071	A	G	FALSE	22.2103	genus Allisonella id.2174	-0.149152	0.0316484	3.34511e-06	Coronary artery disease	-0.002989	0.784755	0.0124879	0.810832
rs685403	18	75370866	G	C	TRUE	18.763	genus Allisonella id.2174	-0.175203	0.0404474	4.88394e-06	Coronary artery disease	0.000104	0.115236	0.0146789	0.994347
rs76904847	7	137968010	G	A	FALSE	19.6729	genus Allisonella id.2174	0.148523	0.0334857	6.08751e-06	Coronary artery disease	-0.001464	0.15453	0.0156294	0.925371
rs7898615	10	122413451	T	G	FALSE	20.2144	genus Allisonella id.2174	0.167966	0.0373586	8.87279e-06	Coronary artery disease	-0.003879	0.152224	0.0134449	0.772955
rs12675596	8	69994816	G	T	FALSE	25.1137	genus Alloprevotella id.961	0.145669	0.0290678	9.63718e-07	Coronary artery disease	-0.001557	0.290952	0.0101371	0.87793
rs17380632	3	79794395	A	T	TRUE	20.0515	genus Alloprevotella id.961	0.125564	0.0280409	9.27129e-06	Coronary artery disease	0.01221	0.27085	0.0103805	0.239496
rs2154444	21	36053643	G	T	FALSE	20.0181	genus Alloprevotella id.961	-0.138234	0.0308961	8.36758e-06	Coronary artery disease	0.006032	0.762183	0.0112158	0.590707
rs34619204	21	40993008	G	A	FALSE	20.5281	genus Alloprevotella id.961	-0.156037	0.0344392	8.84199e-06	Coronary artery disease	-0.010244	0.182122	0.0121565	0.399411
rs4364940	1	234126516	A	G	FALSE	20.067	genus Alloprevotella id.961	0.126418	0.0282207	8.58361e-06	Coronary artery disease	0.000885	0.303146	0.0100133	0.929573
rs4680035	3	152805600	G	A	FALSE	21.2501	genus Alloprevotella id.961	0.119599	0.0259446	4.99057e-06	Coronary artery disease	-0.000891	0.431487	0.0092898	0.923591
rs58212166	4	189076705	A	G	FALSE	20.2275	genus Alloprevotella id.961	-0.161506	0.0359102	7.93615e-06	Coronary artery disease	-0.013732	0.182229	0.0126171	0.276435
rs10794359	11	1051715	C	T	FALSE	22.5944	genus Anaerofilum id.2053	0.0953524	0.02006	2.23496e-06	Coronary artery disease	0.008558	0.543817	0.011281	0.448079
rs1563175	2	3838940	A	C	FALSE	20.8838	genus Anaerofilum id.2053	0.0923834	0.0202157	5.53847e-06	Coronary artery disease	0.009383	0.426019	0.0094039	0.318387
rs17012738	2	76698142	T	G	FALSE	20.3554	genus Anaerofilum id.2053	0.0903417	0.0200239	7.24169e-06	Coronary artery disease	-0.012162	0.426594	0.009556	0.203121
rs17096874	14	30991358	C	T	FALSE	22.0708	genus Anaerofilum id.2053	-0.126337	0.0268919	2.86029e-06	Coronary artery disease	-0.015668	0.16613	0.0126291	0.214742
rs17105491	10	125294406	G	C	TRUE	22.0555	genus Anaerofilum id.2053	-0.193107	0.0411187	1.56819e-06	Coronary artery disease	0.008403	0.063403	0.0202547	0.678239
rs356049	17	6450532	G	A	FALSE	20.9365	genus Anaerofilum id.2053	0.132603	0.0289802	6.55843e-06	Coronary artery disease	-0.008842	0.141653	0.0163593	0.588861
rs4244069	12	67167461	A	G	FALSE	20.197	genus Anaerofilum id.2053	0.146775	0.0326594	9.81206e-06	Coronary artery disease	-0.010127	0.859665	0.0153165	0.508495
rs4506496	1	247145690	A	G	FALSE	23.4553	genus Anaerofilum id.2053	-0.10309	0.0212861	1.48659e-06	Coronary artery disease	-0.010997	0.63585	0.0101328	0.277795
rs712981	3	129686434	A	C	FALSE	24.6606	genus Anaerofilum id.2053	0.10076	0.0202902	6.83109e-07	Coronary artery disease	-0.019066	0.393019	0.0094474	0.0435773
rs79598899	2	191139151	C	T	FALSE	26.1161	genus Anaerofilum id.2053	0.182586	0.0357284	3.74731e-07	Coronary artery disease	-0.010546	0.070662	0.0225153	0.639504
rs816292	12	117811409	T	C	FALSE	26.288	genus Anaerofilum id.2053	-0.113003	0.02204	2.6404e-07	Coronary artery disease	0.001569	0.26041	0.0105488	0.881761
rs9299345	9	104339812	T	C	FALSE	20.3491	genus Anaerofilum id.2053	-0.1364	0.0302372	8.04304e-06	Coronary artery disease	0.028849	0.130449	0.0137023	0.0352558
rs10502061	11	105615253	A	G	FALSE	18.9442	genus Anaerostipes id.1991	0.0835752	0.0192017	7.93542e-06	Coronary artery disease	-0.004293	0.092754	0.015751	0.785196
rs13376554	1	67595108	A	T	TRUE	18.5224	genus Anaerostipes id.1991	0.197389	0.0458642	7.72058e-06	Coronary artery disease	-0.045831	0.043224	0.0265932	0.0848145
rs2014785	3	171100102	T	C	FALSE	21.1249	genus Anaerostipes id.1991	0.0515687	0.0112199	4.68058e-06	Coronary artery disease	0.001081	0.428675	0.0097885	0.912063
rs2396460	2	228018671	C	T	FALSE	21.8969	genus Anaerostipes id.1991	0.0512653	0.0109555	2.91092e-06	Coronary artery disease	-0.014189	0.543986	0.0097863	0.14709
rs2804244	10	117383184	G	A	FALSE	22.8821	genus Anaerostipes id.1991	0.053089	0.0110983	2.04052e-06	Coronary artery disease	0.009569	0.561184	0.0096787	0.322829
rs3900776	9	13525082	G	A	FALSE	21.6747	genus Anaerostipes id.1991	-0.110013	0.0236302	2.74764e-06	Coronary artery disease	0.052319	0.056667	0.0223991	0.0195034
rs60983350	17	2850737	G	A	FALSE	21.4495	genus Anaerostipes id.1991	-0.0539901	0.0116575	4.42059e-06	Coronary artery disease	-0.011993	0.329336	0.0154154	0.436575
rs62157625	2	142774333	T	C	FALSE	22.7872	genus Anaerostipes id.1991	0.088573	0.0185548	1.44907e-06	Coronary artery disease	-0.004076	0.093235	0.0177335	0.81821
rs62215703	21	25873624	G	A	FALSE	22.2599	genus Anaerostipes id.1991	0.0644965	0.0136702	1.9777e-06	Coronary artery disease	-0.01	0.184606	0.012376	0.41908
rs6474958	9	1582701	G	A	FALSE	19.9347	genus Anaerostipes id.1991	0.0500065	0.0112001	6.74481e-06	Coronary artery disease	0.014748	0.580765	0.009544	0.122284
rs6726833	2	39351569	C	A	FALSE	21.4632	genus Anaerostipes id.1991	-0.0877497	0.0189408	3.32216e-06	Coronary artery disease	-0.02292	0.107362	0.015398	0.136617
rs6854026	4	169690814	C	T	FALSE	21.7321	genus Anaerostipes id.1991	0.0508482	0.0109075	3.1958e-06	Coronary artery disease	-0.035399	0.493033	0.0092106	0.0001214
rs7193624	16	77574020	T	C	FALSE	24.8031	genus Anaerostipes id.1991	-0.0750642	0.0150723	5.35476e-07	Coronary artery disease	0.003718	0.809774	0.0126747	0.769262
rs7823228	8	128397494	C	G	TRUE	20.6686	genus Anaerostipes id.1991	0.0621085	0.0136614	5.84198e-06	Coronary artery disease	-0.007564	0.752301	0.0114342	0.508275
rs78735375	19	1497547	A	C	FALSE	20.2624	genus Anaerostipes id.1991	-0.137429	0.0305304	5.33384e-06	Coronary artery disease	-0.005253	0.046715	0.032446	0.871385
rs10150232	14	30418008	A	G	FALSE	20.6222	genus Anaerotruncus id.2054	0.0567088	0.0124877	6.67667e-06	Coronary artery disease	-0.018137	0.265847	0.0110138	0.0996093
rs11018566	11	89040226	A	G	FALSE	18.2724	genus Anaerotruncus id.2054	-0.156465	0.0366032	6.13705e-06	Coronary artery disease	-0.009332	0.067101	0.0191348	0.625763
rs115414803	4	88163243	A	C	FALSE	20.6689	genus Anaerotruncus id.2054	-0.144356	0.0317524	6.83471e-06	Coronary artery disease	-0.029971	0.048022	0.0239014	0.209862
rs12056802	8	74713100	C	G	TRUE	19.0933	genus Anaerotruncus id.2054	0.0774194	0.0177178	6.12675e-06	Coronary artery disease	-0.025955	0.131931	0.0141662	0.0669237
rs1272208	9	78630894	T	G	FALSE	22.2014	genus Anaerotruncus id.2054	0.0611743	0.0129831	4.27986e-06	Coronary artery disease	-0.014732	0.726784	0.0111148	0.185025
rs1431492	3	150855371	C	T	FALSE	20.0749	genus Anaerotruncus id.2054	-0.0654996	0.0146188	7.35563e-06	Coronary artery disease	-0.00068	0.167622	0.0124096	0.956301
rs17734739	2	211663702	T	C	FALSE	19.6028	genus Anaerotruncus id.2054	0.0660052	0.014908	7.4278e-06	Coronary artery disease	-0.006172	0.158547	0.0135568	0.648914
rs2704155	11	54908652	T	A	TRUE	20.4684	genus Anaerotruncus id.2054	-0.106235	0.0234815	5.41826e-06	Coronary artery disease	-0.036047	0.936195	0.0325558	0.268191
rs34449434	12	76523655	A	C	FALSE	19.2078	genus Anaerotruncus id.2054	-0.0497004	0.0113402	9.85054e-06	Coronary artery disease	0.010071	0.357642	0.0142335	0.479221
rs4669806	2	12200752	G	T	FALSE	21.9616	genus Anaerotruncus id.2054	0.0576389	0.0122994	2.42058e-06	Coronary artery disease	0.001295	0.300917	0.0099373	0.896315
rs6494922	15	33459867	A	G	FALSE	19.9375	genus Anaerotruncus id.2054	0.0903106	0.0202257	6.62369e-06	Coronary artery disease	0.010903	0.095691	0.0158488	0.491491
rs6563550	13	38058413	T	C	FALSE	24.6285	genus Anaerotruncus id.2054	0.0877135	0.0176745	2.34515e-07	Coronary artery disease	0.005169	0.139147	0.0131928	0.695204
rs7155595	14	77502546	C	A	FALSE	20.5747	genus Anaerotruncus id.2054	0.0539336	0.0118903	7.54988e-06	Coronary artery disease	0.008617	0.309158	0.0102653	0.40123
rs7675045	4	172808992	A	T	TRUE	20.2693	genus Anaerotruncus id.2054	-0.0497815	0.0110573	6.91879e-06	Coronary artery disease	-0.000571	0.4634	0.0092171	0.950602
rs8005030	14	30607199	C	T	FALSE	22.1325	genus Anaerotruncus id.2054	0.0554447	0.0117854	2.28297e-06	Coronary artery disease	-0.017443	0.307241	0.0106271	0.100719
rs9347879	6	165015261	T	C	FALSE	20.9877	genus Anaerotruncus id.2054	0.050618	0.011049	4.22328e-06	Coronary artery disease	-0.004766	0.454246	0.0092116	0.604885
rs11585893	1	10644351	A	G	FALSE	25.1751	genus Bacteroides id.918	-0.0740746	0.0147633	1.79511e-06	Coronary artery disease	0.01496	0.16814	0.0133623	0.262898
rs13207588	6	41519430	A	G	FALSE	20.3649	genus Bacteroides id.918	-0.059205	0.0131195	7.48497e-06	Coronary artery disease	0.023281	0.189694	0.0154849	0.132719
rs1340391	1	102960989	T	C	FALSE	20.04	genus Bacteroides id.918	-0.0592004	0.0132244	6.73008e-06	Coronary artery disease	0.013969	0.196352	0.0116797	0.231693
rs17619981	19	24342250	T	G	FALSE	22.1941	genus Bacteroides id.918	0.0880978	0.0187002	2.68683e-06	Coronary artery disease	0.0155	0.086395	0.0169362	0.360086
rs2023437	14	22045949	T	C	FALSE	21.7796	genus Bacteroides id.918	-0.0782325	0.0167634	5.01822e-06	Coronary artery disease	-0.005827	0.111634	0.0163224	0.721096
rs2366421	3	62019400	T	A	TRUE	20.3342	genus Bacteroides id.918	-0.0528153	0.0117124	7.64945e-06	Coronary artery disease	0.000541	0.263511	0.0105043	0.958925
rs28757219	6	29143451	T	A	TRUE	23.0889	genus Bacteroides id.918	0.0818398	0.0170319	1.2942e-06	Coronary artery disease	0.00252	0.119428	0.0178584	0.887783
rs495004	9	112855426	C	G	TRUE	21.8813	genus Bacteroides id.918	-0.0607475	0.0129865	3.4209e-06	Coronary artery disease	-0.004666	0.222025	0.0113527	0.68107
rs66474973	20	58605432	G	T	FALSE	24.4029	genus Bacteroides id.918	0.0812515	0.0164479	6.80973e-07	Coronary artery disease	-0.026817	0.11538	0.0149548	0.0729407
rs66710942	3	77215327	T	C	FALSE	20.6444	genus Bacteroides id.918	-0.0488038	0.0107412	5.8626e-06	Coronary artery disease	-0.004116	0.528856	0.0097146	0.671789
rs6795673	3	10593224	C	T	FALSE	26.1833	genus Bacteroides id.918	0.0538565	0.0105251	3.37909e-07	Coronary artery disease	0.011709	0.449129	0.0091671	0.201501
rs9507307	13	24910476	C	T	FALSE	21.9123	genus Bacteroides id.918	0.0604456	0.0129128	2.12711e-06	Coronary artery disease	-0.001739	0.203531	0.0124162	0.888613
rs11155559	6	148601905	T	C	FALSE	20.1529	genus Barnesiella id.944	0.0956023	0.0212961	8.91908e-06	Coronary artery disease	0.002735	0.08411	0.0172403	0.873953
rs113258194	2	180020849	A	G	FALSE	21.3738	genus Barnesiella id.944	0.098992	0.0214121	7.31122e-06	Coronary artery disease	-0.013478	0.090414	0.0167287	0.420426
rs12909713	15	87145913	C	T	FALSE	21.048	genus Barnesiella id.944	-0.0550716	0.0120039	4.94527e-06	Coronary artery disease	-0.004345	0.422095	0.009342	0.641857
rs13242616	7	122021518	C	T	FALSE	22.4593	genus Barnesiella id.944	0.0583747	0.0123176	2.29018e-06	Coronary artery disease	-0.007478	0.615563	0.011659	0.521268
rs199035	6	23435415	G	A	FALSE	21.8418	genus Barnesiella id.944	0.0559495	0.0119716	3.00296e-06	Coronary artery disease	-0.003933	0.501915	0.0094028	0.675744
rs2057922	7	10076378	C	G	TRUE	22.1148	genus Barnesiella id.944	-0.0915241	0.0194623	3.82631e-06	Coronary artery disease	0.019144	0.869663	0.0157011	0.222738
rs2276875	4	5730954	A	G	FALSE	24.9635	genus Barnesiella id.944	-0.0697176	0.0139537	4.65029e-07	Coronary artery disease	0.006267	0.212264	0.0131353	0.633282
rs2428166	6	110831148	G	A	FALSE	24.1781	genus Barnesiella id.944	-0.165859	0.0337309	8.50883e-07	Coronary artery disease	-0.001311	0.044697	0.026087	0.959919
rs28418786	8	25834694	C	G	TRUE	20.4572	genus Barnesiella id.944	-0.0791324	0.0174957	6.47635e-06	Coronary artery disease	0.00714	0.130054	0.0147832	0.629109
rs28479800	1	206216607	A	T	TRUE	18.9926	genus Barnesiella id.944	-0.09152	0.0210002	7.93414e-06	Coronary artery disease	-0.008598	0.857537	0.0168047	0.608901
rs35177866	3	181589155	A	G	FALSE	23.2671	genus Barnesiella id.944	0.0917125	0.0190133	2.94761e-06	Coronary artery disease	-0.008172	0.113608	0.0201081	0.684446
rs60316894	12	54872438	C	T	FALSE	23.2673	genus Barnesiella id.944	-0.121478	0.025184	1.19064e-06	Coronary artery disease	0.01904	0.070215	0.0195747	0.330711
rs62251337	3	44327429	G	A	FALSE	21.3849	genus Barnesiella id.944	0.0690763	0.0149374	4.2416e-06	Coronary artery disease	-0.001069	0.781504	0.0118198	0.927936
rs72684847	4	102616869	T	C	FALSE	20.2947	genus Barnesiella id.944	-0.114369	0.0253873	6.76176e-06	Coronary artery disease	-0.026466	0.056774	0.0216843	0.22227
rs76181748	8	105458416	C	T	FALSE	20.5753	genus Barnesiella id.944	-0.0778559	0.017164	6.77657e-06	Coronary artery disease	-0.008247	0.136975	0.0138576	0.551761
rs77455852	5	54107036	T	G	FALSE	20.7726	genus Barnesiella id.944	-0.0891491	0.0195601	3.16352e-06	Coronary artery disease	-0.045603	0.101812	0.021593	0.0346921
rs79795328	4	114546595	A	G	FALSE	21.5274	genus Barnesiella id.944	-0.0818645	0.0176441	4.23302e-06	Coronary artery disease	0.014121	0.119586	0.0143617	0.325489
rs10841473	12	20378911	G	C	TRUE	23.2559	genus Bifidobacterium id.436	-0.0624207	0.0129438	1.6452e-06	Coronary artery disease	0.005786	0.250636	0.0110312	0.599921
rs12022129	1	207003374	A	G	FALSE	19.8722	genus Bifidobacterium id.436	-0.0619356	0.0138937	7.9965e-06	Coronary artery disease	-0.02515	0.730219	0.0105858	0.0175098
rs13020688	2	192878532	G	A	FALSE	21.0594	genus Bifidobacterium id.436	0.0562696	0.0122617	4.07258e-06	Coronary artery disease	-0.010807	0.333852	0.0107107	0.312979
rs182549	2	136616754	T	C	FALSE	88.4289	genus Bifidobacterium id.436	-0.119703	0.0127294	1.2782e-20	Coronary artery disease	-0.015845	0.542094	0.0114776	0.167429
rs1961273	2	137602926	C	T	FALSE	25.9491	genus Bifidobacterium id.436	0.0674036	0.0132319	3.50865e-07	Coronary artery disease	0.009202	0.273153	0.0105706	0.38401
rs2491158	10	126089703	A	G	FALSE	19.8794	genus Bifidobacterium id.436	-0.0712624	0.015983	8.04711e-06	Coronary artery disease	-0.01475	0.809907	0.0136165	0.278699
rs2686790	7	48090746	C	T	FALSE	20.0648	genus Bifidobacterium id.436	-0.070741	0.0157926	7.49894e-06	Coronary artery disease	0.001672	0.797438	0.011797	0.887292
rs4567981	2	49906864	T	A	TRUE	22.7198	genus Bifidobacterium id.436	0.0562084	0.0117923	1.92832e-06	Coronary artery disease	0.012161	0.438413	0.0094376	0.197547
rs4957061	5	521096	T	C	FALSE	20.6969	genus Bifidobacterium id.436	0.0534239	0.0117431	5.77936e-06	Coronary artery disease	0.003283	0.434489	0.0121946	0.787762
rs55888705	4	1517826	A	G	FALSE	20.3388	genus Bifidobacterium id.436	0.0546319	0.0121139	6.67022e-06	Coronary artery disease	-0.00757	0.337601	0.0101708	0.456703
rs5746486	22	18354272	T	C	FALSE	19.7033	genus Bifidobacterium id.436	-0.0536216	0.0120801	8.99953e-06	Coronary artery disease	0.002527	0.3751	0.0094571	0.789311
rs62181700	2	189805784	G	A	FALSE	22.6654	genus Bifidobacterium id.436	-0.0624643	0.0131205	2.17245e-06	Coronary artery disease	-0.017614	0.288618	0.0105271	0.0942866
rs7322849	13	112859829	T	C	FALSE	31.0349	genus Bifidobacterium id.436	0.112428	0.0201813	1.08368e-08	Coronary artery disease	0.013851	0.12418	0.0162333	0.393524
rs73797465	5	142793467	T	G	FALSE	20.7696	genus Bifidobacterium id.436	-0.0953566	0.0209236	4.38157e-06	Coronary artery disease	0.00494	0.093146	0.0171914	0.773843
rs75344046	21	31861790	C	T	FALSE	21.088	genus Bifidobacterium id.436	0.232354	0.0505979	4.86351e-06	Coronary artery disease	0.002218	0.033159	0.0295001	0.940067
rs76671854	5	169748189	C	G	TRUE	21.1421	genus Bifidobacterium id.436	-0.0846055	0.0184003	3.95667e-06	Coronary artery disease	0.017365	0.130932	0.0143486	0.226195
[truncated: 1,976 more rows]

## Sheet: SNP of CAD on Gut microbiota
SNP	CHR	POS	EA	OA	PAL	F	exposure					outcome
							ID	beta	eaf	SE	P	ID	beta	SE	P
[truncated: 8,396 more rows]

## Sheet: SNP of T2D on Gut microbiota
SNP	CHR	POS	EA	OA	PAL	F	exposure					outcome
[truncated: 27,597 more rows]

[truncated: 2 more sheets: SNP of Metabolites on CAD, SNP of Metabolites on T2D]
