# Supplementary material for: Altered Gut Microbiota as a Potential Risk Factor for Coronary Artery Disease in Diabetes: A Two-Sample Bi-Directional Mendelian Randomization Study
Source: Int J Med Sci. 2024 Jan 1;21(2):376–95. doi: 10.7150/ijms.92131 (PMC10758148; doi:10.7150/ijms.92131)
Supplement: Supplementary file 3 — Supplementary data 2. [file ijmsv21p0376s3.xlsx]

## Sheet: CAD on Gut microbiota
Exposure	Outcome	Method	NSNP	Beta (95%CI)	P	Directional pleiotropy		Cochrane's Q-statistic(P)	Steiger P
						Egger intercept(P)	MRPRESSO RSSobs(P)
Coronary artery disease	class Actinobacteria id.419	MR Egger	36	-0.057(-0.185,0.07)	0.386	0.01(0.122)	49.686(0.203)	45.27(0.115)	2.48e-82
Coronary artery disease	class Actinobacteria id.419	Weighted median	36	0.005(-0.071,0.082)	0.897
Coronary artery disease	class Actinobacteria id.419	IVW	36	0.037(-0.017,0.091)	0.181
Coronary artery disease	class Alphaproteobacteria id.2379	MR Egger	36	0.056(-0.093,0.206)	0.466	-0.003(0.704)	26.747(0.973)	22.573(0.948)	4.66e-96
Coronary artery disease	class Alphaproteobacteria id.2379	Weighted median	36	0.062(-0.025,0.149)	0.16
Coronary artery disease	class Alphaproteobacteria id.2379	IVW	36	0.03(-0.032,0.092)	0.347
Coronary artery disease	class Bacilli id.1673	MR Egger	36	-0.147(-0.258,-0.036)	0.014	0.015(0.008)	50.03(0.188)	40.834(0.229)	3.89e-82
Coronary artery disease	class Bacilli id.1673	Weighted median	36	-0.039(-0.11,0.031)	0.27
Coronary artery disease	class Bacilli id.1673	IVW	36	-0.002(-0.052,0.048)	0.935
Coronary artery disease	class Bacteroidia id.912	MR Egger	36	0.023(-0.086,0.131)	0.686	-0.003(0.603)	28.699(0.926)	21.212(0.968)	9.17e-95
Coronary artery disease	class Bacteroidia id.912	Weighted median	36	0.001(-0.065,0.066)	0.985
Coronary artery disease	class Bacteroidia id.912	IVW	36	-0.004(-0.049,0.041)	0.863
Coronary artery disease	class Betaproteobacteria id.2867	MR Egger	36	0.026(-0.091,0.142)	0.669	-0.001(0.886)	42.534(0.443)	36.354(0.405)	1.34e-88
Coronary artery disease	class Betaproteobacteria id.2867	Weighted median	36	0.035(-0.037,0.108)	0.341
Coronary artery disease	class Betaproteobacteria id.2867	IVW	36	0.018(-0.03,0.065)	0.463
Coronary artery disease	class Clostridia id.1859	MR Egger	36	0.026(-0.083,0.135)	0.643	-0.002(0.652)	39.709(0.575)	32.915(0.569)	2.99e-88
Coronary artery disease	class Clostridia id.1859	Weighted median	36	0.013(-0.056,0.082)	0.711
Coronary artery disease	class Clostridia id.1859	IVW	36	0.003(-0.042,0.048)	0.898
Coronary artery disease	class Coriobacteriia id.809	MR Egger	36	-0.055(-0.165,0.055)	0.333	0.005(0.34)	50.916(0.165)	33.393(0.546)	1.45e-81
Coronary artery disease	class Coriobacteriia id.809	Weighted median	36	-0.029(-0.096,0.038)	0.402
Coronary artery disease	class Coriobacteriia id.809	IVW	36	-0.006(-0.051,0.04)	0.806
Coronary artery disease	class Deltaproteobacteria id.3087	MR Egger	36	-0.044(-0.163,0.075)	0.476	0.003(0.594)	27.137(0.961)	25.649(0.876)	7.05e-96
Coronary artery disease	class Deltaproteobacteria id.3087	Weighted median	36	-0.021(-0.092,0.049)	0.552
Coronary artery disease	class Deltaproteobacteria id.3087	IVW	36	-0.014(-0.063,0.035)	0.578
Coronary artery disease	class Erysipelotrichia id.2147	MR Egger	36	-0.02(-0.137,0.096)	0.733	0.002(0.681)	46.339(0.305)	38.916(0.298)	8.19e-85
Coronary artery disease	class Erysipelotrichia id.2147	Weighted median	36	0.026(-0.041,0.092)	0.448
Coronary artery disease	class Erysipelotrichia id.2147	IVW	36	0.002(-0.046,0.049)	0.935
Coronary artery disease	class Gammaproteobacteria id.3303	MR Egger	36	0.109(-0.008,0.225)	0.076	-0.005(0.408)	38.906(0.609)	28.717(0.764)	3.77e-86
Coronary artery disease	class Gammaproteobacteria id.3303	Weighted median	36	0.085(0.016,0.154)	0.016
Coronary artery disease	class Gammaproteobacteria id.3303	IVW	36	0.063(0.015,0.111)	0.01
Coronary artery disease	class Lentisphaeria id.2250	MR Egger	35	-0.183(-0.399,0.033)	0.106	0.019(0.083)	34.774(0.742)	30.808(0.625)	1.02e-90
Coronary artery disease	class Lentisphaeria id.2250	Weighted median	35	0.023(-0.107,0.153)	0.727
Coronary artery disease	class Lentisphaeria id.2250	IVW	35	-0.004(-0.093,0.085)	0.931
Coronary artery disease	class Melainabacteria id.1589	MR Egger	35	0.087(-0.11,0.284)	0.392	-0.011(0.242)	39.986(0.523)	36.713(0.344)	1.47e-86
Coronary artery disease	class Melainabacteria id.1589	Weighted median	35	0.018(-0.099,0.134)	0.766
Coronary artery disease	class Melainabacteria id.1589	IVW	35	-0.022(-0.104,0.06)	0.602
Coronary artery disease	class Methanobacteria id.119	MR Egger	34	-0.352(-0.647,-0.057)	0.026	0.023(0.099)	40.407(0.493)	35.488(0.352)	1.44e-76
Coronary artery disease	class Methanobacteria id.119	Weighted median	34	-0.166(-0.337,0.005)	0.057
Coronary artery disease	class Methanobacteria id.119	IVW	34	-0.114(-0.223,-0.004)	0.042
Coronary artery disease	class Mollicutes id.3920	MR Egger	36	0.038(-0.109,0.186)	0.614	-0.004(0.567)	43.776(0.399)	39.932(0.26)	1.24e-86
Coronary artery disease	class Mollicutes id.3920	Weighted median	36	-0.013(-0.097,0.07)	0.757
Coronary artery disease	class Mollicutes id.3920	IVW	36	-0.001(-0.062,0.059)	0.967
Coronary artery disease	class Negativicutes id.2164	MR Egger	36	0.083(-0.028,0.193)	0.153	-0.004(0.416)	48.904(0.249)	35.796(0.431)	6.96e-81
Coronary artery disease	class Negativicutes id.2164	Weighted median	36	0.08(0.008,0.151)	0.029
Coronary artery disease	class Negativicutes id.2164	IVW	36	0.04(-0.005,0.086)	0.084
Coronary artery disease	class Verrucomicrobiae id.4029	MR Egger	36	0.078(-0.058,0.213)	0.269	-0.012(0.077)	43.4(0.436)	38.204(0.326)	6.63e-86
Coronary artery disease	class Verrucomicrobiae id.4029	Weighted median	36	-0.004(-0.09,0.082)	0.925
Coronary artery disease	class Verrucomicrobiae id.4029	IVW	36	-0.037(-0.095,0.021)	0.213
Coronary artery disease	family Acidaminococcaceae id.2166	MR Egger	36	-0.008(-0.14,0.124)	0.909	0.002(0.75)	30.821(0.908)	24.76(0.901)	2.24e-93
Coronary artery disease	family Acidaminococcaceae id.2166	Weighted median	36	-0.004(-0.086,0.077)	0.917
Coronary artery disease	family Acidaminococcaceae id.2166	IVW	36	0.012(-0.042,0.066)	0.666
Coronary artery disease	family Actinomycetaceae id.421	MR Egger	35	-0.049(-0.212,0.114)	0.562	0.003(0.702)	33.08(0.817)	30.06(0.661)	2.99e-91
Coronary artery disease	family Actinomycetaceae id.421	Weighted median	35	-0.08(-0.188,0.027)	0.142
Coronary artery disease	family Actinomycetaceae id.421	IVW	35	-0.02(-0.088,0.049)	0.577
Coronary artery disease	family Alcaligenaceae id.2875	MR Egger	36	0.012(-0.107,0.131)	0.845	0(0.986)	44.215(0.388)	37.383(0.36)	2.44e-87
Coronary artery disease	family Alcaligenaceae id.2875	Weighted median	36	0.025(-0.049,0.099)	0.5
Coronary artery disease	family Alcaligenaceae id.2875	IVW	36	0.011(-0.037,0.059)	0.657
Coronary artery disease	family Bacteroidaceae id.917	MR Egger	36	0.038(-0.073,0.149)	0.51	-0.008(0.14)	43.591(0.399)	37.968(0.336)	3.46e-85
Coronary artery disease	family Bacteroidaceae id.917	Weighted median	36	0.007(-0.06,0.074)	0.84
Coronary artery disease	family Bacteroidaceae id.917	IVW	36	-0.04(-0.087,0.006)	0.091
Coronary artery disease	family Bacteroidales S24 7group id.11173	MR Egger	36	-0.008(-0.174,0.157)	0.921	0.004(0.589)	28.024(0.941)	23.542(0.93)	2.22e-95
Coronary artery disease	family Bacteroidales S24 7group id.11173	Weighted median	36	0.037(-0.061,0.136)	0.458
Coronary artery disease	family Bacteroidales S24 7group id.11173	IVW	36	0.034(-0.035,0.102)	0.334
Coronary artery disease	family Bifidobacteriaceae id.433	MR Egger	36	-0.074(-0.194,0.046)	0.237	0.013(0.03)	42.812(0.439)	37.351(0.362)	2.48e-85
Coronary artery disease	family Bifidobacteriaceae id.433	Weighted median	36	0.007(-0.073,0.087)	0.863
Coronary artery disease	family Bifidobacteriaceae id.433	IVW	36	0.053(0.001,0.104)	0.045
Coronary artery disease	family Christensenellaceae id.1866	MR Egger	10	0.05(-0.367,0.468)	0.819	0.01(0.609)	17.859(0.182)	11.086(0.27)	4.4e-14
Coronary artery disease	family Christensenellaceae id.1866	Weighted median	10	0.14(-0.005,0.285)	0.059
Coronary artery disease	family Christensenellaceae id.1866	IVW	10	0.159(0.046,0.272)	0.006
Coronary artery disease	family Clostridiaceae1 id.1869	MR Egger	36	0.06(-0.077,0.197)	0.394	-0.007(0.305)	51.42(0.165)	43.655(0.15)	1.1e-81
Coronary artery disease	family Clostridiaceae1 id.1869	Weighted median	36	-0.01(-0.09,0.07)	0.807
Coronary artery disease	family Clostridiaceae1 id.1869	IVW	36	-0.006(-0.063,0.051)	0.838
Coronary artery disease	family Clostridiales vadin BB60 group id.11286	MR Egger	36	0.039(-0.106,0.184)	0.601	-0.004(0.593)	43.646(0.404)	35.137(0.462)	1.24e-86
Coronary artery disease	family Clostridiales vadin BB60 group id.11286	Weighted median	36	0.048(-0.046,0.143)	0.319
Coronary artery disease	family Clostridiales vadin BB60 group id.11286	IVW	36	0.003(-0.057,0.062)	0.928
Coronary artery disease	family Coriobacteriaceae id.811	MR Egger	36	-0.055(-0.165,0.055)	0.333	0.005(0.34)	50.916(0.152)	33.393(0.546)	1.45e-81
Coronary artery disease	family Coriobacteriaceae id.811	Weighted median	36	-0.029(-0.098,0.041)	0.42
Coronary artery disease	family Coriobacteriaceae id.811	IVW	36	-0.006(-0.051,0.04)	0.806
Coronary artery disease	family Defluviitaleaceae id.1924	MR Egger	36	-0.098(-0.264,0.068)	0.257	0.012(0.144)	48.79(0.23)	39.329(0.282)	2.11e-82
Coronary artery disease	family Defluviitaleaceae id.1924	Weighted median	36	-0.014(-0.115,0.086)	0.78
Coronary artery disease	family Defluviitaleaceae id.1924	IVW	36	0.017(-0.053,0.088)	0.629
Coronary artery disease	family Desulfovibrionaceae id.3169	MR Egger	36	-0.041(-0.16,0.079)	0.508	0.003(0.629)	27.572(0.947)	26.045(0.864)	1.51e-95
Coronary artery disease	family Desulfovibrionaceae id.3169	Weighted median	36	-0.02(-0.09,0.051)	0.582
Coronary artery disease	family Desulfovibrionaceae id.3169	IVW	36	-0.014(-0.063,0.036)	0.588
Coronary artery disease	family Enterobacteriaceae id.3469	MR Egger	36	0.092(-0.042,0.225)	0.187	-0.006(0.395)	51.117(0.157)	38.843(0.301)	1.79e-81
Coronary artery disease	family Enterobacteriaceae id.3469	Weighted median	36	0.059(-0.021,0.138)	0.151
Coronary artery disease	family Enterobacteriaceae id.3469	IVW	36	0.038(-0.017,0.093)	0.172
Coronary artery disease	family Erysipelotrichaceae id.2149	MR Egger	36	-0.02(-0.137,0.096)	0.733	0.002(0.681)	46.339(0.32)	38.916(0.298)	8.19e-85
Coronary artery disease	family Erysipelotrichaceae id.2149	Weighted median	36	0.026(-0.041,0.093)	0.449
Coronary artery disease	family Erysipelotrichaceae id.2149	IVW	36	0.002(-0.046,0.049)	0.935
Coronary artery disease	family Family XI id.1936	MR Egger	33	-0.03(-0.352,0.292)	0.856	0.004(0.779)	35.768(0.516)	31.145(0.51)	6.08e-77
Coronary artery disease	family Family XI id.1936	Weighted median	33	-0.093(-0.266,0.079)	0.289
Coronary artery disease	family Family XI id.1936	IVW	33	0.013(-0.102,0.128)	0.82
Coronary artery disease	family Family XIII id.1957	MR Egger	36	0.009(-0.103,0.122)	0.87	0.001(0.844)	42.704(0.415)	31.064(0.659)	5.39e-86
Coronary artery disease	family Family XIII id.1957	Weighted median	36	0.022(-0.049,0.093)	0.547
Coronary artery disease	family Family XIII id.1957	IVW	36	0.02(-0.027,0.067)	0.406
Coronary artery disease	family Lachnospiraceae id.1987	MR Egger	36	-0.11(-0.219,-0.001)	0.055	0.007(0.217)	25.906(0.969)	21.433(0.965)	3.95e-95
Coronary artery disease	family Lachnospiraceae id.1987	Weighted median	36	-0.06(-0.125,0.004)	0.066
Coronary artery disease	family Lachnospiraceae id.1987	IVW	36	-0.046(-0.091,-0.002)	0.042
Coronary artery disease	family Lactobacillaceae id.1836	MR Egger	35	-0.189(-0.364,-0.014)	0.042	0.026(0.005)	45.604(0.298)	34.691(0.435)	1.91e-83
Coronary artery disease	family Lactobacillaceae id.1836	Weighted median	35	0.082(-0.028,0.191)	0.143
Coronary artery disease	family Lactobacillaceae id.1836	IVW	35	0.058(-0.015,0.131)	0.121
Coronary artery disease	family Methanobacteriaceae id.121	MR Egger	34	-0.352(-0.647,-0.057)	0.026	0.023(0.099)	40.407(0.494)	35.488(0.352)	1.44e-76
Coronary artery disease	family Methanobacteriaceae id.121	Weighted median	34	-0.166(-0.332,0)	0.05
Coronary artery disease	family Methanobacteriaceae id.121	IVW	34	-0.114(-0.223,-0.004)	0.042
Coronary artery disease	family Oxalobacteraceae id.2966	MR Egger	35	0.102(-0.104,0.307)	0.339	-0.01(0.345)	40.383(0.505)	35.238(0.409)	1.29e-86
Coronary artery disease	family Oxalobacteraceae id.2966	Weighted median	35	-0.022(-0.147,0.103)	0.724
Coronary artery disease	family Oxalobacteraceae id.2966	IVW	35	0.011(-0.075,0.096)	0.809
Coronary artery disease	family Pasteurellaceae id.3689	MR Egger	36	0.037(-0.127,0.201)	0.66	0.003(0.692)	45.756(0.349)	39.428(0.278)	1.81e-83
Coronary artery disease	family Pasteurellaceae id.3689	Weighted median	36	0.012(-0.089,0.113)	0.822
Coronary artery disease	family Pasteurellaceae id.3689	IVW	36	0.068(0.001,0.134)	0.047
Coronary artery disease	family Peptococcaceae id.2024	MR Egger	36	0.144(0.004,0.284)	0.052	-0.013(0.065)	49.798(0.189)	34.047(0.514)	9.13e-83
Coronary artery disease	family Peptococcaceae id.2024	Weighted median	36	0.043(-0.046,0.132)	0.341
Coronary artery disease	family Peptococcaceae id.2024	IVW	36	0.02(-0.038,0.078)	0.503
Coronary artery disease	family Peptostreptococcaceae id.2042	MR Egger	36	0.017(-0.121,0.156)	0.808	0.002(0.775)	52.137(0.136)	48.633(0.063)	9.72e-80
Coronary artery disease	family Peptostreptococcaceae id.2042	Weighted median	36	0.011(-0.062,0.085)	0.76
Coronary artery disease	family Peptostreptococcaceae id.2042	IVW	36	0.036(-0.021,0.092)	0.215
Coronary artery disease	family Porphyromonadaceae id.943	MR Egger	36	0.033(-0.077,0.142)	0.564	-0.007(0.205)	35.455(0.745)	31.951(0.616)	1.25e-88
Coronary artery disease	family Porphyromonadaceae id.943	Weighted median	36	-0.036(-0.101,0.029)	0.276
Coronary artery disease	family Porphyromonadaceae id.943	IVW	36	-0.033(-0.079,0.012)	0.149
Coronary artery disease	family Prevotellaceae id.960	MR Egger	36	0.098(-0.024,0.219)	0.124	-0.004(0.533)	31.991(0.865)	26.465(0.85)	9.13e-91
Coronary artery disease	family Prevotellaceae id.960	Weighted median	36	0.023(-0.055,0.101)	0.563
Coronary artery disease	family Prevotellaceae id.960	IVW	36	0.062(0.012,0.112)	0.015
Coronary artery disease	family Rhodospirillaceae id.2717	MR Egger	35	-0.003(-0.161,0.155)	0.969	0(0.961)	25.415(0.971)	21.283(0.956)	2.05e-96
Coronary artery disease	family Rhodospirillaceae id.2717	Weighted median	35	0.008(-0.091,0.106)	0.88
Coronary artery disease	family Rhodospirillaceae id.2717	IVW	35	0.001(-0.065,0.066)	0.987
Coronary artery disease	family Rikenellaceae id.967	MR Egger	36	-0.028(-0.138,0.082)	0.624	0.003(0.526)	40.89(0.499)	31.02(0.661)	4.69e-88
Coronary artery disease	family Rikenellaceae id.967	Weighted median	36	0.007(-0.063,0.077)	0.844
Coronary artery disease	family Rikenellaceae id.967	IVW	36	0.005(-0.041,0.051)	0.83
Coronary artery disease	family Ruminococcaceae id.2050	MR Egger	36	0.088(-0.02,0.197)	0.12	-0.008(0.134)	40.162(0.548)	33.075(0.561)	3.34e-88
Coronary artery disease	family Ruminococcaceae id.2050	Weighted median	36	-0.005(-0.074,0.065)	0.893
Coronary artery disease	family Ruminococcaceae id.2050	IVW	36	0.011(-0.034,0.056)	0.63
Coronary artery disease	family Streptococcaceae id.1850	MR Egger	36	-0.131(-0.245,-0.018)	0.03	0.012(0.037)	42.982(0.431)	35.914(0.425)	2.58e-86
Coronary artery disease	family Streptococcaceae id.1850	Weighted median	36	-0.05(-0.123,0.023)	0.18
Coronary artery disease	family Streptococcaceae id.1850	IVW	36	-0.017(-0.064,0.031)	0.497
Coronary artery disease	family Veillonellaceae id.2172	MR Egger	36	0.041(-0.076,0.157)	0.499	-0.003(0.623)	37.756(0.621)	31.849(0.621)	4.74e-88
Coronary artery disease	family Veillonellaceae id.2172	Weighted median	36	0.021(-0.052,0.094)	0.569
Coronary artery disease	family Veillonellaceae id.2172	IVW	36	0.014(-0.034,0.062)	0.577
Coronary artery disease	family Verrucomicrobiaceae id.4036	MR Egger	36	0.077(-0.058,0.212)	0.271	-0.012(0.078)	43.368(0.446)	38.18(0.327)	6.41e-86
Coronary artery disease	family Verrucomicrobiaceae id.4036	Weighted median	36	-0.004(-0.092,0.084)	0.926
Coronary artery disease	family Verrucomicrobiaceae id.4036	IVW	36	-0.037(-0.095,0.021)	0.211
Coronary artery disease	family Victivallaceae id.2255	MR Egger	35	-0.016(-0.272,0.239)	0.9	0.006(0.614)	42.689(0.384)	38.789(0.263)	3.35e-85
Coronary artery disease	family Victivallaceae id.2255	Weighted median	35	-0.019(-0.17,0.133)	0.81
Coronary artery disease	family Victivallaceae id.2255	IVW	35	0.044(-0.06,0.148)	0.407
Coronary artery disease	genus Actinomyces id.423	MR Egger	35	-0.046(-0.212,0.12)	0.59	0.003(0.728)	35.524(0.685)	31.992(0.566)	3.56e-90
Coronary artery disease	genus Actinomyces id.423	Weighted median	35	-0.065(-0.17,0.041)	0.229
Coronary artery disease	genus Actinomyces id.423	IVW	35	-0.019(-0.089,0.051)	0.592
Coronary artery disease	genus Adlercreutzia id.812	MR Egger	35	-0.227(-0.388,-0.066)	0.009	0.019(0.022)	43.275(0.363)	40.742(0.198)	1.62e-83
Coronary artery disease	genus Adlercreutzia id.812	Weighted median	35	-0.098(-0.206,0.009)	0.072
Coronary artery disease	genus Adlercreutzia id.812	IVW	35	-0.047(-0.12,0.026)	0.205
Coronary artery disease	genus Akkermansia id.4037	MR Egger	36	0.076(-0.059,0.211)	0.275	-0.012(0.077)	43.324(0.432)	38.062(0.332)	6.22e-86
Coronary artery disease	genus Akkermansia id.4037	Weighted median	36	-0.003(-0.088,0.083)	0.951
Coronary artery disease	genus Akkermansia id.4037	IVW	36	-0.038(-0.096,0.02)	0.201
Coronary artery disease	genus Alistipes id.968	MR Egger	36	-0.037(-0.148,0.074)	0.516	0.001(0.81)	42.932(0.434)	32.548(0.587)	1.21e-85
Coronary artery disease	genus Alistipes id.968	Weighted median	36	-0.01(-0.077,0.058)	0.773
Coronary artery disease	genus Alistipes id.968	IVW	36	-0.025(-0.07,0.021)	0.292
Coronary artery disease	genus Allisonella id.2174	MR Egger	29	-0.228(-0.57,0.114)	0.202	0.017(0.261)	23.059(0.92)	19.495(0.882)	4.51e-75
Coronary artery disease	genus Allisonella id.2174	Weighted median	29	-0.053(-0.236,0.13)	0.569
Coronary artery disease	genus Allisonella id.2174	IVW	29	-0.041(-0.164,0.081)	0.51
Coronary artery disease	genus Alloprevotella id.961	MR Egger	22	0.243(-0.129,0.615)	0.216	-0.022(0.212)	11.365(0.989)	9.469(0.985)	7.35e-69
Coronary artery disease	genus Alloprevotella id.961	Weighted median	22	0.023(-0.174,0.22)	0.816
Coronary artery disease	genus Alloprevotella id.961	IVW	22	0.016(-0.124,0.157)	0.821
Coronary artery disease	genus Anaerofilum id.2053	MR Egger	35	0.142(-0.083,0.368)	0.224	-0.011(0.301)	47.549(0.238)	41.919(0.165)	5.43e-82
Coronary artery disease	genus Anaerofilum id.2053	Weighted median	35	0.068(-0.066,0.203)	0.321
Coronary artery disease	genus Anaerofilum id.2053	IVW	35	0.033(-0.062,0.127)	0.495
Coronary artery disease	genus Anaerostipes id.1991	MR Egger	36	-0.145(-0.258,-0.032)	0.017	0.011(0.052)	34.76(0.799)	31.637(0.631)	1.93e-89
Coronary artery disease	genus Anaerostipes id.1991	Weighted median	36	-0.089(-0.158,-0.02)	0.011
Coronary artery disease	genus Anaerostipes id.1991	IVW	36	-0.04(-0.086,0.007)	0.097
Coronary artery disease	genus Anaerotruncus id.2054	MR Egger	36	0.014(-0.1,0.128)	0.811	-0.001(0.877)	31.114(0.877)	23.967(0.92)	1.72e-93
Coronary artery disease	genus Anaerotruncus id.2054	Weighted median	36	0.025(-0.041,0.092)	0.452
Coronary artery disease	genus Anaerotruncus id.2054	IVW	36	0.006(-0.041,0.053)	0.81
Coronary artery disease	genus Bacteroides id.918	MR Egger	36	0.038(-0.073,0.149)	0.51	-0.008(0.14)	43.591(0.397)	37.968(0.336)	3.46e-85
Coronary artery disease	genus Bacteroides id.918	Weighted median	36	0.007(-0.058,0.072)	0.833
Coronary artery disease	genus Bacteroides id.918	IVW	36	-0.04(-0.087,0.006)	0.091
Coronary artery disease	genus Barnesiella id.944	MR Egger	36	0.093(-0.048,0.235)	0.205	-0.012(0.083)	61.102(0.029)	49.883(0.049)	2.9e-77
Coronary artery disease	genus Barnesiella id.944	Weighted median	36	-0.003(-0.083,0.076)	0.932
Coronary artery disease	genus Barnesiella id.944	IVW	36	-0.024(-0.085,0.037)	0.436
Coronary artery disease	genus Bifidobacterium id.436	MR Egger	36	-0.067(-0.187,0.054)	0.286	0.012(0.043)	42.761(0.475)	36.939(0.379)	1.9e-85
Coronary artery disease	genus Bifidobacterium id.436	Weighted median	36	0.013(-0.067,0.092)	0.757
Coronary artery disease	genus Bifidobacterium id.436	IVW	36	0.051(-0.001,0.102)	0.053
Coronary artery disease	genus Bilophila id.3170	MR Egger	36	-0.074(-0.217,0.069)	0.319	0.005(0.459)	52.779(0.115)	42.452(0.181)	7.06e-82
Coronary artery disease	genus Bilophila id.3170	Weighted median	36	-0.027(-0.109,0.056)	0.527
Coronary artery disease	genus Bilophila id.3170	IVW	36	-0.024(-0.083,0.035)	0.421
Coronary artery disease	genus Butyricicoccus id.2055	MR Egger	36	-0.088(-0.199,0.024)	0.134	0.002(0.678)	29.168(0.934)	23.637(0.928)	8.15e-91
Coronary artery disease	genus Butyricicoccus id.2055	Weighted median	36	-0.063(-0.131,0.005)	0.069
Coronary artery disease	genus Butyricicoccus id.2055	IVW	36	-0.066(-0.112,-0.019)	0.005
Coronary artery disease	genus Butyricimonas id.945	MR Egger	36	-0.006(-0.153,0.141)	0.939	-0.003(0.664)	44.117(0.398)	37.347(0.362)	9.9e-85
Coronary artery disease	genus Butyricimonas id.945	Weighted median	36	-0.059(-0.149,0.03)	0.195
Coronary artery disease	genus Butyricimonas id.945	IVW	36	-0.036(-0.096,0.025)	0.247
Coronary artery disease	genus Butyrivibrio id.1993	MR Egger	34	-0.161(-0.548,0.226)	0.42	0.01(0.589)	67.319(0.003)	53.512(0.013)	1.27e-66
Coronary artery disease	genus Butyrivibrio id.1993	Weighted median	34	0.038(-0.139,0.215)	0.673
Coronary artery disease	genus Butyrivibrio id.1993	IVW	34	-0.061(-0.199,0.077)	0.389
Coronary artery disease	genus Candidatus Soleaferrea id.11350	MR Egger	35	-0.073(-0.257,0.111)	0.444	0.007(0.454)	41.964(0.447)	32.079(0.562)	2.23e-85
Coronary artery disease	genus Candidatus Soleaferrea id.11350	Weighted median	35	-0.032(-0.144,0.08)	0.576
Coronary artery disease	genus Candidatus Soleaferrea id.11350	IVW	35	-0.008(-0.085,0.069)	0.837
Coronary artery disease	genus Catenibacterium id.2153	MR Egger	29	-0.218(-0.597,0.162)	0.271	0.012(0.494)	37.669(0.314)	34.078(0.198)	5.13e-66
Coronary artery disease	genus Catenibacterium id.2153	Weighted median	29	-0.067(-0.26,0.126)	0.496
Coronary artery disease	genus Catenibacterium id.2153	IVW	29	-0.092(-0.227,0.043)	0.181
Coronary artery disease	genus Christensenellaceae R 7group id.11283	MR Egger	36	0.068(-0.057,0.193)	0.297	-0.005(0.443)	50.451(0.179)	41.213(0.217)	1.41e-82
Coronary artery disease	genus Christensenellaceae R 7group id.11283	Weighted median	36	0.037(-0.039,0.114)	0.34
Coronary artery disease	genus Christensenellaceae R 7group id.11283	IVW	36	0.023(-0.029,0.074)	0.391
Coronary artery disease	genus Clostridium innocuum group id.14397	MR Egger	35	-0.256(-0.482,-0.031)	0.033	0.021(0.058)	34.622(0.732)	27.584(0.774)	4.57e-89
Coronary artery disease	genus Clostridium innocuum group id.14397	Weighted median	35	-0.108(-0.251,0.035)	0.139
Coronary artery disease	genus Clostridium innocuum group id.14397	IVW	35	-0.051(-0.145,0.043)	0.291
Coronary artery disease	genus Clostridium sensustricto1 id.1873	MR Egger	36	0.066(-0.073,0.204)	0.359	-0.007(0.28)	51.487(0.137)	44.297(0.135)	1.42e-81
Coronary artery disease	genus Clostridium sensustricto1 id.1873	Weighted median	36	-0.016(-0.097,0.066)	0.702
Coronary artery disease	genus Clostridium sensustricto1 id.1873	IVW	36	-0.005(-0.062,0.053)	0.867
Coronary artery disease	genus Collinsella id.815	MR Egger	36	-0.108(-0.235,0.019)	0.106	0.01(0.106)	52.959(0.127)	40.157(0.252)	1.45e-81
Coronary artery disease	genus Collinsella id.815	Weighted median	36	-0.042(-0.122,0.038)	0.305
Coronary artery disease	genus Collinsella id.815	IVW	36	-0.01(-0.064,0.044)	0.72
Coronary artery disease	genus Coprobacter id.949	MR Egger	35	0.019(-0.158,0.196)	0.837	-0.004(0.606)	32.155(0.845)	23.655(0.908)	3.42e-90
Coronary artery disease	genus Coprobacter id.949	Weighted median	35	0.01(-0.099,0.119)	0.855
Coronary artery disease	genus Coprobacter id.949	IVW	35	-0.024(-0.098,0.05)	0.521
Coronary artery disease	genus Coprococcus1 id.11301	MR Egger	36	0.039(-0.074,0.153)	0.5	0.002(0.74)	33.98(0.803)	26.142(0.86)	1.19e-89
Coronary artery disease	genus Coprococcus1 id.11301	Weighted median	36	0.045(-0.024,0.114)	0.203
Coronary artery disease	genus Coprococcus1 id.11301	IVW	36	0.057(0.01,0.104)	0.017
Coronary artery disease	genus Coprococcus2 id.11302	MR Egger	36	0.086(-0.06,0.232)	0.255	-0.006(0.397)	48.858(0.217)	39.483(0.276)	1.32e-81
Coronary artery disease	genus Coprococcus2 id.11302	Weighted median	36	0.021(-0.067,0.109)	0.64
Coronary artery disease	genus Coprococcus2 id.11302	IVW	36	0.028(-0.032,0.088)	0.36
Coronary artery disease	genus Coprococcus3 id.11303	MR Egger	36	-0.085(-0.202,0.031)	0.16	0.01(0.085)	38.758(0.604)	33.556(0.538)	1.91e-88
Coronary artery disease	genus Coprococcus3 id.11303	Weighted median	36	-0.028(-0.098,0.043)	0.441
Coronary artery disease	genus Coprococcus3 id.11303	IVW	36	0.011(-0.038,0.059)	0.665
Coronary artery disease	genus Defluviitaleaceae UCG011 id.11287	MR Egger	36	-0.094(-0.268,0.079)	0.294	0.012(0.169)	52.493(0.135)	42.559(0.178)	1.61e-80
Coronary artery disease	genus Defluviitaleaceae UCG011 id.11287	Weighted median	36	-0.015(-0.121,0.09)	0.777
Coronary artery disease	genus Defluviitaleaceae UCG011 id.11287	IVW	36	0.019(-0.055,0.092)	0.617
Coronary artery disease	genus Desulfovibrio id.3173	MR Egger	36	-0.011(-0.163,0.141)	0.888	0.001(0.944)	40.881(0.515)	33.559(0.538)	2.78e-89
Coronary artery disease	genus Desulfovibrio id.3173	Weighted median	36	-0.001(-0.101,0.099)	0.981
Coronary artery disease	genus Desulfovibrio id.3173	IVW	36	-0.006(-0.069,0.057)	0.851
Coronary artery disease	genus Dialister id.2183	MR Egger	36	0.087(-0.069,0.242)	0.281	-0.01(0.183)	53.757(0.118)	47.973(0.071)	1.21e-80
Coronary artery disease	genus Dialister id.2183	Weighted median	36	0.008(-0.078,0.094)	0.858
Coronary artery disease	genus Dialister id.2183	IVW	36	-0.011(-0.076,0.054)	0.732
Coronary artery disease	genus Dorea id.1997	MR Egger	36	-0.081(-0.192,0.029)	0.158	0.005(0.344)	37.329(0.673)	33.002(0.565)	4.26e-88
Coronary artery disease	genus Dorea id.1997	Weighted median	36	-0.034(-0.102,0.034)	0.325
Coronary artery disease	genus Dorea id.1997	IVW	36	-0.032(-0.078,0.014)	0.17
Coronary artery disease	genus Eggerthella id.819	MR Egger	35	-0.073(-0.284,0.139)	0.505	0.01(0.33)	40.922(0.458)	37.359(0.317)	9.37e-86
Coronary artery disease	genus Eggerthella id.819	Weighted median	35	-0.017(-0.147,0.113)	0.798
Coronary artery disease	genus Eggerthella id.819	IVW	35	0.024(-0.064,0.113)	0.593
Coronary artery disease	genus Eisenbergiella id.11304	MR Egger	35	-0.057(-0.251,0.137)	0.568	-0.001(0.9)	34.275(0.756)	26.093(0.832)	1.69e-87
Coronary artery disease	genus Eisenbergiella id.11304	Weighted median	35	-0.093(-0.215,0.029)	0.134
Coronary artery disease	genus Eisenbergiella id.11304	IVW	35	-0.069(-0.15,0.012)	0.097
Coronary artery disease	genus Enterorhabdus id.820	MR Egger	35	-0.008(-0.177,0.16)	0.925	-0.002(0.774)	37.391(0.611)	34.136(0.461)	1.24e-87
Coronary artery disease	genus Enterorhabdus id.820	Weighted median	35	-0.015(-0.119,0.09)	0.785
Coronary artery disease	genus Enterorhabdus id.820	IVW	35	-0.031(-0.101,0.039)	0.387
Coronary artery disease	genus Erysipelatoclostridium id.11381	MR Egger	36	-0.001(-0.16,0.158)	0.989	-0.002(0.828)	48.1(0.246)	39.844(0.263)	2.03e-82
Coronary artery disease	genus Erysipelatoclostridium id.11381	Weighted median	36	-0.027(-0.119,0.065)	0.566
Coronary artery disease	genus Erysipelatoclostridium id.11381	IVW	36	-0.017(-0.083,0.048)	0.604
Coronary artery disease	genus Erysipelotrichaceae UCG003 id.11384	MR Egger	6	0.05(-0.449,0.549)	0.855	-0.004(0.855)	7.848(0.496)	4.053(0.542)	5.78e-14
Coronary artery disease	genus Erysipelotrichaceae UCG003 id.11384	Weighted median	6	-0.008(-0.187,0.171)	0.932
Coronary artery disease	genus Erysipelotrichaceae UCG003 id.11384	IVW	6	0.002(-0.133,0.137)	0.977
Coronary artery disease	genus Escherichia Shigella id.3504	MR Egger	36	0.132(-0.008,0.272)	0.072	-0.009(0.205)	52.212(0.163)	38.999(0.295)	5.06e-81
Coronary artery disease	genus Escherichia Shigella id.3504	Weighted median	36	0.099(0.014,0.184)	0.022
Coronary artery disease	genus Escherichia Shigella id.3504	IVW	36	0.048(-0.01,0.107)	0.105
Coronary artery disease	genus Eubacterium brachy group id.11296	MR Egger	35	-0.121(-0.349,0.107)	0.307	0.014(0.212)	39.555(0.546)	26.353(0.823)	7.55e-88
Coronary artery disease	genus Eubacterium brachy group id.11296	Weighted median	35	-0.006(-0.144,0.132)	0.936
Coronary artery disease	genus Eubacterium brachy group id.11296	IVW	35	0.014(-0.082,0.109)	0.779
Coronary artery disease	genus Eubacterium coprostanoligenes group id.11375	MR Egger	36	-0.005(-0.123,0.113)	0.931	0.003(0.639)	46.148(0.307)	38.303(0.322)	1.1e-84
Coronary artery disease	genus Eubacterium coprostanoligenes group id.11375	Weighted median	36	-0.015(-0.085,0.055)	0.675
Coronary artery disease	genus Eubacterium coprostanoligenes group id.11375	IVW	36	0.021(-0.028,0.069)	0.401
Coronary artery disease	genus Eubacterium eligens group id.14372	MR Egger	36	0.109(-0.012,0.23)	0.087	-0.009(0.149)	34.864(0.792)	30.502(0.685)	6.06e-91
Coronary artery disease	genus Eubacterium eligens group id.14372	Weighted median	36	0.009(-0.068,0.086)	0.822
Coronary artery disease	genus Eubacterium eligens group id.14372	IVW	36	0.026(-0.024,0.076)	0.309
Coronary artery disease	genus Eubacterium fissicatena group id.14373	MR Egger	35	0.059(-0.19,0.309)	0.646	-0.005(0.696)	42.502(0.424)	36.846(0.339)	4.86e-85
Coronary artery disease	genus Eubacterium fissicatena group id.14373	Weighted median	35	0.023(-0.118,0.164)	0.748
Coronary artery disease	genus Eubacterium fissicatena group id.14373	IVW	35	0.013(-0.089,0.116)	0.797
Coronary artery disease	genus Eubacterium hallii group id.11338	MR Egger	36	-0.095(-0.209,0.019)	0.111	0.005(0.33)	26.814(0.972)	22.637(0.947)	3.08e-95
Coronary artery disease	genus Eubacterium hallii group id.11338	Weighted median	36	-0.05(-0.123,0.023)	0.182
Coronary artery disease	genus Eubacterium hallii group id.11338	IVW	36	-0.043(-0.09,0.004)	0.075
Coronary artery disease	genus Eubacterium nodatum group id.11297	MR Egger	35	0.138(-0.112,0.389)	0.287	-0.008(0.523)	35.376(0.718)	28.111(0.751)	2.33e-90
Coronary artery disease	genus Eubacterium nodatum group id.11297	Weighted median	35	0.084(-0.08,0.248)	0.316
Coronary artery disease	genus Eubacterium nodatum group id.11297	IVW	35	0.063(-0.042,0.168)	0.238
Coronary artery disease	genus Eubacterium oxidoreducens group id.11339	MR Egger	35	-0.014(-0.215,0.187)	0.891	-0.005(0.581)	26.181(0.959)	21.406(0.954)	2.63e-95
Coronary artery disease	genus Eubacterium oxidoreducens group id.11339	Weighted median	35	-0.027(-0.151,0.097)	0.672
Coronary artery disease	genus Eubacterium oxidoreducens group id.11339	IVW	35	-0.066(-0.15,0.017)	0.121
Coronary artery disease	genus Eubacterium rectale group id.14374	MR Egger	36	-0.091(-0.203,0.021)	0.119	0.009(0.117)	45.633(0.327)	36.385(0.404)	3.63e-85
Coronary artery disease	genus Eubacterium rectale group id.14374	Weighted median	36	-0.049(-0.118,0.02)	0.162
Coronary artery disease	genus Eubacterium rectale group id.14374	IVW	36	-0.008(-0.055,0.039)	0.75
Coronary artery disease	genus Eubacterium ruminantium group id.11340	MR Egger	36	-0.017(-0.185,0.152)	0.847	0.004(0.622)	41.69(0.486)	33.552(0.538)	2.06e-86
Coronary artery disease	genus Eubacterium ruminantium group id.11340	Weighted median	36	0.053(-0.054,0.161)	0.333
Coronary artery disease	genus Eubacterium ruminantium group id.11340	IVW	36	0.022(-0.047,0.092)	0.529
Coronary artery disease	genus Eubacterium ventriosum group id.11341	MR Egger	36	-0.035(-0.168,0.099)	0.612	0(0.94)	49.853(0.197)	43.292(0.159)	4.55e-82
Coronary artery disease	genus Eubacterium ventriosum group id.11341	Weighted median	36	-0.006(-0.082,0.07)	0.871
Coronary artery disease	genus Eubacterium ventriosum group id.11341	IVW	36	-0.04(-0.094,0.015)	0.156
Coronary artery disease	genus Eubacterium xylanophilum group id.14375	MR Egger	36	-0.007(-0.134,0.121)	0.92	-0.003(0.688)	38.561(0.646)	34.89(0.473)	2.1e-88
Coronary artery disease	genus Eubacterium xylanophilum group id.14375	Weighted median	36	-0.007(-0.084,0.071)	0.867
Coronary artery disease	genus Eubacterium xylanophilum group id.14375	IVW	36	-0.031(-0.083,0.022)	0.253
Coronary artery disease	genus Faecalibacterium id.2057	MR Egger	36	0.067(-0.043,0.176)	0.239	-0.008(0.157)	42.934(0.426)	34.182(0.507)	9.35e-86
Coronary artery disease	genus Faecalibacterium id.2057	Weighted median	36	0.021(-0.045,0.088)	0.533
Coronary artery disease	genus Faecalibacterium id.2057	IVW	36	-0.007(-0.052,0.038)	0.77
Coronary artery disease	genus Family XIII AD3011 group id.11293	MR Egger	36	0.015(-0.116,0.146)	0.822	0.001(0.888)	46.529(0.301)	38.852(0.3)	7.71e-85
Coronary artery disease	genus Family XIII AD3011 group id.11293	Weighted median	36	0.029(-0.049,0.108)	0.463
Coronary artery disease	genus Family XIII AD3011 group id.11293	IVW	36	0.024(-0.03,0.077)	0.385
Coronary artery disease	genus Family XIII UCG001 id.11294	MR Egger	36	-0.082(-0.211,0.046)	0.217	0.002(0.699)	33.55(0.819)	30.732(0.674)	1.43e-89
Coronary artery disease	genus Family XIII UCG001 id.11294	Weighted median	36	-0.068(-0.144,0.009)	0.082
Coronary artery disease	genus Family XIII UCG001 id.11294	IVW	36	-0.059(-0.113,-0.006)	0.03
Coronary artery disease	genus Flavonifractor id.2059	MR Egger	36	-0.085(-0.24,0.07)	0.288	0.004(0.612)	45.475(0.327)	41.115(0.22)	1.48e-83
Coronary artery disease	genus Flavonifractor id.2059	Weighted median	36	-0.079(-0.169,0.012)	0.089
Coronary artery disease	genus Flavonifractor id.2059	IVW	36	-0.049(-0.112,0.015)	0.133
Coronary artery disease	genus Fusicatenibacter id.11305	MR Egger	36	-0.107(-0.219,0.004)	0.067	0.008(0.131)	39.766(0.585)	33.853(0.523)	3.02e-87
Coronary artery disease	genus Fusicatenibacter id.11305	Weighted median	36	-0.063(-0.13,0.005)	0.071
Coronary artery disease	genus Fusicatenibacter id.11305	IVW	36	-0.027(-0.074,0.019)	0.242
Coronary artery disease	genus Gordonibacter id.821	MR Egger	35	-0.072(-0.327,0.183)	0.584	0.017(0.192)	47.45(0.249)	41.022(0.19)	4.19e-83
Coronary artery disease	genus Gordonibacter id.821	Weighted median	35	0.077(-0.088,0.241)	0.362
Coronary artery disease	genus Gordonibacter id.821	IVW	35	0.085(-0.023,0.194)	0.123
Coronary artery disease	genus Haemophilus id.3698	MR Egger	36	0.064(-0.095,0.222)	0.438	0.002(0.774)	42.824(0.453)	35.787(0.431)	7.65e-84
Coronary artery disease	genus Haemophilus id.3698	Weighted median	36	0.028(-0.071,0.128)	0.575
Coronary artery disease	genus Haemophilus id.3698	IVW	36	0.085(0.02,0.149)	0.01
Coronary artery disease	genus Holdemanella id.11393	MR Egger	35	0.013(-0.177,0.203)	0.893	-0.007(0.449)	47.972(0.22)	43.206(0.134)	4.84e-81
Coronary artery disease	genus Holdemanella id.11393	Weighted median	35	0.029(-0.081,0.139)	0.602
Coronary artery disease	genus Holdemanella id.11393	IVW	35	-0.054(-0.133,0.024)	0.173
Coronary artery disease	genus Holdemania id.2157	MR Egger	36	-0.067(-0.22,0.086)	0.397	0.006(0.423)	49.939(0.208)	33.412(0.545)	4.07e-84
Coronary artery disease	genus Holdemania id.2157	Weighted median	36	0.041(-0.067,0.149)	0.457
Coronary artery disease	genus Holdemania id.2157	IVW	36	-0.009(-0.073,0.054)	0.774
Coronary artery disease	genus Howardella id.2000	MR Egger	35	-0.184(-0.447,0.08)	0.181	0.015(0.247)	46.533(0.256)	41.537(0.175)	1e-82
Coronary artery disease	genus Howardella id.2000	Weighted median	35	-0.081(-0.243,0.08)	0.324
Coronary artery disease	genus Howardella id.2000	IVW	35	-0.04(-0.149,0.07)	0.479
Coronary artery disease	genus Hungatella id.11306	MR Egger	35	0.041(-0.224,0.307)	0.762	-0.01(0.445)	50.851(0.153)	46.399(0.076)	1.67e-80
Coronary artery disease	genus Hungatella id.11306	Weighted median	35	-0.005(-0.156,0.146)	0.951
Coronary artery disease	genus Hungatella id.11306	IVW	35	-0.054(-0.164,0.056)	0.335
Coronary artery disease	genus Intestinibacter id.11345	MR Egger	36	0.034(-0.099,0.166)	0.62	-0.004(0.574)	45.086(0.327)	35.024(0.467)	1.36e-84
Coronary artery disease	genus Intestinibacter id.11345	Weighted median	36	0.006(-0.072,0.085)	0.877
Coronary artery disease	genus Intestinibacter id.11345	IVW	36	-0.001(-0.056,0.053)	0.969
Coronary artery disease	genus Intestinimonas id.2062	MR Egger	36	-0.04(-0.173,0.093)	0.557	0.002(0.789)	33.478(0.834)	26.944(0.833)	3.51e-91
Coronary artery disease	genus Intestinimonas id.2062	Weighted median	36	-0.047(-0.125,0.032)	0.247
Coronary artery disease	genus Intestinimonas id.2062	IVW	36	-0.024(-0.079,0.032)	0.402
Coronary artery disease	genus Lachnoclostridium id.11308	MR Egger	36	0.036(-0.074,0.146)	0.523	-0.006(0.274)	39.354(0.58)	34.892(0.473)	5.05e-88
Coronary artery disease	genus Lachnoclostridium id.11308	Weighted median	36	0.015(-0.053,0.084)	0.667
Coronary artery disease	genus Lachnoclostridium id.11308	IVW	36	-0.021(-0.066,0.025)	0.376
Coronary artery disease	genus Lachnospira id.2004	MR Egger	5	0.226(-0.257,0.709)	0.426	-0.017(0.484)	1.681(0.891)	1.104(0.894)	3.75e-13
Coronary artery disease	genus Lachnospira id.2004	Weighted median	5	0.061(-0.105,0.226)	0.474
Coronary artery disease	genus Lachnospira id.2004	IVW	5	0.038(-0.099,0.175)	0.587
Coronary artery disease	genus Lachnospiraceae FCS020 group id.11314	MR Egger	36	0.042(-0.082,0.165)	0.512	-0.004(0.473)	23.426(0.978)	15.514(0.998)	2.13e-99
Coronary artery disease	genus Lachnospiraceae FCS020 group id.11314	Weighted median	36	0.021(-0.052,0.095)	0.57
Coronary artery disease	genus Lachnospiraceae FCS020 group id.11314	IVW	36	0(-0.051,0.052)	0.995
Coronary artery disease	genus Lachnospiraceae NC2004 group id.11316	MR Egger	35	0.168(-0.017,0.354)	0.084	-0.01(0.271)	37.543(0.636)	31.871(0.572)	5.56e-85
Coronary artery disease	genus Lachnospiraceae NC2004 group id.11316	Weighted median	35	0.095(-0.021,0.212)	0.109
Coronary artery disease	genus Lachnospiraceae NC2004 group id.11316	IVW	35	0.072(-0.005,0.149)	0.067
Coronary artery disease	genus Lachnospiraceae ND3007 group id.11317	MR Egger	36	-0.065(-0.183,0.054)	0.29	0.008(0.165)	35.785(0.736)	25.824(0.871)	6.79e-91
Coronary artery disease	genus Lachnospiraceae ND3007 group id.11317	Weighted median	36	0.005(-0.068,0.079)	0.886
Coronary artery disease	genus Lachnospiraceae ND3007 group id.11317	IVW	36	0.013(-0.036,0.062)	0.6
Coronary artery disease	genus Lachnospiraceae NK4A136 group id.11319	MR Egger	36	0.071(-0.04,0.183)	0.22	-0.007(0.201)	45.165(0.331)	34.276(0.503)	3.47e-85
Coronary artery disease	genus Lachnospiraceae NK4A136 group id.11319	Weighted median	36	0.011(-0.057,0.079)	0.754
Coronary artery disease	genus Lachnospiraceae NK4A136 group id.11319	IVW	36	0.004(-0.043,0.05)	0.879
Coronary artery disease	genus Lachnospiraceae UCG001 id.11321	MR Egger	36	0.024(-0.137,0.184)	0.775	-0.002(0.801)	46.491(0.308)	41.9(0.196)	5.02e-84
Coronary artery disease	genus Lachnospiraceae UCG001 id.11321	Weighted median	36	-0.001(-0.099,0.096)	0.978
Coronary artery disease	genus Lachnospiraceae UCG001 id.11321	IVW	36	0.005(-0.061,0.07)	0.891
Coronary artery disease	genus Lachnospiraceae UCG004 id.11324	MR Egger	36	0.057(-0.074,0.188)	0.397	-0.009(0.185)	48.374(0.231)	40.733(0.233)	4.16e-83
Coronary artery disease	genus Lachnospiraceae UCG004 id.11324	Weighted median	36	0.01(-0.068,0.088)	0.801
Coronary artery disease	genus Lachnospiraceae UCG004 id.11324	IVW	36	-0.025(-0.08,0.03)	0.37
Coronary artery disease	genus Lachnospiraceae UCG008 id.11328	MR Egger	35	-0.08(-0.256,0.096)	0.38	0(0.973)	42.248(0.401)	33.612(0.486)	1.43e-83
Coronary artery disease	genus Lachnospiraceae UCG008 id.11328	Weighted median	35	-0.117(-0.223,-0.011)	0.03
Coronary artery disease	genus Lachnospiraceae UCG008 id.11328	IVW	35	-0.083(-0.156,-0.01)	0.025
Coronary artery disease	genus Lachnospiraceae UCG010 id.11330	MR Egger	36	-0.053(-0.188,0.082)	0.447	-0.001(0.934)	40.419(0.522)	38.02(0.333)	3.35e-85
Coronary artery disease	genus Lachnospiraceae UCG010 id.11330	Weighted median	36	-0.033(-0.115,0.048)	0.42
Coronary artery disease	genus Lachnospiraceae UCG010 id.11330	IVW	36	-0.058(-0.113,-0.003)	0.038
Coronary artery disease	genus Lactobacillus id.1837	MR Egger	35	-0.201(-0.377,-0.025)	0.032	0.028(0.003)	44.053(0.349)	34.48(0.445)	4.53e-84
Coronary artery disease	genus Lactobacillus id.1837	Weighted median	35	0.066(-0.05,0.182)	0.264
Coronary artery disease	genus Lactobacillus id.1837	IVW	35	0.065(-0.009,0.138)	0.085
Coronary artery disease	genus Lactococcus id.1851	MR Egger	35	0.086(-0.145,0.316)	0.47	-0.01(0.371)	28.252(0.947)	24.829(0.875)	4.06e-94
Coronary artery disease	genus Lactococcus id.1851	Weighted median	35	0(-0.139,0.139)	0.997
Coronary artery disease	genus Lactococcus id.1851	IVW	35	-0.011(-0.107,0.084)	0.819
Coronary artery disease	genus Marvinbryantia id.2005	MR Egger	36	0.058(-0.074,0.19)	0.397	-0.005(0.485)	35.512(0.729)	30.55(0.683)	2.52e-91
Coronary artery disease	genus Marvinbryantia id.2005	Weighted median	36	0.023(-0.064,0.11)	0.606
Coronary artery disease	genus Marvinbryantia id.2005	IVW	36	0.015(-0.041,0.07)	0.605
Coronary artery disease	genus Methanobrevibacter id.123	MR Egger	34	-0.37(-0.667,-0.073)	0.02	0.024(0.083)	37.82(0.596)	32.384(0.498)	6.55e-78
Coronary artery disease	genus Methanobrevibacter id.123	Weighted median	34	-0.141(-0.304,0.021)	0.088
Coronary artery disease	genus Methanobrevibacter id.123	IVW	34	-0.117(-0.224,-0.01)	0.032
Coronary artery disease	genus Odoribacter id.952	MR Egger	36	-0.02(-0.14,0.101)	0.751	0(0.962)	39.483(0.56)	32.628(0.583)	5.98e-88
Coronary artery disease	genus Odoribacter id.952	Weighted median	36	-0.032(-0.106,0.043)	0.406
Coronary artery disease	genus Odoribacter id.952	IVW	36	-0.017(-0.067,0.033)	0.506
Coronary artery disease	genus Olsenella id.822	MR Egger	35	-0.001(-0.28,0.278)	0.993	0.007(0.62)	57.869(0.043)	47.067(0.067)	1.72e-77
Coronary artery disease	genus Olsenella id.822	Weighted median	35	0.009(-0.152,0.17)	0.913
Coronary artery disease	genus Olsenella id.822	IVW	35	0.063(-0.053,0.179)	0.284
Coronary artery disease	genus Oscillibacter id.2063	MR Egger	35	-0.087(-0.264,0.089)	0.339	0.003(0.749)	55.53(0.073)	43.34(0.131)	1.17e-78
Coronary artery disease	genus Oscillibacter id.2063	Weighted median	35	-0.065(-0.164,0.033)	0.193
Coronary artery disease	genus Oscillibacter id.2063	IVW	35	-0.061(-0.133,0.012)	0.099
Coronary artery disease	genus Oscillospira id.2064	MR Egger	36	0.036(-0.109,0.18)	0.634	-0.001(0.871)	33.084(0.832)	29.662(0.723)	2.01e-90
Coronary artery disease	genus Oscillospira id.2064	Weighted median	36	0.008(-0.08,0.095)	0.865
Coronary artery disease	genus Oscillospira id.2064	IVW	36	0.025(-0.036,0.085)	0.424
Coronary artery disease	genus Oxalobacter id.2978	MR Egger	35	0.072(-0.141,0.284)	0.514	-0.005(0.621)	31.935(0.851)	29.116(0.706)	4.83e-91
Coronary artery disease	genus Oxalobacter id.2978	Weighted median	35	0.012(-0.122,0.146)	0.861
Coronary artery disease	genus Oxalobacter id.2978	IVW	35	0.022(-0.066,0.111)	0.621
Coronary artery disease	genus Parabacteroides id.954	MR Egger	36	-0.038(-0.15,0.074)	0.512	-0.001(0.889)	21.987(0.996)	18.008(0.992)	2.01e-96
Coronary artery disease	genus Parabacteroides id.954	Weighted median	36	-0.048(-0.115,0.02)	0.167
Coronary artery disease	genus Parabacteroides id.954	IVW	36	-0.045(-0.091,0.001)	0.056
Coronary artery disease	genus Paraprevotella id.962	MR Egger	35	-0.067(-0.243,0.109)	0.461	0.005(0.574)	43.967(0.345)	29.174(0.703)	1.04e-84
Coronary artery disease	genus Paraprevotella id.962	Weighted median	35	-0.07(-0.178,0.039)	0.209
Coronary artery disease	genus Paraprevotella id.962	IVW	35	-0.021(-0.093,0.052)	0.579
Coronary artery disease	genus Parasutterella id.2892	MR Egger	36	-0.093(-0.231,0.044)	0.192	0.007(0.281)	40.883(0.54)	29.717(0.721)	4.19e-87
Coronary artery disease	genus Parasutterella id.2892	Weighted median	36	-0.032(-0.122,0.059)	0.496
Coronary artery disease	genus Parasutterella id.2892	IVW	36	-0.023(-0.08,0.034)	0.422
Coronary artery disease	genus Peptococcus id.2037	MR Egger	35	0.185(-0.043,0.412)	0.122	-0.015(0.172)	61.156(0.034)	49.103(0.045)	1.1e-76
Coronary artery disease	genus Peptococcus id.2037	Weighted median	35	0.075(-0.046,0.197)	0.225
Coronary artery disease	genus Peptococcus id.2037	IVW	35	0.037(-0.059,0.134)	0.449
Coronary artery disease	genus Phascolarctobacterium id.2168	MR Egger	36	0.025(-0.115,0.165)	0.731	-0.002(0.772)	41.11(0.522)	32.998(0.565)	9.17e-88
Coronary artery disease	genus Phascolarctobacterium id.2168	Weighted median	36	-0.012(-0.107,0.082)	0.795
Coronary artery disease	genus Phascolarctobacterium id.2168	IVW	36	0.006(-0.052,0.064)	0.845
Coronary artery disease	genus Prevotella7 id.11182	MR Egger	34	-0.268(-0.569,0.033)	0.091	0.036(0.015)	36.165(0.645)	31.709(0.531)	1.14e-79
Coronary artery disease	genus Prevotella7 id.11182	Weighted median	34	0.041(-0.12,0.202)	0.615
Coronary artery disease	genus Prevotella7 id.11182	IVW	34	0.102(-0.007,0.211)	0.066
Coronary artery disease	genus Prevotella9 id.11183	MR Egger	36	0.024(-0.123,0.172)	0.748	0.004(0.604)	26.219(0.979)	20.101(0.979)	2.75e-95
Coronary artery disease	genus Prevotella9 id.11183	Weighted median	36	0.039(-0.048,0.127)	0.377
Coronary artery disease	genus Prevotella9 id.11183	IVW	36	0.06(0,0.121)	0.05
Coronary artery disease	genus Rikenellaceae RC9 gut group id.11191	MR Egger	34	0.154(-0.211,0.519)	0.414	-0.003(0.841)	49.855(0.124)	44.813(0.082)	1.43e-72
Coronary artery disease	genus Rikenellaceae RC9 gut group id.11191	Weighted median	34	0.2(0.019,0.38)	0.03
Coronary artery disease	genus Rikenellaceae RC9 gut group id.11191	IVW	34	0.119(-0.011,0.249)	0.072
Coronary artery disease	genus Romboutsia id.11347	MR Egger	36	0.042(-0.088,0.172)	0.53	0(0.958)	39.754(0.615)	37.818(0.342)	3.68e-86
Coronary artery disease	genus Romboutsia id.11347	Weighted median	36	0.023(-0.051,0.097)	0.55
Coronary artery disease	genus Romboutsia id.11347	IVW	36	0.039(-0.014,0.092)	0.151
Coronary artery disease	genus Roseburia id.2012	MR Egger	36	0.001(-0.132,0.133)	0.994	-0.002(0.808)	57.424(0.064)	49.366(0.054)	1.04e-79
Coronary artery disease	genus Roseburia id.2012	Weighted median	36	0.007(-0.068,0.082)	0.861
Coronary artery disease	genus Roseburia id.2012	IVW	36	-0.015(-0.069,0.039)	0.598
Coronary artery disease	genus Ruminiclostridium5 id.11355	MR Egger	36	0.008(-0.103,0.119)	0.885	0(0.933)	31.808(0.875)	30.188(0.7)	5.69e-93
Coronary artery disease	genus Ruminiclostridium5 id.11355	Weighted median	36	0.019(-0.046,0.084)	0.566
Coronary artery disease	genus Ruminiclostridium5 id.11355	IVW	36	0.004(-0.042,0.05)	0.867
Coronary artery disease	genus Ruminiclostridium6 id.11356	MR Egger	36	0.066(-0.061,0.192)	0.316	-0.006(0.327)	30.099(0.905)	22.549(0.949)	8.99e-94
Coronary artery disease	genus Ruminiclostridium6 id.11356	Weighted median	36	0.039(-0.038,0.117)	0.318
Coronary artery disease	genus Ruminiclostridium6 id.11356	IVW	36	0.007(-0.045,0.06)	0.787
Coronary artery disease	genus Ruminiclostridium9 id.11357	MR Egger	36	0.129(0.016,0.243)	0.032	-0.012(0.033)	32.117(0.869)	25.131(0.891)	1.93e-92
Coronary artery disease	genus Ruminiclostridium9 id.11357	Weighted median	36	0.049(-0.018,0.117)	0.15
Coronary artery disease	genus Ruminiclostridium9 id.11357	IVW	36	0.012(-0.035,0.059)	0.613
Coronary artery disease	genus Ruminococcaceae NK4A214 group id.11358	MR Egger	36	0.059(-0.059,0.178)	0.333	-0.006(0.335)	35.825(0.731)	28.816(0.76)	7.54e-91
Coronary artery disease	genus Ruminococcaceae NK4A214 group id.11358	Weighted median	36	-0.008(-0.086,0.07)	0.842
Coronary artery disease	genus Ruminococcaceae NK4A214 group id.11358	IVW	36	0.006(-0.044,0.055)	0.824
Coronary artery disease	genus Ruminococcaceae UCG002 id.11360	MR Egger	36	0.012(-0.1,0.125)	0.83	-0.001(0.826)	33.165(0.832)	28.67(0.766)	4.18e-92
Coronary artery disease	genus Ruminococcaceae UCG002 id.11360	Weighted median	36	-0.012(-0.085,0.062)	0.758
Coronary artery disease	genus Ruminococcaceae UCG002 id.11360	IVW	36	0.001(-0.046,0.047)	0.972
Coronary artery disease	genus Ruminococcaceae UCG003 id.11361	MR Egger	36	0.086(-0.063,0.235)	0.266	-0.008(0.299)	57.086(0.072)	51.724(0.034)	2.05e-80
Coronary artery disease	genus Ruminococcaceae UCG003 id.11361	Weighted median	36	0.037(-0.045,0.118)	0.377
Coronary artery disease	genus Ruminococcaceae UCG003 id.11361	IVW	36	0.013(-0.049,0.075)	0.68
Coronary artery disease	genus Ruminococcaceae UCG004 id.11362	MR Egger	36	0.007(-0.142,0.156)	0.928	0.008(0.281)	34.257(0.784)	30.473(0.686)	5.6e-87
Coronary artery disease	genus Ruminococcaceae UCG004 id.11362	Weighted median	36	0.074(-0.023,0.171)	0.134
Coronary artery disease	genus Ruminococcaceae UCG004 id.11362	IVW	36	0.083(0.021,0.145)	0.009
Coronary artery disease	genus Ruminococcaceae UCG005 id.11363	MR Egger	36	0.016(-0.1,0.132)	0.789	-0.001(0.89)	38.732(0.611)	34.638(0.485)	1.92e-88
Coronary artery disease	genus Ruminococcaceae UCG005 id.11363	Weighted median	36	-0.03(-0.104,0.045)	0.434
Coronary artery disease	genus Ruminococcaceae UCG005 id.11363	IVW	36	0.008(-0.039,0.056)	0.729
Coronary artery disease	genus Ruminococcaceae UCG009 id.11366	MR Egger	36	-0.037(-0.205,0.131)	0.669	-0.002(0.774)	43.276(0.443)	32.537(0.588)	8.49e-85
Coronary artery disease	genus Ruminococcaceae UCG009 id.11366	Weighted median	36	-0.026(-0.126,0.074)	0.614
Coronary artery disease	genus Ruminococcaceae UCG009 id.11366	IVW	36	-0.06(-0.13,0.01)	0.094
Coronary artery disease	genus Ruminococcaceae UCG010 id.11367	MR Egger	36	0.022(-0.107,0.151)	0.74	-0.003(0.672)	39.268(0.587)	30.292(0.695)	5.18e-88
Coronary artery disease	genus Ruminococcaceae UCG010 id.11367	Weighted median	36	-0.022(-0.105,0.062)	0.608
Coronary artery disease	genus Ruminococcaceae UCG010 id.11367	IVW	36	-0.004(-0.057,0.05)	0.896
Coronary artery disease	genus Ruminococcaceae UCG011 id.11368	MR Egger	35	-0.144(-0.381,0.093)	0.243	0.005(0.684)	38.044(0.609)	28.155(0.749)	9.91e-88
Coronary artery disease	genus Ruminococcaceae UCG011 id.11368	Weighted median	35	-0.047(-0.199,0.104)	0.538
Coronary artery disease	genus Ruminococcaceae UCG011 id.11368	IVW	35	-0.099(-0.198,0.001)	0.052
Coronary artery disease	genus Ruminococcaceae UCG013 id.11370	MR Egger	36	-0.003(-0.116,0.11)	0.961	-0.001(0.841)	37.15(0.691)	32.449(0.592)	2.17e-88
Coronary artery disease	genus Ruminococcaceae UCG013 id.11370	Weighted median	36	-0.005(-0.076,0.065)	0.879
Coronary artery disease	genus Ruminococcaceae UCG013 id.11370	IVW	36	-0.013(-0.06,0.033)	0.573
Coronary artery disease	genus Ruminococcaceae UCG014 id.11371	MR Egger	36	-0.055(-0.186,0.076)	0.42	0.006(0.375)	45.17(0.352)	40.224(0.25)	8.63e-86
Coronary artery disease	genus Ruminococcaceae UCG014 id.11371	Weighted median	36	-0.016(-0.094,0.062)	0.691
Coronary artery disease	genus Ruminococcaceae UCG014 id.11371	IVW	36	0(-0.054,0.054)	0.998
Coronary artery disease	genus Ruminococcus gauvreauii group id.11342	MR Egger	36	-0.138(-0.264,-0.011)	0.04	0.011(0.094)	40.179(0.564)	32.328(0.598)	2.31e-88
Coronary artery disease	genus Ruminococcus gauvreauii group id.11342	Weighted median	36	-0.038(-0.116,0.041)	0.349
Coronary artery disease	genus Ruminococcus gauvreauii group id.11342	IVW	36	-0.037(-0.089,0.016)	0.171
Coronary artery disease	genus Ruminococcus gnavus group id.14376	MR Egger	36	0.017(-0.167,0.201)	0.858	0(0.957)	33.809(0.804)	30.383(0.691)	2e-91
Coronary artery disease	genus Ruminococcus gnavus group id.14376	Weighted median	36	0.061(-0.054,0.176)	0.3
Coronary artery disease	genus Ruminococcus gnavus group id.14376	IVW	36	0.022(-0.054,0.098)	0.578
Coronary artery disease	genus Ruminococcus torques group id.14377	MR Egger	36	-0.092(-0.202,0.018)	0.112	0.006(0.25)	39.104(0.644)	29.378(0.736)	2.89e-88
Coronary artery disease	genus Ruminococcus torques group id.14377	Weighted median	36	-0.033(-0.104,0.038)	0.357
Coronary artery disease	genus Ruminococcus torques group id.14377	IVW	36	-0.032(-0.078,0.014)	0.169
Coronary artery disease	genus Ruminococcus1 id.11373	MR Egger	36	0.037(-0.077,0.151)	0.527	-0.001(0.836)	27.104(0.969)	24.524(0.907)	1.13e-94
Coronary artery disease	genus Ruminococcus1 id.11373	Weighted median	36	0.041(-0.025,0.107)	0.223
Coronary artery disease	genus Ruminococcus1 id.11373	IVW	36	0.026(-0.021,0.073)	0.277
Coronary artery disease	genus Ruminococcus2 id.11374	MR Egger	36	0.105(-0.013,0.224)	0.091	-0.009(0.109)	37.374(0.643)	29.928(0.711)	9.63e-90
Coronary artery disease	genus Ruminococcus2 id.11374	Weighted median	36	0.038(-0.038,0.115)	0.328
Coronary artery disease	genus Ruminococcus2 id.11374	IVW	36	0.015(-0.034,0.064)	0.56
Coronary artery disease	genus Sellimonas id.14369	MR Egger	34	0.032(-0.284,0.347)	0.846	0.004(0.769)	31.801(0.817)	23.115(0.9)	1.45e-82
Coronary artery disease	genus Sellimonas id.14369	Weighted median	34	0.083(-0.086,0.252)	0.336
Coronary artery disease	genus Sellimonas id.14369	IVW	34	0.076(-0.038,0.19)	0.191
Coronary artery disease	genus Senegalimassilia id.11160	MR Egger	35	0.064(-0.122,0.249)	0.506	-0.011(0.235)	47.027(0.251)	39.274(0.245)	2.56e-82
Coronary artery disease	genus Senegalimassilia id.11160	Weighted median	35	-0.008(-0.117,0.101)	0.886
Coronary artery disease	genus Senegalimassilia id.11160	IVW	35	-0.04(-0.118,0.038)	0.313
Coronary artery disease	genus Slackia id.825	MR Egger	35	-0.132(-0.321,0.057)	0.18	0.014(0.129)	41.689(0.45)	36.927(0.335)	6.4e-86
Coronary artery disease	genus Slackia id.825	Weighted median	35	-0.078(-0.189,0.034)	0.172
Coronary artery disease	genus Slackia id.825	IVW	35	0.004(-0.077,0.085)	0.922
Coronary artery disease	genus Streptococcus id.1853	MR Egger	36	-0.112(-0.227,0.002)	0.062	0.01(0.088)	38.577(0.615)	31.115(0.656)	1.03e-88
Coronary artery disease	genus Streptococcus id.1853	Weighted median	36	-0.043(-0.115,0.029)	0.241
Coronary artery disease	genus Streptococcus id.1853	IVW	36	-0.019(-0.067,0.028)	0.424
Coronary artery disease	genus Subdoligranulum id.2070	MR Egger	36	0.005(-0.105,0.116)	0.926	-0.006(0.269)	33.928(0.786)	26.256(0.857)	2.69e-90
Coronary artery disease	genus Subdoligranulum id.2070	Weighted median	36	-0.061(-0.13,0.009)	0.086
Coronary artery disease	genus Subdoligranulum id.2070	IVW	36	-0.053(-0.098,-0.007)	0.025
Coronary artery disease	genus Sutterella id.2896	MR Egger	36	0.119(-0.01,0.249)	0.08	-0.011(0.079)	45.658(0.351)	38.021(0.333)	2.55e-85
Coronary artery disease	genus Sutterella id.2896	Weighted median	36	0.034(-0.045,0.113)	0.397
Coronary artery disease	genus Sutterella id.2896	IVW	36	0.01(-0.045,0.066)	0.711
Coronary artery disease	genus Terrisporobacter id.11348	MR Egger	35	-0.037(-0.215,0.141)	0.687	0.008(0.382)	37.615(0.618)	31.485(0.591)	2.52e-87
Coronary artery disease	genus Terrisporobacter id.11348	Weighted median	35	0.018(-0.092,0.129)	0.742
Coronary artery disease	genus Terrisporobacter id.11348	IVW	35	0.036(-0.038,0.111)	0.339
Coronary artery disease	genus Turicibacter id.2162	MR Egger	36	0.099(-0.068,0.267)	0.252	-0.012(0.148)	49.089(0.208)	42.939(0.168)	6.12e-83
Coronary artery disease	genus Turicibacter id.2162	Weighted median	36	0.015(-0.091,0.121)	0.778
Coronary artery disease	genus Turicibacter id.2162	IVW	36	-0.016(-0.086,0.055)	0.666
Coronary artery disease	genus Tyzzerella3 id.11335	MR Egger	35	-0.115(-0.32,0.089)	0.278	0.011(0.289)	41.225(0.456)	35.527(0.396)	6.54e-86
Coronary artery disease	genus Tyzzerella3 id.11335	Weighted median	35	-0.062(-0.191,0.067)	0.344
Coronary artery disease	genus Tyzzerella3 id.11335	IVW	35	-0.013(-0.098,0.072)	0.767
Coronary artery disease	genus Veillonella id.2198	MR Egger	36	0.023(-0.13,0.177)	0.77	0.009(0.243)	34.134(0.812)	29.682(0.722)	1.8e-85
Coronary artery disease	genus Veillonella id.2198	Weighted median	36	0.095(-0.001,0.192)	0.052
Coronary artery disease	genus Veillonella id.2198	IVW	36	0.108(0.045,0.171)	0.001
Coronary artery disease	genus Victivallis id.2256	MR Egger	32	-0.159(-0.48,0.163)	0.341	0.016(0.304)	30.955(0.685)	28.05(0.619)	0.000622703
Coronary artery disease	genus Victivallis id.2256	Weighted median	32	-0.083(-0.258,0.091)	0.351
Coronary artery disease	genus Victivallis id.2256	IVW	32	0.002(-0.113,0.116)	0.977
Coronary artery disease	order Actinomycetales id.420	MR Egger	35	-0.049(-0.212,0.114)	0.561	0.003(0.707)	33.381(0.802)	30.263(0.651)	4.97e-91
Coronary artery disease	order Actinomycetales id.420	Weighted median	35	-0.08(-0.183,0.024)	0.13
Coronary artery disease	order Actinomycetales id.420	IVW	35	-0.02(-0.089,0.048)	0.561
Coronary artery disease	order Bacillales id.1674	MR Egger	34	-0.034(-0.348,0.279)	0.831	0.005(0.705)	26.772(0.938)	23.96(0.875)	4.28e-87
Coronary artery disease	order Bacillales id.1674	Weighted median	34	-0.041(-0.215,0.133)	0.644
Coronary artery disease	order Bacillales id.1674	IVW	34	0.023(-0.09,0.136)	0.695
Coronary artery disease	order Bacteroidales id.913	MR Egger	36	0.023(-0.086,0.131)	0.686	-0.003(0.603)	28.705(0.948)	21.212(0.968)	9.27e-95
Coronary artery disease	order Bacteroidales id.913	Weighted median	36	0.001(-0.067,0.068)	0.985
Coronary artery disease	order Bacteroidales id.913	IVW	36	-0.004(-0.049,0.041)	0.863
Coronary artery disease	order Bifidobacteriales id.432	MR Egger	36	-0.074(-0.194,0.046)	0.237	0.013(0.03)	42.812(0.453)	37.351(0.362)	2.48e-85
Coronary artery disease	order Bifidobacteriales id.432	Weighted median	36	0.007(-0.073,0.087)	0.863
Coronary artery disease	order Bifidobacteriales id.432	IVW	36	0.053(0.001,0.104)	0.045
Coronary artery disease	order Burkholderiales id.2874	MR Egger	36	0.025(-0.088,0.137)	0.672	-0.001(0.907)	40.056(0.555)	33.995(0.516)	5.9e-90
Coronary artery disease	order Burkholderiales id.2874	Weighted median	36	0.026(-0.048,0.099)	0.498
Coronary artery disease	order Burkholderiales id.2874	IVW	36	0.018(-0.028,0.065)	0.439
Coronary artery disease	order Clostridiales id.1863	MR Egger	36	0.025(-0.083,0.134)	0.651	-0.002(0.659)	40.175(0.542)	33.253(0.553)	5.53e-88
Coronary artery disease	order Clostridiales id.1863	Weighted median	36	0.017(-0.052,0.086)	0.636
Coronary artery disease	order Clostridiales id.1863	IVW	36	0.003(-0.042,0.048)	0.901
Coronary artery disease	order Coriobacteriales id.810	MR Egger	36	-0.055(-0.165,0.055)	0.333	0.005(0.34)	50.916(0.177)	33.393(0.546)	1.45e-81
Coronary artery disease	order Coriobacteriales id.810	Weighted median	36	-0.029(-0.094,0.037)	0.393
Coronary artery disease	order Coriobacteriales id.810	IVW	36	-0.006(-0.051,0.04)	0.806
Coronary artery disease	order Desulfovibrionales id.3156	MR Egger	36	-0.041(-0.161,0.078)	0.502	0.003(0.619)	27.793(0.962)	26.208(0.858)	2.26e-95
Coronary artery disease	order Desulfovibrionales id.3156	Weighted median	36	-0.048(-0.121,0.024)	0.192
Coronary artery disease	order Desulfovibrionales id.3156	IVW	36	-0.013(-0.063,0.036)	0.593
Coronary artery disease	order Enterobacteriales id.3468	MR Egger	36	0.092(-0.042,0.225)	0.187	-0.006(0.395)	51.117(0.171)	38.843(0.301)	1.79e-81
Coronary artery disease	order Enterobacteriales id.3468	Weighted median	36	0.059(-0.021,0.138)	0.148
Coronary artery disease	order Enterobacteriales id.3468	IVW	36	0.038(-0.017,0.093)	0.172
Coronary artery disease	order Erysipelotrichales id.2148	MR Egger	36	-0.02(-0.137,0.096)	0.733	0.002(0.681)	46.339(0.306)	38.916(0.298)	8.19e-85
Coronary artery disease	order Erysipelotrichales id.2148	Weighted median	36	0.026(-0.039,0.091)	0.437
Coronary artery disease	order Erysipelotrichales id.2148	IVW	36	0.002(-0.046,0.049)	0.935
Coronary artery disease	order Gastranaerophilales id.1591	MR Egger	35	0.093(-0.104,0.29)	0.36	-0.012(0.227)	40.258(0.495)	36.688(0.345)	1.93e-86
Coronary artery disease	order Gastranaerophilales id.1591	Weighted median	35	0.022(-0.097,0.141)	0.716
Coronary artery disease	order Gastranaerophilales id.1591	IVW	35	-0.019(-0.101,0.063)	0.647
Coronary artery disease	order Lactobacillales id.1800	MR Egger	36	-0.152(-0.264,-0.04)	0.012	0.015(0.007)	49.428(0.193)	39.654(0.27)	1.46e-82
Coronary artery disease	order Lactobacillales id.1800	Weighted median	36	-0.035(-0.105,0.035)	0.331
Coronary artery disease	order Lactobacillales id.1800	IVW	36	-0.004(-0.053,0.045)	0.865
Coronary artery disease	order Methanobacteriales id.120	MR Egger	34	-0.352(-0.647,-0.057)	0.026	0.023(0.099)	40.407(0.451)	35.488(0.352)	1.44e-76
Coronary artery disease	order Methanobacteriales id.120	Weighted median	34	-0.166(-0.331,-0.001)	0.048
Coronary artery disease	order Methanobacteriales id.120	IVW	34	-0.114(-0.223,-0.004)	0.042
Coronary artery disease	order Mollicutes RF9 id.11579	MR Egger	36	0.017(-0.14,0.173)	0.836	-0.003(0.681)	43.213(0.412)	40.38(0.245)	1.02e-86
Coronary artery disease	order Mollicutes RF9 id.11579	Weighted median	36	0.014(-0.076,0.104)	0.761
Coronary artery disease	order Mollicutes RF9 id.11579	IVW	36	-0.013(-0.077,0.05)	0.679
Coronary artery disease	order NB1n id.3953	MR Egger	35	0.006(-0.199,0.211)	0.952	-0.004(0.658)	32.478(0.793)	26.712(0.809)	5.05e-91
Coronary artery disease	order NB1n id.3953	Weighted median	35	-0.014(-0.136,0.109)	0.827
Coronary artery disease	order NB1n id.3953	IVW	35	-0.036(-0.121,0.049)	0.404
Coronary artery disease	order Pasteurellales id.3688	MR Egger	36	0.037(-0.127,0.201)	0.66	0.003(0.692)	45.756(0.324)	39.428(0.278)	1.81e-83
Coronary artery disease	order Pasteurellales id.3688	Weighted median	36	0.012(-0.083,0.106)	0.81
Coronary artery disease	order Pasteurellales id.3688	IVW	36	0.068(0.001,0.134)	0.047
Coronary artery disease	order Rhodospirillales id.2667	MR Egger	36	-0.003(-0.16,0.154)	0.97	0.001(0.902)	24.834(0.983)	21.213(0.968)	4.21e-98
Coronary artery disease	order Rhodospirillales id.2667	Weighted median	36	0.016(-0.083,0.116)	0.746
Coronary artery disease	order Rhodospirillales id.2667	IVW	36	0.006(-0.059,0.071)	0.855
Coronary artery disease	order Selenomonadales id.2165	MR Egger	36	0.083(-0.028,0.193)	0.153	-0.004(0.416)	48.904(0.22)	35.796(0.431)	6.96e-81
Coronary artery disease	order Selenomonadales id.2165	Weighted median	36	0.08(0.013,0.146)	0.019
Coronary artery disease	order Selenomonadales id.2165	IVW	36	0.04(-0.005,0.086)	0.084
Coronary artery disease	order Verrucomicrobiales id.4030	MR Egger	36	0.078(-0.058,0.213)	0.269	-0.012(0.077)	43.4(0.438)	38.204(0.326)	6.63e-86
Coronary artery disease	order Verrucomicrobiales id.4030	Weighted median	36	-0.004(-0.094,0.086)	0.928
Coronary artery disease	order Verrucomicrobiales id.4030	IVW	36	-0.037(-0.095,0.021)	0.213
Coronary artery disease	order Victivallales id.2254	MR Egger	35	-0.183(-0.399,0.033)	0.106	0.019(0.083)	34.774(0.749)	30.808(0.625)	1.02e-90
Coronary artery disease	order Victivallales id.2254	Weighted median	35	0.023(-0.108,0.154)	0.729
Coronary artery disease	order Victivallales id.2254	IVW	35	-0.004(-0.093,0.085)	0.931
Coronary artery disease	phylum Actinobacteria id.400	MR Egger	36	-0.089(-0.202,0.024)	0.132	0.011(0.06)	51.342(0.16)	40.106(0.254)	7.86e-82
Coronary artery disease	phylum Actinobacteria id.400	Weighted median	36	0.022(-0.046,0.089)	0.529
Coronary artery disease	phylum Actinobacteria id.400	IVW	36	0.013(-0.036,0.061)	0.604
Coronary artery disease	phylum Bacteroidetes id.905	MR Egger	36	0.025(-0.084,0.134)	0.655	-0.003(0.591)	29.817(0.921)	22.066(0.956)	4.66e-94
Coronary artery disease	phylum Bacteroidetes id.905	Weighted median	36	0.003(-0.062,0.069)	0.92
Coronary artery disease	phylum Bacteroidetes id.905	IVW	36	-0.002(-0.047,0.043)	0.918
Coronary artery disease	phylum Cyanobacteria id.1500	MR Egger	35	0.042(-0.144,0.228)	0.659	-0.004(0.659)	41.07(0.504)	38.215(0.284)	3.97e-86
Coronary artery disease	phylum Cyanobacteria id.1500	Weighted median	35	0.01(-0.094,0.114)	0.851
Coronary artery disease	phylum Cyanobacteria id.1500	IVW	35	0.004(-0.072,0.08)	0.921
Coronary artery disease	phylum Euryarchaeota id.55	MR Egger	35	-0.198(-0.461,0.065)	0.15	0.01(0.453)	46.475(0.27)	41.01(0.19)	1.29e-81
Coronary artery disease	phylum Euryarchaeota id.55	Weighted median	35	-0.134(-0.289,0.022)	0.092
Coronary artery disease	phylum Euryarchaeota id.55	IVW	35	-0.105(-0.213,0.003)	0.056
Coronary artery disease	phylum Firmicutes id.1672	MR Egger	36	0.007(-0.102,0.116)	0.901	0(0.96)	38.077(0.628)	31.273(0.649)	1.08e-88
Coronary artery disease	phylum Firmicutes id.1672	Weighted median	36	0.01(-0.058,0.078)	0.767
Coronary artery disease	phylum Firmicutes id.1672	IVW	36	0.004(-0.04,0.049)	0.847
Coronary artery disease	phylum Lentisphaerae id.2238	MR Egger	35	-0.179(-0.395,0.036)	0.112	0.018(0.088)	35.406(0.72)	31.969(0.568)	2.26e-90
Coronary artery disease	phylum Lentisphaerae id.2238	Weighted median	35	0.033(-0.106,0.171)	0.644
Coronary artery disease	phylum Lentisphaerae id.2238	IVW	35	-0.003(-0.092,0.085)	0.94
Coronary artery disease	phylum Proteobacteria id.2375	MR Egger	36	0.047(-0.062,0.156)	0.405	-0.001(0.85)	31.109(0.861)	27.175(0.825)	7.21e-93
Coronary artery disease	phylum Proteobacteria id.2375	Weighted median	36	0.062(-0.006,0.129)	0.075
Coronary artery disease	phylum Proteobacteria id.2375	IVW	36	0.037(-0.008,0.082)	0.106
Coronary artery disease	phylum Tenericutes id.3919	MR Egger	36	0.038(-0.109,0.186)	0.614	-0.004(0.567)	43.776(0.368)	39.932(0.26)	1.24e-86
Coronary artery disease	phylum Tenericutes id.3919	Weighted median	36	-0.013(-0.095,0.069)	0.751
Coronary artery disease	phylum Tenericutes id.3919	IVW	36	-0.001(-0.062,0.059)	0.967
Coronary artery disease	phylum Verrucomicrobia id.3982	MR Egger	36	0.045(-0.086,0.176)	0.508	-0.008(0.225)	35.492(0.731)	31.76(0.625)	9.87e-91
Coronary artery disease	phylum Verrucomicrobia id.3982	Weighted median	36	-0.008(-0.096,0.079)	0.85
Coronary artery disease	phylum Verrucomicrobia id.3982	IVW	36	-0.031(-0.085,0.024)	0.272
Coronary artery disease	unknown family id.1000001214	MR Egger	35	0.093(-0.104,0.29)	0.36	-0.012(0.227)	40.258(0.501)	36.688(0.345)	1.93e-86
Coronary artery disease	unknown family id.1000001214	Weighted median	35	0.022(-0.097,0.141)	0.716
Coronary artery disease	unknown family id.1000001214	IVW	35	-0.019(-0.101,0.063)	0.647
Coronary artery disease	unknown family id.1000005471	MR Egger	36	0.017(-0.14,0.173)	0.836	-0.003(0.681)	43.213(0.427)	40.38(0.245)	1.02e-86
Coronary artery disease	unknown family id.1000005471	Weighted median	36	0.014(-0.077,0.105)	0.762
Coronary artery disease	unknown family id.1000005471	IVW	36	-0.013(-0.077,0.05)	0.679
Coronary artery disease	unknown family id.1000006161	MR Egger	35	0.006(-0.199,0.211)	0.952	-0.004(0.658)	32.478(0.832)	26.712(0.809)	5.05e-91
Coronary artery disease	unknown family id.1000006161	Weighted median	35	-0.014(-0.138,0.111)	0.829
Coronary artery disease	unknown family id.1000006161	IVW	35	-0.036(-0.121,0.049)	0.404
Coronary artery disease	unknown genus id.826	MR Egger	36	0.028(-0.098,0.154)	0.663	-0.005(0.41)	36.992(0.673)	33.234(0.554)	5.58e-89
Coronary artery disease	unknown genus id.826	Weighted median	36	0.013(-0.066,0.091)	0.748
Coronary artery disease	unknown genus id.826	IVW	36	-0.02(-0.073,0.032)	0.444
Coronary artery disease	unknown genus id.959	MR Egger	35	-0.039(-0.253,0.175)	0.723	0.006(0.539)	28.235(0.94)	22.46(0.935)	1.66e-93
Coronary artery disease	unknown genus id.959	Weighted median	35	0.031(-0.107,0.169)	0.663
Coronary artery disease	unknown genus id.959	IVW	35	0.023(-0.065,0.111)	0.613
Coronary artery disease	unknown genus id.1868	MR Egger	36	0.1(-0.043,0.243)	0.178	-0.007(0.35)	34.396(0.812)	29.099(0.748)	2.22e-90
Coronary artery disease	unknown genus id.1868	Weighted median	36	0.043(-0.044,0.131)	0.334
Coronary artery disease	unknown genus id.1868	IVW	36	0.037(-0.022,0.097)	0.218
Coronary artery disease	unknown genus id.2001	MR Egger	36	0.029(-0.129,0.187)	0.721	-0.007(0.367)	51.363(0.16)	40.974(0.225)	6.89e-82
Coronary artery disease	unknown genus id.2001	Weighted median	36	-0.063(-0.162,0.036)	0.213
Coronary artery disease	unknown genus id.2001	IVW	36	-0.038(-0.103,0.027)	0.253
Coronary artery disease	unknown genus id.2041	MR Egger	35	-0.032(-0.195,0.13)	0.699	-0.002(0.828)	36.842(0.667)	22.425(0.936)	3.27e-88
Coronary artery disease	unknown genus id.2041	Weighted median	35	-0.034(-0.133,0.065)	0.501
Coronary artery disease	unknown genus id.2041	IVW	35	-0.049(-0.117,0.019)	0.158
Coronary artery disease	unknown genus id.2071	MR Egger	36	-0.054(-0.184,0.076)	0.423	0.004(0.489)	39.91(0.545)	33.295(0.551)	3.7e-88
Coronary artery disease	unknown genus id.2071	Weighted median	36	-0.036(-0.117,0.046)	0.394
Coronary artery disease	unknown genus id.2071	IVW	36	-0.012(-0.066,0.042)	0.675
Coronary artery disease	unknown genus id.2755	MR Egger	35	-0.012(-0.17,0.146)	0.882	0.001(0.886)	25.539(0.965)	21.632(0.951)	1.38e-96
Coronary artery disease	unknown genus id.2755	Weighted median	35	0.024(-0.083,0.131)	0.658
Coronary artery disease	unknown genus id.2755	IVW	35	-0.001(-0.067,0.064)	0.966
Coronary artery disease	unknown genus id.1000000073	MR Egger	36	0.039(-0.106,0.184)	0.601	-0.004(0.593)	43.646(0.41)	35.137(0.462)	1.24e-86
Coronary artery disease	unknown genus id.1000000073	Weighted median	36	0.048(-0.048,0.144)	0.325
Coronary artery disease	unknown genus id.1000000073	IVW	36	0.003(-0.057,0.062)	0.928
Coronary artery disease	unknown genus id.1000001215	MR Egger	35	0.093(-0.104,0.29)	0.36	-0.012(0.227)	40.258(0.499)	36.688(0.345)	1.93e-86
Coronary artery disease	unknown genus id.1000001215	Weighted median	35	0.022(-0.099,0.144)	0.722
Coronary artery disease	unknown genus id.1000001215	IVW	35	-0.019(-0.101,0.063)	0.647
Coronary artery disease	unknown genus id.1000005472	MR Egger	36	0.017(-0.14,0.173)	0.836	-0.003(0.681)	43.213(0.437)	40.38(0.245)	1.02e-86
Coronary artery disease	unknown genus id.1000005472	Weighted median	36	0.014(-0.077,0.105)	0.763
Coronary artery disease	unknown genus id.1000005472	IVW	36	-0.013(-0.077,0.05)	0.679
Coronary artery disease	unknown genus id.1000005479	MR Egger	36	-0.008(-0.174,0.157)	0.921	0.004(0.589)	28.024(0.955)	23.542(0.93)	2.22e-95
Coronary artery disease	unknown genus id.1000005479	Weighted median	36	0.037(-0.061,0.135)	0.456
Coronary artery disease	unknown genus id.1000005479	IVW	36	0.034(-0.035,0.102)	0.334
Coronary artery disease	unknown genus id.1000006162	MR Egger	35	0.006(-0.199,0.211)	0.952	-0.004(0.658)	32.478(0.831)	26.712(0.809)	5.05e-91
Coronary artery disease	unknown genus id.1000006162	Weighted median	35	-0.014(-0.143,0.116)	0.836
Coronary artery disease	unknown genus id.1000006162	IVW	35	-0.036(-0.121,0.049)	0.404

## Sheet: Gut microbiota on CAD
Exposure	Outcome	Method	NSNP	Beta (95%CI)	P	Directional pleiotropy		Cochrane's Q-statistic(P)	Steiger P
						Egger intercept(P)	MR PRESSO RSSobs(P)
class Actinobacteria id.419	Coronary artery disease	MR Egger	16	0.009(-0.301,0.318)	0.957	0.006(0.593)	21.427(0.386)	17.25(0.304)	1.08e-62
class Actinobacteria id.419	Coronary artery disease	Weighted median	16	0.144(0.02,0.268)	0.023
class Actinobacteria id.419	Coronary artery disease	IVW	16	0.091(-0.001,0.183)	0.054
class Alphaproteobacteria id.2379	Coronary artery disease	MR Egger	7	-0.022(-0.476,0.431)	0.927	0.011(0.634)	12.508(0.355)	4.351(0.629)	2.96e-28
class Alphaproteobacteria id.2379	Coronary artery disease	Weighted median	7	0.081(-0.068,0.231)	0.286
class Alphaproteobacteria id.2379	Coronary artery disease	IVW	7	0.092(-0.019,0.202)	0.104
class Bacilli id.1673	Coronary artery disease	MR Egger	18	0.254(-0.045,0.552)	0.116	-0.02(0.088)	38.342(0.03)	31.403(0.018)	1.18e-58
class Bacilli id.1673	Coronary artery disease	Weighted median	18	0.038(-0.087,0.163)	0.553
class Bacilli id.1673	Coronary artery disease	IVW	18	-0.004(-0.119,0.11)	0.94
class Bacteroidia id.912	Coronary artery disease	MR Egger	15	0.088(-0.083,0.258)	0.333	-0.008(0.3)	20.91(0.315)	17.544(0.228)	8.02e-48
class Bacteroidia id.912	Coronary artery disease	Weighted median	15	-0.02(-0.131,0.092)	0.73
class Bacteroidia id.912	Coronary artery disease	IVW	15	0.007(-0.081,0.094)	0.879
class Betaproteobacteria id.2867	Coronary artery disease	MR Egger	12	-0.197(-0.609,0.214)	0.37	0.011(0.423)	14.561(0.577)	11.762(0.382)	8.3e-45
class Betaproteobacteria id.2867	Coronary artery disease	Weighted median	12	-0.051(-0.2,0.097)	0.499
class Betaproteobacteria id.2867	Coronary artery disease	IVW	12	-0.029(-0.139,0.082)	0.612
class Clostridia id.1859	Coronary artery disease	MR Egger	13	-0.064(-0.295,0.168)	0.602	0.001(0.906)	28.256(0.088)	10.037(0.613)	5.02e-48
class Clostridia id.1859	Coronary artery disease	Weighted median	13	-0.048(-0.176,0.079)	0.459
class Clostridia id.1859	Coronary artery disease	IVW	13	-0.05(-0.144,0.043)	0.292
class Coriobacteriia id.809	Coronary artery disease	MR Egger	18	0.065(-0.323,0.453)	0.748	-0.004(0.752)	24.445(0.345)	18.742(0.344)	3.16e-56
class Coriobacteriia id.809	Coronary artery disease	Weighted median	18	0.005(-0.121,0.13)	0.938
class Coriobacteriia id.809	Coronary artery disease	IVW	18	0.003(-0.092,0.098)	0.948
class Deltaproteobacteria id.3087	Coronary artery disease	MR Egger	13	0.168(-0.23,0.567)	0.425	-0.011(0.476)	38.671(0.001)	31.605(0.002)	5.16e-34
class Deltaproteobacteria id.3087	Coronary artery disease	Weighted median	13	0.105(-0.032,0.243)	0.134
class Deltaproteobacteria id.3087	Coronary artery disease	IVW	13	0.029(-0.115,0.172)	0.695
class Erysipelotrichia id.2147	Coronary artery disease	MR Egger	13	0.266(-0.226,0.759)	0.312	-0.015(0.336)	9.017(0.832)	7.658(0.811)	1.75e-40
class Erysipelotrichia id.2147	Coronary artery disease	Weighted median	13	-0.011(-0.156,0.134)	0.882
class Erysipelotrichia id.2147	Coronary artery disease	IVW	13	0.019(-0.088,0.127)	0.723
class Gammaproteobacteria id.3303	Coronary artery disease	MR Egger	6	0.028(-0.489,0.545)	0.92	0.003(0.9)	8.706(0.494)	4.398(0.494)	5.58e-24
class Gammaproteobacteria id.3303	Coronary artery disease	Weighted median	6	0.06(-0.126,0.245)	0.528
class Gammaproteobacteria id.3303	Coronary artery disease	IVW	6	0.062(-0.078,0.202)	0.385
class Lentisphaeria id.2250	Coronary artery disease	MR Egger	8	-0.135(-0.371,0.1)	0.303	0.009(0.625)	5.244(0.908)	3.979(0.782)	3.79e-29
class Lentisphaeria id.2250	Coronary artery disease	Weighted median	8	-0.061(-0.152,0.031)	0.194
class Lentisphaeria id.2250	Coronary artery disease	IVW	8	-0.076(-0.144,-0.008)	0.028
class Melainabacteria id.1589	Coronary artery disease	MR Egger	9	-0.131(-0.398,0.135)	0.366	0.011(0.501)	17.989(0.22)	13.011(0.111)	4.4e-34
class Melainabacteria id.1589	Coronary artery disease	Weighted median	9	-0.114(-0.22,-0.009)	0.034
class Melainabacteria id.1589	Coronary artery disease	IVW	9	-0.041(-0.13,0.048)	0.369
class Methanobacteria id.119	Coronary artery disease	MR Egger	10	0.036(-0.191,0.263)	0.762	-0.007(0.711)	17.743(0.222)	8.59(0.476)	1.42e-32
class Methanobacteria id.119	Coronary artery disease	Weighted median	10	0.01(-0.062,0.082)	0.789
class Methanobacteria id.119	Coronary artery disease	IVW	10	-0.007(-0.061,0.047)	0.802
class Mollicutes id.3920	Coronary artery disease	MR Egger	12	-0.069(-0.354,0.216)	0.645	0.007(0.592)	11.452(0.584)	9.824(0.546)	4.16e-35
class Mollicutes id.3920	Coronary artery disease	Weighted median	12	-0.006(-0.123,0.11)	0.913
class Mollicutes id.3920	Coronary artery disease	IVW	12	0.008(-0.076,0.092)	0.854
class Negativicutes id.2164	Coronary artery disease	MR Egger	12	-0.234(-0.611,0.144)	0.253	0.017(0.182)	8.463(0.858)	7.01(0.798)	2.64e-40
class Negativicutes id.2164	Coronary artery disease	Weighted median	12	0.016(-0.126,0.158)	0.827
class Negativicutes id.2164	Coronary artery disease	IVW	12	0.031(-0.078,0.14)	0.577
class Verrucomicrobiae id.4029	Coronary artery disease	MR Egger	12	-0.259(-0.668,0.15)	0.243	0.019(0.261)	17.466(0.272)	14.82(0.191)	3.34e-37
class Verrucomicrobiae id.4029	Coronary artery disease	Weighted median	12	-0.046(-0.173,0.08)	0.472
class Verrucomicrobiae id.4029	Coronary artery disease	IVW	12	-0.018(-0.122,0.086)	0.732
family Acidaminococcaceae id.2166	Coronary artery disease	MR Egger	7	-0.043(-0.453,0.366)	0.844	0.007(0.738)	8.691(0.475)	7.029(0.318)	1.92e-23
family Acidaminococcaceae id.2166	Coronary artery disease	Weighted median	7	0.059(-0.097,0.214)	0.46
family Acidaminococcaceae id.2166	Coronary artery disease	IVW	7	0.026(-0.102,0.155)	0.688
family Actinomycetaceae id.421	Coronary artery disease	MR Egger	5	-0.004(-0.38,0.373)	0.986	-0.002(0.906)	5.982(0.46)	4.018(0.404)	3.29e-15
family Actinomycetaceae id.421	Coronary artery disease	Weighted median	5	-0.006(-0.151,0.139)	0.932
family Actinomycetaceae id.421	Coronary artery disease	IVW	5	-0.027(-0.137,0.083)	0.632
family Alcaligenaceae id.2875	Coronary artery disease	MR Egger	14	-0.086(-0.55,0.379)	0.724	0.008(0.591)	22.812(0.382)	12.64(0.476)	9.9e-58
family Alcaligenaceae id.2875	Coronary artery disease	Weighted median	14	0.036(-0.107,0.179)	0.621
family Alcaligenaceae id.2875	Coronary artery disease	IVW	14	0.042(-0.058,0.143)	0.41
family Bacteroidaceae id.917	Coronary artery disease	MR Egger	9	-0.306(-1.095,0.484)	0.473	0.016(0.543)	13.03(0.474)	10.305(0.244)	9.94e-36
family Bacteroidaceae id.917	Coronary artery disease	Weighted median	9	0.002(-0.171,0.175)	0.981
family Bacteroidaceae id.917	Coronary artery disease	IVW	9	-0.053(-0.198,0.093)	0.477
family Bacteroidales S24 7group id.11173	Coronary artery disease	MR Egger	8	0.11(-0.234,0.454)	0.554	-0.009(0.601)	6.82(0.796)	5.254(0.629)	7.89e-32
family Bacteroidales S24 7group id.11173	Coronary artery disease	Weighted median	8	-0.011(-0.122,0.1)	0.847
family Bacteroidales S24 7group id.11173	Coronary artery disease	IVW	8	0.016(-0.068,0.1)	0.71
family Bifidobacteriaceae id.433	Coronary artery disease	MR Egger	13	0.216(-0.133,0.565)	0.251	-0.013(0.308)	21.58(0.33)	15.153(0.233)	6.55e-62
family Bifidobacteriaceae id.433	Coronary artery disease	Weighted median	13	0.129(-0.002,0.261)	0.054
family Bifidobacteriaceae id.433	Coronary artery disease	IVW	13	0.033(-0.067,0.133)	0.517
family Clostridiaceae1 id.1869	Coronary artery disease	MR Egger	10	0.04(-0.284,0.364)	0.814	0.005(0.71)	11.288(0.522)	1.318(0.998)	5.48e-30
family Clostridiaceae1 id.1869	Coronary artery disease	Weighted median	10	0.106(-0.024,0.237)	0.111
family Clostridiaceae1 id.1869	Coronary artery disease	IVW	10	0.1(-0.005,0.206)	0.063
family Clostridiales vadin BB60 group id.11286	Coronary artery disease	MR Egger	15	-0.144(-0.345,0.057)	0.184	0.006(0.536)	9.383(0.945)	7.743(0.902)	2.85e-50
family Clostridiales vadin BB60 group id.11286	Coronary artery disease	Weighted median	15	-0.086(-0.177,0.004)	0.062
family Clostridiales vadin BB60 group id.11286	Coronary artery disease	IVW	15	-0.083(-0.153,-0.013)	0.021
family Coriobacteriaceae id.811	Coronary artery disease	MR Egger	18	0.065(-0.323,0.453)	0.748	-0.004(0.752)	24.445(0.337)	18.742(0.344)	3.16e-56
family Coriobacteriaceae id.811	Coronary artery disease	Weighted median	18	0.005(-0.12,0.13)	0.938
family Coriobacteriaceae id.811	Coronary artery disease	IVW	18	0.003(-0.092,0.098)	0.948
family Defluviitaleaceae id.1924	Coronary artery disease	MR Egger	11	0.046(-0.23,0.322)	0.752	-0.005(0.711)	6.785(0.894)	5.187(0.878)	4.26e-38
family Defluviitaleaceae id.1924	Coronary artery disease	Weighted median	11	0.043(-0.057,0.143)	0.398
family Defluviitaleaceae id.1924	Coronary artery disease	IVW	11	-0.006(-0.086,0.075)	0.89
family Desulfovibrionaceae id.3169	Coronary artery disease	MR Egger	10	0.155(-0.279,0.589)	0.504	-0.008(0.641)	38.72(0.003)	26.984(0.001)	2.04e-29
family Desulfovibrionaceae id.3169	Coronary artery disease	Weighted median	10	0.165(0.022,0.308)	0.024
family Desulfovibrionaceae id.3169	Coronary artery disease	IVW	10	0.057(-0.11,0.223)	0.506
family Enterobacteriaceae id.3469	Coronary artery disease	MR Egger	7	1.08(0.316,1.844)	0.039	-0.074(0.047)	20.393(0.106)	11.211(0.082)	1.73e-27
family Enterobacteriaceae id.3469	Coronary artery disease	Weighted median	7	0.122(-0.049,0.293)	0.162
family Enterobacteriaceae id.3469	Coronary artery disease	IVW	7	0.074(-0.1,0.247)	0.406
family Erysipelotrichaceae id.2149	Coronary artery disease	MR Egger	13	0.266(-0.226,0.759)	0.312	-0.015(0.336)	9.017(0.808)	7.658(0.811)	1.75e-40
family Erysipelotrichaceae id.2149	Coronary artery disease	Weighted median	13	-0.011(-0.151,0.129)	0.877
family Erysipelotrichaceae id.2149	Coronary artery disease	IVW	13	0.019(-0.088,0.127)	0.723
family Family XI id.1936	Coronary artery disease	MR Egger	8	0.143(-0.208,0.494)	0.454	-0.019(0.441)	8.668(0.635)	6.657(0.465)	2.06e-30
family Family XI id.1936	Coronary artery disease	Weighted median	8	-0.018(-0.092,0.057)	0.642
family Family XI id.1936	Coronary artery disease	IVW	8	-0.002(-0.057,0.052)	0.93
family Family XIII id.1957	Coronary artery disease	MR Egger	10	-0.272(-0.772,0.229)	0.318	0.01(0.55)	12.087(0.585)	7.272(0.609)	5.68e-37
family Family XIII id.1957	Coronary artery disease	Weighted median	10	-0.128(-0.291,0.035)	0.125
family Family XIII id.1957	Coronary artery disease	IVW	10	-0.117(-0.236,0.002)	0.054
family Lachnospiraceae id.1987	Coronary artery disease	MR Egger	18	0.028(-0.193,0.25)	0.805	0(0.99)	18.973(0.526)	17.266(0.437)	6.97e-54
family Lachnospiraceae id.1987	Coronary artery disease	Weighted median	18	-0.006(-0.125,0.113)	0.924
family Lachnospiraceae id.1987	Coronary artery disease	IVW	18	0.027(-0.058,0.112)	0.535
family Lactobacillaceae id.1836	Coronary artery disease	MR Egger	10	0.051(-0.157,0.259)	0.645	-0.004(0.76)	4.803(0.97)	2.495(0.981)	2.79e-42
family Lactobacillaceae id.1836	Coronary artery disease	Weighted median	10	0.019(-0.076,0.113)	0.698
family Lactobacillaceae id.1836	Coronary artery disease	IVW	10	0.02(-0.055,0.094)	0.609
family Methanobacteriaceae id.121	Coronary artery disease	MR Egger	10	0.036(-0.191,0.263)	0.762	-0.007(0.711)	17.743(0.195)	8.59(0.476)	1.42e-32
family Methanobacteriaceae id.121	Coronary artery disease	Weighted median	10	0.01(-0.063,0.083)	0.791
family Methanobacteriaceae id.121	Coronary artery disease	IVW	10	-0.007(-0.061,0.047)	0.802
family Oxalobacteraceae id.2966	Coronary artery disease	MR Egger	14	0.025(-0.196,0.245)	0.829	0.002(0.879)	10.803(0.786)	9.399(0.742)	3.12e-45
family Oxalobacteraceae id.2966	Coronary artery disease	Weighted median	14	0.045(-0.027,0.118)	0.219
family Oxalobacteraceae id.2966	Coronary artery disease	IVW	14	0.042(-0.013,0.096)	0.137
family Pasteurellaceae id.3689	Coronary artery disease	MR Egger	14	-0.054(-0.204,0.097)	0.498	0.002(0.839)	21.762(0.355)	12.387(0.496)	2.86e-53
family Pasteurellaceae id.3689	Coronary artery disease	Weighted median	14	-0.047(-0.134,0.04)	0.292
family Pasteurellaceae id.3689	Coronary artery disease	IVW	14	-0.039(-0.104,0.026)	0.237
family Peptococcaceae id.2024	Coronary artery disease	MR Egger	10	0.059(-0.151,0.268)	0.599	-0.001(0.934)	5.434(0.902)	4.589(0.869)	4.99e-32
family Peptococcaceae id.2024	Coronary artery disease	Weighted median	10	0.044(-0.072,0.159)	0.459
family Peptococcaceae id.2024	Coronary artery disease	IVW	10	0.05(-0.035,0.135)	0.246
family Peptostreptococcaceae id.2042	Coronary artery disease	MR Egger	14	0.175(-0.041,0.39)	0.138	-0.01(0.283)	19.44(0.321)	16.258(0.235)	2.49e-47
family Peptostreptococcaceae id.2042	Coronary artery disease	Weighted median	14	0.025(-0.099,0.149)	0.692
family Peptostreptococcaceae id.2042	Coronary artery disease	IVW	14	0.063(-0.03,0.157)	0.186
family Porphyromonadaceae id.943	Coronary artery disease	MR Egger	10	0.195(-0.322,0.712)	0.48	-0.014(0.399)	12.047(0.528)	9.844(0.363)	1.16e-34
family Porphyromonadaceae id.943	Coronary artery disease	Weighted median	10	-0.072(-0.239,0.096)	0.401
family Porphyromonadaceae id.943	Coronary artery disease	IVW	10	-0.032(-0.161,0.097)	0.626
family Prevotellaceae id.960	Coronary artery disease	MR Egger	16	0.068(-0.254,0.39)	0.684	-0.012(0.334)	30.148(0.081)	22.617(0.093)	6.44e-49
family Prevotellaceae id.960	Coronary artery disease	Weighted median	16	-0.103(-0.221,0.016)	0.089
family Prevotellaceae id.960	Coronary artery disease	IVW	16	-0.088(-0.188,0.012)	0.084
family Rhodospirillaceae id.2717	Coronary artery disease	MR Egger	15	0.357(-0.009,0.722)	0.078	-0.034(0.079)	20.609(0.3)	15.162(0.367)	8.19e-47
family Rhodospirillaceae id.2717	Coronary artery disease	Weighted median	15	0.001(-0.091,0.094)	0.977
family Rhodospirillaceae id.2717	Coronary artery disease	IVW	15	0.007(-0.064,0.078)	0.845
family Rikenellaceae id.967	Coronary artery disease	MR Egger	21	-0.064(-0.324,0.196)	0.635	0.003(0.731)	19.414(0.724)	17.463(0.623)	2.46e-67
family Rikenellaceae id.967	Coronary artery disease	Weighted median	21	0.02(-0.088,0.127)	0.721
family Rikenellaceae id.967	Coronary artery disease	IVW	21	-0.02(-0.098,0.059)	0.621
family Ruminococcaceae id.2050	Coronary artery disease	MR Egger	9	0.071(-0.14,0.281)	0.533	-0.002(0.806)	6.344(0.877)	3.539(0.896)	4.67e-34
family Ruminococcaceae id.2050	Coronary artery disease	Weighted median	9	0.059(-0.072,0.191)	0.376
family Ruminococcaceae id.2050	Coronary artery disease	IVW	9	0.047(-0.057,0.15)	0.377
family Streptococcaceae id.1850	Coronary artery disease	MR Egger	16	0.27(-0.141,0.682)	0.219	-0.028(0.118)	30.642(0.064)	24.678(0.054)	1.15e-51
family Streptococcaceae id.1850	Coronary artery disease	Weighted median	16	-0.114(-0.243,0.014)	0.082
family Streptococcaceae id.1850	Coronary artery disease	IVW	16	-0.068(-0.178,0.041)	0.221
family Veillonellaceae id.2172	Coronary artery disease	MR Egger	19	-0.049(-0.235,0.137)	0.609	0.005(0.488)	29.466(0.141)	25.057(0.123)	3.19e-56
family Veillonellaceae id.2172	Coronary artery disease	Weighted median	19	-0.044(-0.157,0.069)	0.449
family Veillonellaceae id.2172	Coronary artery disease	IVW	19	0.01(-0.075,0.095)	0.814
family Verrucomicrobiaceae id.4036	Coronary artery disease	MR Egger	12	-0.259(-0.668,0.15)	0.243	0.019(0.261)	17.461(0.271)	14.82(0.191)	3.41e-37
family Verrucomicrobiaceae id.4036	Coronary artery disease	Weighted median	12	-0.046(-0.169,0.077)	0.46
family Verrucomicrobiaceae id.4036	Coronary artery disease	IVW	12	-0.018(-0.122,0.086)	0.732
family Victivallaceae id.2255	Coronary artery disease	MR Egger	11	-0.077(-0.308,0.154)	0.531	0.007(0.684)	7.844(0.882)	4.796(0.904)	5.62e-42
family Victivallaceae id.2255	Coronary artery disease	Weighted median	11	-0.01(-0.078,0.057)	0.765
family Victivallaceae id.2255	Coronary artery disease	IVW	11	-0.029(-0.081,0.024)	0.285
genus Actinomyces id.423	Coronary artery disease	MR Egger	7	0.082(-0.174,0.339)	0.556	-0.016(0.311)	9.176(0.428)	7.098(0.312)	1.02e-21
genus Actinomyces id.423	Coronary artery disease	Weighted median	7	-0.007(-0.119,0.105)	0.906
genus Actinomyces id.423	Coronary artery disease	IVW	7	-0.055(-0.149,0.039)	0.251
genus Adlercreutzia id.812	Coronary artery disease	MR Egger	8	-0.255(-0.709,0.199)	0.314	0.022(0.332)	14.086(0.411)	8.541(0.287)	3.75e-34
genus Adlercreutzia id.812	Coronary artery disease	Weighted median	8	-0.014(-0.14,0.113)	0.834
genus Adlercreutzia id.812	Coronary artery disease	IVW	8	-0.016(-0.119,0.087)	0.757
genus Akkermansia id.4037	Coronary artery disease	MR Egger	12	-0.26(-0.667,0.148)	0.24	0.019(0.258)	17.461(0.278)	14.818(0.191)	3.18e-37
genus Akkermansia id.4037	Coronary artery disease	Weighted median	12	-0.047(-0.172,0.079)	0.469
genus Akkermansia id.4037	Coronary artery disease	IVW	12	-0.018(-0.122,0.086)	0.73
genus Alistipes id.968	Coronary artery disease	MR Egger	14	-0.395(-0.87,0.08)	0.129	0.023(0.132)	13.032(0.682)	11.147(0.599)	8.42e-43
genus Alistipes id.968	Coronary artery disease	Weighted median	14	-0.014(-0.154,0.126)	0.843
genus Alistipes id.968	Coronary artery disease	IVW	14	-0.012(-0.111,0.087)	0.812
genus Allisonella id.2174	Coronary artery disease	MR Egger	8	-0.024(-0.395,0.348)	0.905	0.004(0.881)	5.872(0.797)	4.571(0.712)	6.94e-29
genus Allisonella id.2174	Coronary artery disease	Weighted median	8	0(-0.072,0.071)	0.996
genus Allisonella id.2174	Coronary artery disease	IVW	8	0.006(-0.05,0.061)	0.84
genus Alloprevotella id.961	Coronary artery disease	MR Egger	6	0.279(-0.299,0.857)	0.398	-0.037(0.42)	3.816(0.854)	1.978(0.852)	3.37e-21
genus Alloprevotella id.961	Coronary artery disease	Weighted median	6	-0.002(-0.08,0.076)	0.955
genus Alloprevotella id.961	Coronary artery disease	IVW	6	0.016(-0.046,0.077)	0.62
genus Anaerofilum id.2053	Coronary artery disease	MR Egger	11	-0.159(-0.574,0.256)	0.471	0.015(0.552)	17.464(0.207)	14.437(0.154)	1.42e-34
genus Anaerofilum id.2053	Coronary artery disease	Weighted median	11	-0.045(-0.135,0.045)	0.328
genus Anaerofilum id.2053	Coronary artery disease	IVW	11	-0.031(-0.105,0.043)	0.418
genus Anaerostipes id.1991	Coronary artery disease	MR Egger	13	-0.03(-0.661,0.601)	0.927	-0.002(0.91)	33.734(0.008)	27.91(0.006)	1.46e-37
genus Anaerostipes id.1991	Coronary artery disease	Weighted median	13	-0.047(-0.206,0.113)	0.565
genus Anaerostipes id.1991	Coronary artery disease	IVW	13	-0.066(-0.227,0.095)	0.42
genus Anaerotruncus id.2054	Coronary artery disease	MR Egger	13	0.261(-0.028,0.549)	0.104	-0.021(0.068)	17.52(0.429)	11.135(0.517)	2.34e-44
genus Anaerotruncus id.2054	Coronary artery disease	Weighted median	13	0.038(-0.097,0.173)	0.58
genus Anaerotruncus id.2054	Coronary artery disease	IVW	13	-0.02(-0.116,0.076)	0.684
genus Bacteroides id.918	Coronary artery disease	MR Egger	9	-0.306(-1.095,0.484)	0.473	0.016(0.543)	13.03(0.45)	10.305(0.244)	9.94e-36
genus Bacteroides id.918	Coronary artery disease	Weighted median	9	0.002(-0.172,0.176)	0.981
genus Bacteroides id.918	Coronary artery disease	IVW	9	-0.053(-0.198,0.093)	0.477
genus Barnesiella id.944	Coronary artery disease	MR Egger	14	0.021(-0.301,0.344)	0.898	-0.003(0.842)	13.086(0.783)	10.049(0.69)	1.8e-50
genus Barnesiella id.944	Coronary artery disease	Weighted median	14	-0.042(-0.173,0.088)	0.525
genus Barnesiella id.944	Coronary artery disease	IVW	14	-0.011(-0.105,0.084)	0.826
genus Bifidobacterium id.436	Coronary artery disease	MR Egger	14	0.087(-0.147,0.321)	0.482	0(0.972)	18.136(0.464)	11.777(0.546)	3.5e-58
genus Bifidobacterium id.436	Coronary artery disease	Weighted median	14	0.125(0.014,0.235)	0.027
genus Bifidobacterium id.436	Coronary artery disease	IVW	14	0.091(0.008,0.173)	0.031
genus Bilophila id.3170	Coronary artery disease	MR Egger	13	-0.256(-0.878,0.365)	0.436	0.019(0.418)	30.621(0.057)	23.213(0.026)	8.29e-44
genus Bilophila id.3170	Coronary artery disease	Weighted median	13	-0.009(-0.138,0.12)	0.891
genus Bilophila id.3170	Coronary artery disease	IVW	13	0.005(-0.12,0.131)	0.936
genus Butyricicoccus id.2055	Coronary artery disease	MR Egger	8	-0.197(-0.381,-0.014)	0.08	0.007(0.426)	10.029(0.494)	4.227(0.753)	5e-24
genus Butyricicoccus id.2055	Coronary artery disease	Weighted median	8	-0.138(-0.279,0.003)	0.056
genus Butyricicoccus id.2055	Coronary artery disease	IVW	8	-0.131(-0.234,-0.028)	0.012
genus Butyricimonas id.945	Coronary artery disease	MR Egger	13	0.007(-0.266,0.281)	0.959	-0.006(0.624)	13.201(0.794)	8.376(0.755)	1.84e-53
genus Butyricimonas id.945	Coronary artery disease	Weighted median	13	-0.04(-0.147,0.066)	0.459
genus Butyricimonas id.945	Coronary artery disease	IVW	13	-0.06(-0.141,0.021)	0.146
genus Butyrivibrio id.1993	Coronary artery disease	MR Egger	15	0.128(-0.077,0.334)	0.243	-0.014(0.362)	12.417(0.758)	8.303(0.873)	1.73e-47
genus Butyrivibrio id.1993	Coronary artery disease	Weighted median	15	0.049(-0.012,0.11)	0.117
genus Butyrivibrio id.1993	Coronary artery disease	IVW	15	0.031(-0.012,0.075)	0.158
genus Candidatus Soleaferrea id.11350	Coronary artery disease	MR Egger	9	-1.381(-2.336,-0.426)	0.025	0.12(0.032)	23.678(0.081)	19.984(0.01)	2.45e-34
genus Candidatus Soleaferrea id.11350	Coronary artery disease	Weighted median	9	-0.126(-0.245,-0.007)	0.039
genus Candidatus Soleaferrea id.11350	Coronary artery disease	IVW	9	-0.082(-0.199,0.036)	0.172
genus Catenibacterium id.2153	Coronary artery disease	MR Egger	5	0.198(-0.564,0.96)	0.645	-0.025(0.665)	6.602(0.428)	4.137(0.388)	2.55e-15
genus Catenibacterium id.2153	Coronary artery disease	Weighted median	5	-0.036(-0.135,0.064)	0.479
genus Catenibacterium id.2153	Coronary artery disease	IVW	5	0.014(-0.061,0.088)	0.72
genus Christensenellaceae R 7group id.11283	Coronary artery disease	MR Egger	10	-0.223(-0.562,0.116)	0.233	0.016(0.247)	10.719(0.554)	8.546(0.48)	1.23e-31
genus Christensenellaceae R 7group id.11283	Coronary artery disease	Weighted median	10	0.05(-0.101,0.202)	0.514
genus Christensenellaceae R 7group id.11283	Coronary artery disease	IVW	10	-0.02(-0.137,0.097)	0.735
genus Clostridium innocuum group id.14397	Coronary artery disease	MR Egger	9	0.094(-0.262,0.45)	0.62	-0.002(0.924)	14.581(0.309)	8.562(0.381)	1.1e-28
genus Clostridium innocuum group id.14397	Coronary artery disease	Weighted median	9	0.028(-0.06,0.115)	0.537
genus Clostridium innocuum group id.14397	Coronary artery disease	IVW	9	0.077(0.011,0.142)	0.022
genus Clostridium sensustricto1 id.1873	Coronary artery disease	MR Egger	7	0.042(-0.271,0.356)	0.802	0.003(0.852)	21.409(0.052)	8.926(0.178)	3.55e-23
genus Clostridium sensustricto1 id.1873	Coronary artery disease	Weighted median	7	0.018(-0.122,0.159)	0.801
genus Clostridium sensustricto1 id.1873	Coronary artery disease	IVW	7	0.07(-0.056,0.196)	0.273
genus Collinsella id.815	Coronary artery disease	MR Egger	9	-0.141(-0.561,0.28)	0.533	0.011(0.491)	10.495(0.629)	5.887(0.66)	6.63e-35
genus Collinsella id.815	Coronary artery disease	Weighted median	9	0.021(-0.134,0.177)	0.787
genus Collinsella id.815	Coronary artery disease	IVW	9	0.009(-0.102,0.121)	0.869
genus Coprobacter id.949	Coronary artery disease	MR Egger	11	-0.016(-0.271,0.239)	0.904	0.007(0.648)	8.971(0.814)	7.648(0.663)	4.56e-38
genus Coprobacter id.949	Coronary artery disease	Weighted median	11	0.028(-0.069,0.125)	0.577
genus Coprobacter id.949	Coronary artery disease	IVW	11	0.043(-0.027,0.113)	0.231
genus Coprococcus1 id.11301	Coronary artery disease	MR Egger	11	0.063(-0.224,0.35)	0.677	0.002(0.842)	12.829(0.531)	10.287(0.416)	1.52e-37
genus Coprococcus1 id.11301	Coronary artery disease	Weighted median	11	0.022(-0.13,0.175)	0.775
genus Coprococcus1 id.11301	Coronary artery disease	IVW	11	0.091(-0.014,0.196)	0.091
genus Coprococcus2 id.11302	Coronary artery disease	MR Egger	9	-0.02(-0.63,0.591)	0.951	-0.002(0.923)	9.164(0.75)	2.983(0.935)	6.81e-35
genus Coprococcus2 id.11302	Coronary artery disease	Weighted median	9	-0.071(-0.208,0.066)	0.313
genus Coprococcus2 id.11302	Coronary artery disease	IVW	9	-0.051(-0.154,0.053)	0.339
genus Coprococcus3 id.11303	Coronary artery disease	MR Egger	8	0.391(-0.069,0.851)	0.147	-0.027(0.109)	11.434(0.384)	7.487(0.38)	1.59e-26
genus Coprococcus3 id.11303	Coronary artery disease	Weighted median	8	0.015(-0.162,0.192)	0.868
genus Coprococcus3 id.11303	Coronary artery disease	IVW	8	-0.034(-0.165,0.097)	0.609
genus Defluviitaleaceae UCG011 id.11287	Coronary artery disease	MR Egger	9	0.149(-0.171,0.47)	0.391	-0.02(0.263)	9.575(0.583)	7.453(0.489)	1.38e-30
genus Defluviitaleaceae UCG011 id.11287	Coronary artery disease	Weighted median	9	0.03(-0.092,0.151)	0.634
genus Defluviitaleaceae UCG011 id.11287	Coronary artery disease	IVW	9	-0.042(-0.129,0.046)	0.351
genus Desulfovibrio id.3173	Coronary artery disease	MR Egger	10	0.086(-0.146,0.317)	0.49	-0.011(0.398)	8.029(0.776)	5.961(0.744)	1.39e-32
genus Desulfovibrio id.3173	Coronary artery disease	Weighted median	10	0.018(-0.091,0.126)	0.746
genus Desulfovibrio id.3173	Coronary artery disease	IVW	10	-0.013(-0.095,0.069)	0.755
genus Dialister id.2183	Coronary artery disease	MR Egger	11	0.42(-0.024,0.863)	0.097	-0.024(0.173)	10.986(0.594)	7.435(0.684)	5.69e-33
genus Dialister id.2183	Coronary artery disease	Weighted median	11	0.036(-0.097,0.169)	0.592
genus Dialister id.2183	Coronary artery disease	IVW	11	0.093(-0.004,0.189)	0.06
genus Dorea id.1997	Coronary artery disease	MR Egger	10	-0.14(-0.457,0.178)	0.415	0.012(0.341)	14.372(0.366)	10.88(0.284)	1.49e-33
genus Dorea id.1997	Coronary artery disease	Weighted median	10	-0.03(-0.191,0.131)	0.714
genus Dorea id.1997	Coronary artery disease	IVW	10	0.012(-0.11,0.134)	0.845
genus Eggerthella id.819	Coronary artery disease	MR Egger	10	0.009(-0.335,0.354)	0.958	-0.001(0.945)	13.009(0.315)	10.454(0.315)	4.73e-28
genus Eggerthella id.819	Coronary artery disease	Weighted median	10	0.035(-0.056,0.125)	0.453
genus Eggerthella id.819	Coronary artery disease	IVW	10	-0.003(-0.074,0.068)	0.942
genus Eisenbergiella id.11304	Coronary artery disease	MR Egger	11	-0.294(-0.916,0.328)	0.379	0.033(0.343)	27.874(0.031)	17.878(0.057)	2.66e-29
genus Eisenbergiella id.11304	Coronary artery disease	Weighted median	11	0.016(-0.073,0.104)	0.725
genus Eisenbergiella id.11304	Coronary artery disease	IVW	11	0.021(-0.062,0.104)	0.617
genus Enterorhabdus id.820	Coronary artery disease	MR Egger	6	-0.095(-0.397,0.208)	0.573	0.007(0.736)	13.186(0.259)	7.245(0.203)	1.46e-27
genus Enterorhabdus id.820	Coronary artery disease	Weighted median	6	0.011(-0.108,0.13)	0.86
genus Enterorhabdus id.820	Coronary artery disease	IVW	6	-0.043(-0.149,0.063)	0.424
genus Erysipelatoclostridium id.11381	Coronary artery disease	MR Egger	15	-0.09(-0.364,0.185)	0.533	0.004(0.699)	15.585(0.56)	9.094(0.825)	1.04e-46
genus Erysipelatoclostridium id.11381	Coronary artery disease	Weighted median	15	-0.047(-0.145,0.05)	0.343
genus Erysipelatoclostridium id.11381	Coronary artery disease	IVW	15	-0.036(-0.107,0.035)	0.318
genus Escherichia Shigella id.3504	Coronary artery disease	MR Egger	10	0.288(-0.052,0.628)	0.136	-0.024(0.098)	16.17(0.469)	8.78(0.458)	4.08e-41
genus Escherichia Shigella id.3504	Coronary artery disease	Weighted median	10	-0.019(-0.157,0.12)	0.794
genus Escherichia Shigella id.3504	Coronary artery disease	IVW	10	-0.022(-0.125,0.081)	0.675
genus Eubacterium brachy group id.11296	Coronary artery disease	MR Egger	9	0.243(-0.063,0.549)	0.164	-0.03(0.159)	16.349(0.149)	13.094(0.109)	1.5e-26
genus Eubacterium brachy group id.11296	Coronary artery disease	Weighted median	9	0.039(-0.054,0.133)	0.412
genus Eubacterium brachy group id.11296	Coronary artery disease	IVW	9	0.004(-0.077,0.085)	0.922
genus Eubacterium coprostanoligenes group id.11375	Coronary artery disease	MR Egger	13	0.187(-0.22,0.594)	0.388	-0.013(0.33)	10.743(0.813)	7.14(0.848)	6.59e-46
genus Eubacterium coprostanoligenes group id.11375	Coronary artery disease	Weighted median	13	-0.004(-0.14,0.132)	0.953
genus Eubacterium coprostanoligenes group id.11375	Coronary artery disease	IVW	13	-0.018(-0.12,0.083)	0.725
genus Eubacterium eligens group id.14372	Coronary artery disease	MR Egger	8	-0.183(-0.764,0.399)	0.561	0.013(0.592)	7.086(0.836)	5.799(0.563)	2.39e-33
genus Eubacterium eligens group id.14372	Coronary artery disease	Weighted median	8	0.037(-0.129,0.203)	0.662
genus Eubacterium eligens group id.14372	Coronary artery disease	IVW	8	-0.019(-0.147,0.108)	0.768
genus Eubacterium fissicatena group id.14373	Coronary artery disease	MR Egger	9	0.223(-0.115,0.562)	0.237	-0.028(0.258)	11.617(0.365)	9.32(0.316)	8.56e-26
genus Eubacterium fissicatena group id.14373	Coronary artery disease	Weighted median	9	0.002(-0.087,0.092)	0.964
genus Eubacterium fissicatena group id.14373	Coronary artery disease	IVW	9	0.015(-0.051,0.081)	0.665
genus Eubacterium hallii group id.11338	Coronary artery disease	MR Egger	16	0.1(-0.076,0.277)	0.284	-0.008(0.285)	17.919(0.438)	14.452(0.492)	6.16e-45
genus Eubacterium hallii group id.11338	Coronary artery disease	Weighted median	16	0.043(-0.079,0.165)	0.486
genus Eubacterium hallii group id.11338	Coronary artery disease	IVW	16	0.012(-0.071,0.095)	0.778
genus Eubacterium nodatum group id.11297	Coronary artery disease	MR Egger	11	0.008(-0.266,0.282)	0.957	0.002(0.906)	16.611(0.214)	13.839(0.18)	3.79e-30
genus Eubacterium nodatum group id.11297	Coronary artery disease	Weighted median	11	-0.003(-0.074,0.069)	0.945
genus Eubacterium nodatum group id.11297	Coronary artery disease	IVW	11	0.024(-0.034,0.083)	0.416
genus Eubacterium oxidoreducens group id.11339	Coronary artery disease	MR Egger	4	-0.101(-0.431,0.229)	0.609	0.005(0.824)	1.311(0.932)	0.213(0.976)	8.32e-17
genus Eubacterium oxidoreducens group id.11339	Coronary artery disease	Weighted median	4	-0.067(-0.186,0.052)	0.272
genus Eubacterium oxidoreducens group id.11339	Coronary artery disease	IVW	4	-0.061(-0.165,0.043)	0.253
genus Eubacterium rectale group id.14374	Coronary artery disease	MR Egger	9	0.058(-0.374,0.49)	0.8	0(0.977)	22.638(0.097)	6.647(0.575)	1.47e-34
genus Eubacterium rectale group id.14374	Coronary artery disease	Weighted median	9	0.073(-0.095,0.241)	0.396
genus Eubacterium rectale group id.14374	Coronary artery disease	IVW	9	0.064(-0.059,0.188)	0.307
genus Eubacterium ruminantium group id.11340	Coronary artery disease	MR Egger	18	0.07(-0.141,0.281)	0.527	-0.007(0.527)	15.05(0.791)	11.503(0.829)	1.06e-55
genus Eubacterium ruminantium group id.11340	Coronary artery disease	Weighted median	18	0.007(-0.072,0.087)	0.856
genus Eubacterium ruminantium group id.11340	Coronary artery disease	IVW	18	0.003(-0.056,0.061)	0.927
genus Eubacterium ventriosum group id.11341	Coronary artery disease	MR Egger	14	-0.131(-0.547,0.284)	0.547	0.006(0.684)	5.018(0.996)	4.316(0.987)	1.4e-51
genus Eubacterium ventriosum group id.11341	Coronary artery disease	Weighted median	14	-0.042(-0.163,0.08)	0.5
genus Eubacterium ventriosum group id.11341	Coronary artery disease	IVW	14	-0.045(-0.14,0.05)	0.35
genus Eubacterium xylanophilum group id.14375	Coronary artery disease	MR Egger	9	0.037(-0.324,0.397)	0.848	0(1)	11.32(0.592)	5.975(0.65)	1.21e-35
genus Eubacterium xylanophilum group id.14375	Coronary artery disease	Weighted median	9	0.023(-0.123,0.17)	0.754
genus Eubacterium xylanophilum group id.14375	Coronary artery disease	IVW	9	0.037(-0.074,0.147)	0.517
genus Faecalibacterium id.2057	Coronary artery disease	MR Egger	10	0.078(-0.175,0.331)	0.562	-0.008(0.566)	23.765(0.07)	15.696(0.074)	2.83e-35
genus Faecalibacterium id.2057	Coronary artery disease	Weighted median	10	0.059(-0.094,0.212)	0.449
genus Faecalibacterium id.2057	Coronary artery disease	IVW	10	0.012(-0.114,0.138)	0.853
genus Family XIII AD3011 group id.11293	Coronary artery disease	MR Egger	13	-0.244(-0.701,0.212)	0.316	0.018(0.348)	14.182(0.577)	12.329(0.42)	3.26e-44
genus Family XIII AD3011 group id.11293	Coronary artery disease	Weighted median	13	-0.011(-0.137,0.116)	0.869
genus Family XIII AD3011 group id.11293	Coronary artery disease	IVW	13	-0.021(-0.115,0.073)	0.659
genus Family XIII UCG001 id.11294	Coronary artery disease	MR Egger	8	0.189(-0.203,0.58)	0.381	-0.012(0.497)	16.397(0.175)	10.653(0.154)	1.35e-27
genus Family XIII UCG001 id.11294	Coronary artery disease	Weighted median	8	0.005(-0.147,0.157)	0.948
genus Family XIII UCG001 id.11294	Coronary artery disease	IVW	8	0.054(-0.079,0.187)	0.43
genus Flavonifractor id.2059	Coronary artery disease	MR Egger	5	0.424(-0.155,1.002)	0.247	-0.029(0.306)	7.02(0.723)	3.775(0.437)	1.83e-27
genus Flavonifractor id.2059	Coronary artery disease	Weighted median	5	0.102(-0.063,0.266)	0.227
genus Flavonifractor id.2059	Coronary artery disease	IVW	5	0.07(-0.062,0.201)	0.299
genus Fusicatenibacter id.11305	Coronary artery disease	MR Egger	19	0.343(0.015,0.671)	0.056	-0.019(0.099)	19.959(0.569)	17.334(0.5)	5.06e-56
genus Fusicatenibacter id.11305	Coronary artery disease	Weighted median	19	0.047(-0.074,0.167)	0.447
genus Fusicatenibacter id.11305	Coronary artery disease	IVW	19	0.061(-0.025,0.147)	0.164
genus Gordonibacter id.821	Coronary artery disease	MR Egger	12	-0.019(-0.234,0.197)	0.867	0.006(0.705)	18.475(0.335)	10.631(0.475)	6e-41
genus Gordonibacter id.821	Coronary artery disease	Weighted median	12	-0.005(-0.073,0.062)	0.88
genus Gordonibacter id.821	Coronary artery disease	IVW	12	0.023(-0.026,0.072)	0.358
genus Haemophilus id.3698	Coronary artery disease	MR Egger	9	-0.117(-0.296,0.062)	0.241	0.01(0.365)	17.379(0.316)	5.35(0.72)	3.7e-42
genus Haemophilus id.3698	Coronary artery disease	Weighted median	9	-0.069(-0.162,0.025)	0.149
genus Haemophilus id.3698	Coronary artery disease	IVW	9	-0.037(-0.114,0.04)	0.346
genus Holdemanella id.11393	Coronary artery disease	MR Egger	11	0.159(-0.077,0.395)	0.22	-0.016(0.245)	9.052(0.866)	6.713(0.752)	2.7e-43
genus Holdemanella id.11393	Coronary artery disease	Weighted median	11	0.056(-0.044,0.157)	0.271
genus Holdemanella id.11393	Coronary artery disease	IVW	11	0.016(-0.057,0.09)	0.664
genus Holdemania id.2157	Coronary artery disease	MR Egger	15	0.189(-0.056,0.433)	0.154	-0.017(0.176)	25.138(0.191)	21.515(0.089)	9.16e-50
genus Holdemania id.2157	Coronary artery disease	Weighted median	15	0.022(-0.075,0.12)	0.653
genus Holdemania id.2157	Coronary artery disease	IVW	15	0.02(-0.064,0.104)	0.639
genus Howardella id.2000	Coronary artery disease	MR Egger	10	-0.155(-0.412,0.102)	0.271	0.03(0.155)	16.697(0.2)	12.288(0.198)	2.3e-29
genus Howardella id.2000	Coronary artery disease	Weighted median	10	0.021(-0.063,0.104)	0.626
genus Howardella id.2000	Coronary artery disease	IVW	10	0.045(-0.019,0.109)	0.172
genus Hungatella id.11306	Coronary artery disease	MR Egger	5	0.108(-0.413,0.628)	0.712	-0.009(0.809)	3.647(0.692)	2.592(0.628)	2.63e-15
genus Hungatella id.11306	Coronary artery disease	Weighted median	5	0.051(-0.062,0.164)	0.379
genus Hungatella id.11306	Coronary artery disease	IVW	5	0.039(-0.047,0.125)	0.379
genus Intestinibacter id.11345	Coronary artery disease	MR Egger	15	-0.063(-0.417,0.29)	0.731	0.002(0.898)	25.26(0.07)	22.023(0.078)	4.31e-41
genus Intestinibacter id.11345	Coronary artery disease	Weighted median	15	0.042(-0.076,0.16)	0.489
genus Intestinibacter id.11345	Coronary artery disease	IVW	15	-0.041(-0.139,0.057)	0.413
genus Intestinimonas id.2062	Coronary artery disease	MR Egger	17	-0.02(-0.205,0.165)	0.835	0.003(0.694)	16.317(0.734)	5.626(0.992)	1.04e-59
genus Intestinimonas id.2062	Coronary artery disease	Weighted median	17	0.032(-0.065,0.129)	0.515
genus Intestinimonas id.2062	Coronary artery disease	IVW	17	0.015(-0.056,0.086)	0.682
genus Lachnoclostridium id.11308	Coronary artery disease	MR Egger	13	0.159(-0.27,0.588)	0.483	-0.007(0.652)	17.306(0.354)	14.637(0.262)	1.43e-38
genus Lachnoclostridium id.11308	Coronary artery disease	Weighted median	13	0.074(-0.08,0.228)	0.345
genus Lachnoclostridium id.11308	Coronary artery disease	IVW	13	0.062(-0.052,0.175)	0.289
genus Lachnospiraceae FCS020 group id.11314	Coronary artery disease	MR Egger	13	-0.113(-0.313,0.086)	0.29	0.013(0.118)	15.827(0.605)	8.895(0.712)	2.42e-50
genus Lachnospiraceae FCS020 group id.11314	Coronary artery disease	Weighted median	13	0.025(-0.091,0.142)	0.67
genus Lachnospiraceae FCS020 group id.11314	Coronary artery disease	IVW	13	0.044(-0.039,0.126)	0.3
genus Lachnospiraceae NC2004 group id.11316	Coronary artery disease	MR Egger	9	-0.094(-0.405,0.216)	0.571	0.011(0.552)	8.398(0.647)	6.6(0.58)	5.04e-29
genus Lachnospiraceae NC2004 group id.11316	Coronary artery disease	Weighted median	9	0.031(-0.068,0.13)	0.543
genus Lachnospiraceae NC2004 group id.11316	Coronary artery disease	IVW	9	0.002(-0.072,0.077)	0.957
genus Lachnospiraceae ND3007 group id.11317	Coronary artery disease	MR Egger	3	0.892(-10.421,12.205)	0.902	-0.057(0.895)	16.945(0.081)	8.793(0.012)	1.23e-10
genus Lachnospiraceae ND3007 group id.11317	Coronary artery disease	Weighted median	3	-0.024(-0.393,0.345)	0.901
genus Lachnospiraceae ND3007 group id.11317	Coronary artery disease	IVW	3	-0.069(-0.544,0.407)	0.776
genus Lachnospiraceae NK4A136 group id.11319	Coronary artery disease	MR Egger	15	0.064(-0.11,0.237)	0.484	-0.004(0.57)	15.585(0.546)	11.798(0.623)	6.09e-46
genus Lachnospiraceae NK4A136 group id.11319	Coronary artery disease	Weighted median	15	-0.024(-0.146,0.099)	0.706
genus Lachnospiraceae NK4A136 group id.11319	Coronary artery disease	IVW	15	0.019(-0.065,0.102)	0.663
genus Lachnospiraceae UCG001 id.11321	Coronary artery disease	MR Egger	13	0.155(-0.208,0.518)	0.422	-0.015(0.388)	15.978(0.523)	12.271(0.424)	3.69e-47
genus Lachnospiraceae UCG001 id.11321	Coronary artery disease	Weighted median	13	-0.017(-0.131,0.096)	0.763
genus Lachnospiraceae UCG001 id.11321	Coronary artery disease	IVW	13	-0.008(-0.088,0.072)	0.851
genus Lachnospiraceae UCG004 id.11324	Coronary artery disease	MR Egger	14	0.12(-0.257,0.498)	0.544	-0.007(0.568)	9.415(0.889)	7.801(0.856)	1.45e-44
genus Lachnospiraceae UCG004 id.11324	Coronary artery disease	Weighted median	14	-0.003(-0.123,0.117)	0.962
genus Lachnospiraceae UCG004 id.11324	Coronary artery disease	IVW	14	0.011(-0.081,0.103)	0.821
genus Lachnospiraceae UCG008 id.11328	Coronary artery disease	MR Egger	11	-0.128(-0.52,0.265)	0.54	0.012(0.553)	6.387(0.92)	4.707(0.91)	1.7e-40
genus Lachnospiraceae UCG008 id.11328	Coronary artery disease	Weighted median	11	-0.01(-0.1,0.08)	0.826
genus Lachnospiraceae UCG008 id.11328	Coronary artery disease	IVW	11	-0.006(-0.076,0.064)	0.865
genus Lachnospiraceae UCG010 id.11330	Coronary artery disease	MR Egger	10	0.013(-0.267,0.293)	0.928	-0.003(0.779)	13.575(0.441)	9.502(0.392)	8.75e-34
genus Lachnospiraceae UCG010 id.11330	Coronary artery disease	Weighted median	10	-0.006(-0.132,0.12)	0.923
genus Lachnospiraceae UCG010 id.11330	Coronary artery disease	IVW	10	-0.025(-0.125,0.075)	0.622
genus Lactobacillus id.1837	Coronary artery disease	MR Egger	10	-0.003(-0.232,0.225)	0.979	0.004(0.764)	5.573(0.945)	4.281(0.892)	4e-38
genus Lactobacillus id.1837	Coronary artery disease	Weighted median	10	0.032(-0.065,0.13)	0.518
genus Lactobacillus id.1837	Coronary artery disease	IVW	10	0.031(-0.043,0.105)	0.41
genus Lactococcus id.1851	Coronary artery disease	MR Egger	9	-0.029(-0.272,0.214)	0.824	0.006(0.747)	9.733(0.625)	6.514(0.59)	6.68e-35
genus Lactococcus id.1851	Coronary artery disease	Weighted median	9	0.012(-0.065,0.09)	0.751
genus Lactococcus id.1851	Coronary artery disease	IVW	9	0.012(-0.046,0.069)	0.689
genus Marvinbryantia id.2005	Coronary artery disease	MR Egger	10	-0.221(-0.623,0.181)	0.313	0.024(0.209)	8.456(0.811)	6.398(0.699)	7.5e-37
genus Marvinbryantia id.2005	Coronary artery disease	Weighted median	10	0.113(-0.013,0.239)	0.08
genus Marvinbryantia id.2005	Coronary artery disease	IVW	10	0.051(-0.048,0.15)	0.315
genus Methanobrevibacter id.123	Coronary artery disease	MR Egger	6	-0.117(-0.361,0.126)	0.398	0.015(0.457)	8.806(0.48)	2.17(0.825)	3.95e-22
genus Methanobrevibacter id.123	Coronary artery disease	Weighted median	6	-0.02(-0.104,0.063)	0.633
genus Methanobrevibacter id.123	Coronary artery disease	IVW	6	-0.019(-0.087,0.049)	0.579
genus Odoribacter id.952	Coronary artery disease	MR Egger	7	0.233(-0.363,0.83)	0.477	-0.023(0.354)	14.802(0.17)	9.615(0.142)	2.24e-25
genus Odoribacter id.952	Coronary artery disease	Weighted median	7	-0.183(-0.38,0.014)	0.069
genus Odoribacter id.952	Coronary artery disease	IVW	7	-0.062(-0.245,0.121)	0.505
genus Olsenella id.822	Coronary artery disease	MR Egger	11	-0.102(-0.323,0.118)	0.386	0.019(0.215)	15.985(0.236)	13.049(0.221)	1.24e-29
genus Olsenella id.822	Coronary artery disease	Weighted median	11	0.028(-0.045,0.101)	0.457
genus Olsenella id.822	Coronary artery disease	IVW	11	0.042(-0.018,0.102)	0.17
genus Oscillibacter id.2063	Coronary artery disease	MR Egger	14	-0.141(-0.424,0.141)	0.346	0.015(0.266)	21.271(0.286)	14.444(0.343)	1.27e-48
genus Oscillibacter id.2063	Coronary artery disease	Weighted median	14	0.059(-0.037,0.155)	0.23
genus Oscillibacter id.2063	Coronary artery disease	IVW	14	0.021(-0.053,0.095)	0.579
genus Oscillospira id.2064	Coronary artery disease	MR Egger	8	0.097(-0.347,0.541)	0.683	-0.016(0.477)	8.237(0.613)	6.195(0.517)	5.36e-26
genus Oscillospira id.2064	Coronary artery disease	Weighted median	8	-0.044(-0.185,0.098)	0.543
genus Oscillospira id.2064	Coronary artery disease	IVW	8	-0.07(-0.176,0.037)	0.199
genus Oxalobacter id.2978	Coronary artery disease	MR Egger	11	0.184(-0.075,0.444)	0.197	-0.016(0.447)	12.74(0.496)	4.155(0.94)	1.3e-36
genus Oxalobacter id.2978	Coronary artery disease	Weighted median	11	0.085(0.013,0.156)	0.02
genus Oxalobacter id.2978	Coronary artery disease	IVW	11	0.082(0.026,0.137)	0.004
genus Parabacteroides id.954	Coronary artery disease	MR Egger	6	-0.272(-0.721,0.176)	0.299	0.023(0.341)	6.825(0.797)	3.643(0.602)	3.04e-29
genus Parabacteroides id.954	Coronary artery disease	Weighted median	6	-0.064(-0.246,0.119)	0.493
genus Parabacteroides id.954	Coronary artery disease	IVW	6	-0.038(-0.176,0.101)	0.594
genus Paraprevotella id.962	Coronary artery disease	MR Egger	13	0.024(-0.214,0.262)	0.845	-0.001(0.945)	13.572(0.491)	11.552(0.482)	6.72e-39
genus Paraprevotella id.962	Coronary artery disease	Weighted median	13	0.021(-0.067,0.11)	0.638
genus Paraprevotella id.962	Coronary artery disease	IVW	13	0.016(-0.048,0.08)	0.622
genus Parasutterella id.2892	Coronary artery disease	MR Egger	15	0.09(-0.16,0.341)	0.493	-0.005(0.654)	23.093(0.204)	14.842(0.389)	8.77e-48
genus Parasutterella id.2892	Coronary artery disease	Weighted median	15	0.018(-0.09,0.126)	0.748
genus Parasutterella id.2892	Coronary artery disease	IVW	15	0.035(-0.043,0.112)	0.383
genus Peptococcus id.2037	Coronary artery disease	MR Egger	13	-0.106(-0.379,0.167)	0.462	0.015(0.417)	19.81(0.347)	16.296(0.178)	1.62e-51
genus Peptococcus id.2037	Coronary artery disease	Weighted median	13	0.012(-0.073,0.097)	0.784
genus Peptococcus id.2037	Coronary artery disease	IVW	13	0.007(-0.062,0.077)	0.834
genus Phascolarctobacterium id.2168	Coronary artery disease	MR Egger	10	-0.389(-0.843,0.064)	0.131	0.027(0.188)	12.486(0.499)	8.896(0.447)	3.29e-35
genus Phascolarctobacterium id.2168	Coronary artery disease	Weighted median	10	-0.074(-0.206,0.058)	0.27
genus Phascolarctobacterium id.2168	Coronary artery disease	IVW	10	-0.064(-0.159,0.031)	0.189
genus Prevotella7 id.11182	Coronary artery disease	MR Egger	11	-0.007(-0.469,0.455)	0.977	-0.003(0.922)	21.122(0.094)	17.409(0.066)	6.19e-31
genus Prevotella7 id.11182	Coronary artery disease	Weighted median	11	-0.01(-0.085,0.064)	0.783
genus Prevotella7 id.11182	Coronary artery disease	IVW	11	-0.031(-0.1,0.039)	0.39
genus Prevotella9 id.11183	Coronary artery disease	MR Egger	14	0.012(-0.242,0.266)	0.928	-0.006(0.628)	17.365(0.641)	10.295(0.67)	2.7e-53
genus Prevotella9 id.11183	Coronary artery disease	Weighted median	14	0.006(-0.096,0.109)	0.903
genus Prevotella9 id.11183	Coronary artery disease	IVW	14	-0.049(-0.125,0.026)	0.2
genus Rikenellaceae RC9 gut group id.11191	Coronary artery disease	MR Egger	11	-0.085(-0.449,0.278)	0.657	0.017(0.539)	18.102(0.251)	12.06(0.281)	2e-35
genus Rikenellaceae RC9 gut group id.11191	Coronary artery disease	Weighted median	11	0.054(-0.019,0.126)	0.147
genus Rikenellaceae RC9 gut group id.11191	Coronary artery disease	IVW	11	0.032(-0.026,0.089)	0.278
genus Romboutsia id.11347	Coronary artery disease	MR Egger	14	-0.174(-0.402,0.054)	0.161	0.016(0.137)	18.941(0.29)	16.2(0.238)	1.37e-41
genus Romboutsia id.11347	Coronary artery disease	Weighted median	14	-0.012(-0.13,0.107)	0.848
genus Romboutsia id.11347	Coronary artery disease	IVW	14	-0.003(-0.094,0.089)	0.956
genus Roseburia id.2012	Coronary artery disease	MR Egger	13	0.074(-0.246,0.394)	0.66	-0.003(0.81)	16.091(0.62)	10.09(0.608)	2.04e-52
genus Roseburia id.2012	Coronary artery disease	Weighted median	13	0.092(-0.04,0.225)	0.173
genus Roseburia id.2012	Coronary artery disease	IVW	13	0.036(-0.066,0.138)	0.49
genus Ruminiclostridium5 id.11355	Coronary artery disease	MR Egger	11	-0.044(-0.553,0.465)	0.869	0.002(0.929)	16.632(0.4)	12.445(0.256)	1.19e-42
genus Ruminiclostridium5 id.11355	Coronary artery disease	Weighted median	11	-0.014(-0.16,0.131)	0.847
genus Ruminiclostridium5 id.11355	Coronary artery disease	IVW	11	-0.021(-0.142,0.1)	0.733
genus Ruminiclostridium6 id.11356	Coronary artery disease	MR Egger	16	-0.016(-0.222,0.189)	0.879	0.004(0.704)	15.23(0.626)	13(0.602)	1.63e-49
genus Ruminiclostridium6 id.11356	Coronary artery disease	Weighted median	16	-0.003(-0.115,0.109)	0.956
genus Ruminiclostridium6 id.11356	Coronary artery disease	IVW	16	0.021(-0.058,0.1)	0.598
genus Ruminiclostridium9 id.11357	Coronary artery disease	MR Egger	9	-0.547(-1.066,-0.028)	0.078	0.032(0.109)	16.074(0.458)	5.702(0.681)	3e-42
genus Ruminiclostridium9 id.11357	Coronary artery disease	Weighted median	9	-0.139(-0.301,0.022)	0.09
genus Ruminiclostridium9 id.11357	Coronary artery disease	IVW	9	-0.075(-0.198,0.048)	0.232
genus Ruminococcaceae NK4A214 group id.11358	Coronary artery disease	MR Egger	14	0.071(-0.289,0.431)	0.706	-0.005(0.703)	8.742(0.962)	6.177(0.939)	3.64e-53
genus Ruminococcaceae NK4A214 group id.11358	Coronary artery disease	Weighted median	14	0.003(-0.127,0.133)	0.96
genus Ruminococcaceae NK4A214 group id.11358	Coronary artery disease	IVW	14	0.002(-0.094,0.097)	0.971
genus Ruminococcaceae UCG002 id.11360	Coronary artery disease	MR Egger	22	-0.078(-0.288,0.132)	0.474	0.006(0.425)	26.716(0.462)	17.218(0.698)	1.22e-74
genus Ruminococcaceae UCG002 id.11360	Coronary artery disease	Weighted median	22	-0.01(-0.111,0.092)	0.852
genus Ruminococcaceae UCG002 id.11360	Coronary artery disease	IVW	22	0.003(-0.07,0.077)	0.928
genus Ruminococcaceae UCG003 id.11361	Coronary artery disease	MR Egger	12	0.209(-0.07,0.488)	0.172	-0.016(0.153)	17.561(0.342)	11.306(0.418)	9.31e-44
genus Ruminococcaceae UCG003 id.11361	Coronary artery disease	Weighted median	12	0.041(-0.088,0.171)	0.533
genus Ruminococcaceae UCG003 id.11361	Coronary artery disease	IVW	12	0.001(-0.091,0.093)	0.981
genus Ruminococcaceae UCG004 id.11362	Coronary artery disease	MR Egger	11	-0.519(-0.986,-0.053)	0.057	0.044(0.056)	16.249(0.255)	13.584(0.193)	9.19e-34
genus Ruminococcaceae UCG004 id.11362	Coronary artery disease	Weighted median	11	-0.053(-0.168,0.062)	0.366
genus Ruminococcaceae UCG004 id.11362	Coronary artery disease	IVW	11	-0.004(-0.099,0.091)	0.934
genus Ruminococcaceae UCG005 id.11363	Coronary artery disease	MR Egger	14	-0.08(-0.348,0.189)	0.571	0.006(0.581)	13.896(0.7)	8.953(0.777)	1.36e-50
genus Ruminococcaceae UCG005 id.11363	Coronary artery disease	Weighted median	14	-0.013(-0.135,0.108)	0.83
genus Ruminococcaceae UCG005 id.11363	Coronary artery disease	IVW	14	-0.007(-0.096,0.083)	0.887
genus Ruminococcaceae UCG009 id.11366	Coronary artery disease	MR Egger	12	0.049(-0.326,0.424)	0.803	-0.007(0.703)	16.901(0.344)	14.583(0.202)	6.75e-40
genus Ruminococcaceae UCG009 id.11366	Coronary artery disease	Weighted median	12	-0.063(-0.162,0.036)	0.216
genus Ruminococcaceae UCG009 id.11366	Coronary artery disease	IVW	12	-0.024(-0.107,0.058)	0.568
genus Ruminococcaceae UCG010 id.11367	Coronary artery disease	MR Egger	6	-0.128(-0.559,0.303)	0.592	0(0.992)	7.943(0.564)	3.939(0.558)	7.14e-23
genus Ruminococcaceae UCG010 id.11367	Coronary artery disease	Weighted median	6	-0.121(-0.278,0.036)	0.131
genus Ruminococcaceae UCG010 id.11367	Coronary artery disease	IVW	6	-0.126(-0.253,0.001)	0.052
genus Ruminococcaceae UCG011 id.11368	Coronary artery disease	MR Egger	8	-0.088(-0.374,0.198)	0.569	0.009(0.648)	5.359(0.777)	4.038(0.775)	2.42e-26
genus Ruminococcaceae UCG011 id.11368	Coronary artery disease	Weighted median	8	-0.009(-0.081,0.064)	0.818
genus Ruminococcaceae UCG011 id.11368	Coronary artery disease	IVW	8	-0.019(-0.077,0.039)	0.519
genus Ruminococcaceae UCG013 id.11370	Coronary artery disease	MR Egger	12	-0.143(-0.433,0.147)	0.357	0.009(0.437)	9.296(0.888)	7.667(0.743)	2.99e-45
genus Ruminococcaceae UCG013 id.11370	Coronary artery disease	Weighted median	12	-0.055(-0.187,0.077)	0.415
genus Ruminococcaceae UCG013 id.11370	Coronary artery disease	IVW	12	-0.03(-0.129,0.068)	0.549
genus Ruminococcaceae UCG014 id.11371	Coronary artery disease	MR Egger	11	-0.131(-0.406,0.144)	0.376	0.014(0.242)	16.079(0.642)	9.821(0.456)	1.27e-50
genus Ruminococcaceae UCG014 id.11371	Coronary artery disease	Weighted median	11	0.025(-0.112,0.163)	0.717
genus Ruminococcaceae UCG014 id.11371	Coronary artery disease	IVW	11	0.034(-0.063,0.131)	0.495
genus Ruminococcus gauvreauii group id.11342	Coronary artery disease	MR Egger	12	-0.363(-0.851,0.124)	0.175	0.025(0.166)	15.136(0.385)	12.92(0.299)	1.96e-38
genus Ruminococcus gauvreauii group id.11342	Coronary artery disease	Weighted median	12	0.017(-0.123,0.157)	0.808
genus Ruminococcus gauvreauii group id.11342	Coronary artery disease	IVW	12	0(-0.105,0.105)	0.996
genus Ruminococcus gnavus group id.14376	Coronary artery disease	MR Egger	12	0.189(-0.12,0.497)	0.258	-0.017(0.327)	10.547(0.658)	8.862(0.635)	1.84e-36
genus Ruminococcus gnavus group id.14376	Coronary artery disease	Weighted median	12	-0.002(-0.089,0.085)	0.967
genus Ruminococcus gnavus group id.14376	Coronary artery disease	IVW	12	0.03(-0.035,0.095)	0.363
genus Ruminococcus torques group id.14377	Coronary artery disease	MR Egger	10	-0.07(-0.318,0.178)	0.594	0(0.966)	16.314(0.426)	7.672(0.568)	8.8e-43
genus Ruminococcus torques group id.14377	Coronary artery disease	Weighted median	10	-0.038(-0.174,0.098)	0.585
genus Ruminococcus torques group id.14377	Coronary artery disease	IVW	10	-0.075(-0.177,0.027)	0.147
genus Ruminococcus1 id.11373	Coronary artery disease	MR Egger	10	0.221(-0.121,0.564)	0.241	-0.019(0.166)	6.862(0.935)	5.384(0.8)	2.27e-41
genus Ruminococcus1 id.11373	Coronary artery disease	Weighted median	10	-0.003(-0.152,0.146)	0.972
genus Ruminococcus1 id.11373	Coronary artery disease	IVW	10	-0.029(-0.146,0.088)	0.629
genus Ruminococcus2 id.11374	Coronary artery disease	MR Egger	15	0.111(-0.108,0.329)	0.339	-0.003(0.702)	17.227(0.416)	15.377(0.353)	7.49e-41
genus Ruminococcus2 id.11374	Coronary artery disease	Weighted median	15	0.102(-0.018,0.222)	0.095
genus Ruminococcus2 id.11374	Coronary artery disease	IVW	15	0.071(-0.017,0.159)	0.113
genus Sellimonas id.14369	Coronary artery disease	MR Egger	10	-0.065(-0.368,0.238)	0.686	0.015(0.508)	10.112(0.714)	8.476(0.487)	7.86e-35
genus Sellimonas id.14369	Coronary artery disease	Weighted median	10	0.015(-0.058,0.088)	0.683
genus Sellimonas id.14369	Coronary artery disease	IVW	10	0.04(-0.013,0.094)	0.135
genus Senegalimassilia id.11160	Coronary artery disease	MR Egger	5	-0.237(-0.744,0.271)	0.428	0.028(0.338)	12.621(0.229)	8.645(0.071)	1.91e-21
genus Senegalimassilia id.11160	Coronary artery disease	Weighted median	5	-0.025(-0.185,0.134)	0.754
genus Senegalimassilia id.11160	Coronary artery disease	IVW	5	0.046(-0.105,0.196)	0.553
genus Slackia id.825	Coronary artery disease	MR Egger	6	0.349(-0.154,0.851)	0.245	-0.036(0.238)	6.604(0.735)	4.475(0.483)	7.74e-28
genus Slackia id.825	Coronary artery disease	Weighted median	6	0.008(-0.104,0.12)	0.893
genus Slackia id.825	Coronary artery disease	IVW	6	-0.001(-0.089,0.088)	0.988
genus Streptococcus id.1853	Coronary artery disease	MR Egger	16	0.277(-0.037,0.592)	0.106	-0.022(0.096)	16.566(0.616)	13.435(0.569)	4.16e-54
genus Streptococcus id.1853	Coronary artery disease	Weighted median	16	0.001(-0.118,0.12)	0.984
genus Streptococcus id.1853	Coronary artery disease	IVW	16	0.002(-0.084,0.089)	0.959
genus Subdoligranulum id.2070	Coronary artery disease	MR Egger	11	-0.09(-0.337,0.158)	0.495	0.012(0.209)	10.689(0.776)	7.348(0.692)	3.72e-41
genus Subdoligranulum id.2070	Coronary artery disease	Weighted median	11	0.053(-0.084,0.19)	0.446
genus Subdoligranulum id.2070	Coronary artery disease	IVW	11	0.067(-0.033,0.166)	0.19
genus Sutterella id.2896	Coronary artery disease	MR Egger	12	-0.351(-0.849,0.147)	0.198	0.025(0.162)	7.756(0.85)	6.526(0.836)	1.72e-35
genus Sutterella id.2896	Coronary artery disease	Weighted median	12	-0.007(-0.131,0.118)	0.918
genus Sutterella id.2896	Coronary artery disease	IVW	12	0.026(-0.068,0.121)	0.584
genus Terrisporobacter id.11348	Coronary artery disease	MR Egger	5	0.119(-0.401,0.639)	0.684	-0.017(0.584)	20.067(0.03)	14.574(0.006)	4.5e-15
genus Terrisporobacter id.11348	Coronary artery disease	Weighted median	5	0.037(-0.093,0.167)	0.577
genus Terrisporobacter id.11348	Coronary artery disease	IVW	5	-0.031(-0.215,0.153)	0.741
genus Turicibacter id.2162	Coronary artery disease	MR Egger	10	0.042(-0.32,0.403)	0.827	0.008(0.676)	14.681(0.478)	7.201(0.616)	5.77e-40
genus Turicibacter id.2162	Coronary artery disease	Weighted median	10	0.085(-0.026,0.197)	0.132
genus Turicibacter id.2162	Coronary artery disease	IVW	10	0.119(0.034,0.205)	0.006
genus Tyzzerella3 id.11335	Coronary artery disease	MR Egger	13	0.146(-0.15,0.441)	0.354	-0.017(0.443)	13.507(0.591)	7.785(0.802)	1.37e-42
genus Tyzzerella3 id.11335	Coronary artery disease	Weighted median	13	0.04(-0.033,0.113)	0.283
genus Tyzzerella3 id.11335	Coronary artery disease	IVW	13	0.028(-0.027,0.083)	0.324
genus Veillonella id.2198	Coronary artery disease	MR Egger	8	0.045(-0.533,0.624)	0.883	-0.009(0.726)	15.084(0.28)	8.022(0.331)	1.61e-28
genus Veillonella id.2198	Coronary artery disease	Weighted median	8	-0.118(-0.252,0.017)	0.086
genus Veillonella id.2198	Coronary artery disease	IVW	8	-0.061(-0.167,0.045)	0.26
genus Victivallis id.2256	Coronary artery disease	MR Egger	11	-0.21(-0.542,0.123)	0.247	0.024(0.319)	19.505(0.133)	7.404(0.687)	7.88e-57
genus Victivallis id.2256	Coronary artery disease	Weighted median	11	0.006(-0.063,0.076)	0.857
genus Victivallis id.2256	Coronary artery disease	IVW	11	-0.033(-0.082,0.017)	0.192
order Actinomycetales id.420	Coronary artery disease	MR Egger	5	-0.006(-0.383,0.371)	0.978	-0.002(0.913)	5.98(0.472)	4.014(0.404)	3.61e-15
order Actinomycetales id.420	Coronary artery disease	Weighted median	5	-0.007(-0.158,0.145)	0.93
order Actinomycetales id.420	Coronary artery disease	IVW	5	-0.027(-0.138,0.083)	0.628
order Bacillales id.1674	Coronary artery disease	MR Egger	9	0.229(-0.011,0.469)	0.104	-0.046(0.039)	15.258(0.294)	10.002(0.265)	1.99e-29
order Bacillales id.1674	Coronary artery disease	Weighted median	9	-0.072(-0.151,0.007)	0.073
order Bacillales id.1674	Coronary artery disease	IVW	9	-0.073(-0.133,-0.013)	0.017
order Bacteroidales id.913	Coronary artery disease	MR Egger	15	0.088(-0.083,0.258)	0.333	-0.008(0.3)	20.91(0.295)	17.544(0.228)	8.02e-48
order Bacteroidales id.913	Coronary artery disease	Weighted median	15	-0.02(-0.131,0.091)	0.73
order Bacteroidales id.913	Coronary artery disease	IVW	15	0.007(-0.081,0.094)	0.879
order Bifidobacteriales id.432	Coronary artery disease	MR Egger	13	0.216(-0.133,0.565)	0.251	-0.013(0.308)	21.58(0.34)	15.153(0.233)	6.55e-62
order Bifidobacteriales id.432	Coronary artery disease	Weighted median	13	0.129(0.005,0.254)	0.042
order Bifidobacteriales id.432	Coronary artery disease	IVW	13	0.033(-0.067,0.133)	0.517
order Burkholderiales id.2874	Coronary artery disease	MR Egger	11	-0.213(-0.612,0.186)	0.323	0.012(0.386)	13.009(0.519)	10.616(0.388)	2.54e-39
order Burkholderiales id.2874	Coronary artery disease	Weighted median	11	-0.065(-0.22,0.091)	0.415
order Burkholderiales id.2874	Coronary artery disease	IVW	11	-0.035(-0.15,0.079)	0.543
order Clostridiales id.1863	Coronary artery disease	MR Egger	14	-0.095(-0.345,0.156)	0.473	0.002(0.832)	32.986(0.036)	14.43(0.344)	1.61e-46
order Clostridiales id.1863	Coronary artery disease	Weighted median	14	-0.051(-0.178,0.076)	0.43
order Clostridiales id.1863	Coronary artery disease	IVW	14	-0.069(-0.166,0.027)	0.161
order Coriobacteriales id.810	Coronary artery disease	MR Egger	18	0.065(-0.323,0.453)	0.748	-0.004(0.752)	24.445(0.358)	18.742(0.344)	3.16e-56
order Coriobacteriales id.810	Coronary artery disease	Weighted median	18	0.005(-0.123,0.132)	0.939
order Coriobacteriales id.810	Coronary artery disease	IVW	18	0.003(-0.092,0.098)	0.948
order Desulfovibrionales id.3156	Coronary artery disease	MR Egger	12	0.187(-0.214,0.587)	0.382	-0.013(0.41)	38.766(0.002)	31.237(0.001)	6.65e-32
order Desulfovibrionales id.3156	Coronary artery disease	Weighted median	12	0.083(-0.056,0.222)	0.241
order Desulfovibrionales id.3156	Coronary artery disease	IVW	12	0.025(-0.127,0.176)	0.751
order Enterobacteriales id.3468	Coronary artery disease	MR Egger	7	1.08(0.316,1.844)	0.039	-0.074(0.047)	20.393(0.105)	11.211(0.082)	1.73e-27
order Enterobacteriales id.3468	Coronary artery disease	Weighted median	7	0.122(-0.055,0.298)	0.176
order Enterobacteriales id.3468	Coronary artery disease	IVW	7	0.074(-0.1,0.247)	0.406
order Erysipelotrichales id.2148	Coronary artery disease	MR Egger	13	0.266(-0.226,0.759)	0.312	-0.015(0.336)	9.017(0.815)	7.658(0.811)	1.75e-40
order Erysipelotrichales id.2148	Coronary artery disease	Weighted median	13	-0.011(-0.158,0.135)	0.882
order Erysipelotrichales id.2148	Coronary artery disease	IVW	13	0.019(-0.088,0.127)	0.723
order Gastranaerophilales id.1591	Coronary artery disease	MR Egger	9	-0.134(-0.405,0.137)	0.364	0.011(0.492)	18.173(0.187)	13.193(0.105)	4.24e-34
order Gastranaerophilales id.1591	Coronary artery disease	Weighted median	9	-0.109(-0.214,-0.003)	0.043
order Gastranaerophilales id.1591	Coronary artery disease	IVW	9	-0.04(-0.129,0.049)	0.381
order Lactobacillales id.1800	Coronary artery disease	MR Egger	15	0.238(-0.097,0.573)	0.188	-0.02(0.128)	37.094(0.014)	29.391(0.009)	1.04e-50
order Lactobacillales id.1800	Coronary artery disease	Weighted median	15	0.041(-0.104,0.187)	0.577
order Lactobacillales id.1800	Coronary artery disease	IVW	15	-0.019(-0.155,0.116)	0.779
order Methanobacteriales id.120	Coronary artery disease	MR Egger	10	0.036(-0.191,0.263)	0.762	-0.007(0.711)	17.743(0.22)	8.59(0.476)	1.42e-32
order Methanobacteriales id.120	Coronary artery disease	Weighted median	10	0.01(-0.062,0.082)	0.789
order Methanobacteriales id.120	Coronary artery disease	IVW	10	-0.007(-0.061,0.047)	0.802
order Mollicutes RF9 id.11579	Coronary artery disease	MR Egger	13	-0.093(-0.344,0.158)	0.482	0.011(0.31)	15.537(0.561)	9.546(0.656)	8.43e-44
order Mollicutes RF9 id.11579	Coronary artery disease	Weighted median	13	0.03(-0.07,0.131)	0.551
order Mollicutes RF9 id.11579	Coronary artery disease	IVW	13	0.037(-0.041,0.114)	0.357
order NB1n id.3953	Coronary artery disease	MR Egger	13	0.072(-0.181,0.326)	0.587	-0.012(0.46)	21.95(0.207)	17.176(0.143)	4.72e-45
order NB1n id.3953	Coronary artery disease	Weighted median	13	0.018(-0.061,0.097)	0.66
order NB1n id.3953	Coronary artery disease	IVW	13	-0.023(-0.088,0.041)	0.479
order Pasteurellales id.3688	Coronary artery disease	MR Egger	14	-0.054(-0.204,0.097)	0.498	0.002(0.839)	21.762(0.381)	12.387(0.496)	2.86e-53
order Pasteurellales id.3688	Coronary artery disease	Weighted median	14	-0.047(-0.135,0.041)	0.298
order Pasteurellales id.3688	Coronary artery disease	IVW	14	-0.039(-0.104,0.026)	0.237
order Rhodospirillales id.2667	Coronary artery disease	MR Egger	14	0.404(0.04,0.769)	0.05	-0.039(0.047)	22.869(0.157)	17.391(0.182)	1.47e-40
order Rhodospirillales id.2667	Coronary artery disease	Weighted median	14	-0.005(-0.11,0.1)	0.926
order Rhodospirillales id.2667	Coronary artery disease	IVW	14	0.001(-0.08,0.083)	0.975
order Selenomonadales id.2165	Coronary artery disease	MR Egger	12	-0.234(-0.611,0.144)	0.253	0.017(0.182)	8.463(0.835)	7.01(0.798)	2.64e-40
order Selenomonadales id.2165	Coronary artery disease	Weighted median	12	0.016(-0.125,0.157)	0.825
order Selenomonadales id.2165	Coronary artery disease	IVW	12	0.031(-0.078,0.14)	0.577
order Verrucomicrobiales id.4030	Coronary artery disease	MR Egger	12	-0.259(-0.668,0.15)	0.243	0.019(0.261)	17.466(0.283)	14.82(0.191)	3.34e-37
order Verrucomicrobiales id.4030	Coronary artery disease	Weighted median	12	-0.046(-0.17,0.077)	0.462
order Verrucomicrobiales id.4030	Coronary artery disease	IVW	12	-0.018(-0.122,0.086)	0.732
order Victivallales id.2254	Coronary artery disease	MR Egger	8	-0.135(-0.371,0.1)	0.303	0.009(0.625)	5.244(0.897)	3.979(0.782)	3.79e-29
order Victivallales id.2254	Coronary artery disease	Weighted median	8	-0.061(-0.145,0.024)	0.16
order Victivallales id.2254	Coronary artery disease	IVW	8	-0.076(-0.144,-0.008)	0.028
phylum Actinobacteria id.400	Coronary artery disease	MR Egger	15	-0.132(-0.72,0.455)	0.666	0.008(0.682)	33.175(0.036)	27.486(0.017)	2.95e-53
phylum Actinobacteria id.400	Coronary artery disease	Weighted median	15	-0.01(-0.157,0.137)	0.891
phylum Actinobacteria id.400	Coronary artery disease	IVW	15	-0.01(-0.144,0.124)	0.883
phylum Bacteroidetes id.905	Coronary artery disease	MR Egger	12	-0.041(-0.244,0.162)	0.701	0.002(0.801)	4.38(0.992)	3.673(0.979)	1.14e-46
phylum Bacteroidetes id.905	Coronary artery disease	Weighted median	12	-0.05(-0.169,0.069)	0.414
phylum Bacteroidetes id.905	Coronary artery disease	IVW	12	-0.017(-0.11,0.076)	0.72
phylum Cyanobacteria id.1500	Coronary artery disease	MR Egger	8	0.14(-0.347,0.626)	0.594	-0.019(0.551)	26.91(0.011)	19.992(0.006)	8.19e-26
phylum Cyanobacteria id.1500	Coronary artery disease	Weighted median	8	0.012(-0.107,0.132)	0.84
phylum Cyanobacteria id.1500	Coronary artery disease	IVW	8	-0.01(-0.148,0.128)	0.887
phylum Euryarchaeota id.55	Coronary artery disease	MR Egger	12	-0.038(-0.253,0.177)	0.737	0.004(0.8)	6.847(0.925)	5.571(0.9)	9e-40
phylum Euryarchaeota id.55	Coronary artery disease	Weighted median	12	0.003(-0.064,0.071)	0.926
phylum Euryarchaeota id.55	Coronary artery disease	IVW	12	-0.01(-0.06,0.04)	0.69
phylum Firmicutes id.1672	Coronary artery disease	MR Egger	16	-0.063(-0.266,0.14)	0.554	0(0.969)	18.352(0.634)	15.887(0.39)	8e-56
phylum Firmicutes id.1672	Coronary artery disease	Weighted median	16	-0.039(-0.163,0.085)	0.541
phylum Firmicutes id.1672	Coronary artery disease	IVW	16	-0.066(-0.154,0.021)	0.135
phylum Lentisphaerae id.2238	Coronary artery disease	MR Egger	9	-0.11(-0.347,0.126)	0.392	0.008(0.676)	7.204(0.843)	5.691(0.682)	4.1e-32
phylum Lentisphaerae id.2238	Coronary artery disease	Weighted median	9	-0.048(-0.132,0.037)	0.268
phylum Lentisphaerae id.2238	Coronary artery disease	IVW	9	-0.059(-0.122,0.004)	0.065
phylum Proteobacteria id.2375	Coronary artery disease	MR Egger	12	0.167(-0.184,0.519)	0.373	-0.005(0.696)	15.423(0.502)	6.008(0.873)	8.12e-39
phylum Proteobacteria id.2375	Coronary artery disease	Weighted median	12	0.086(-0.061,0.233)	0.25
phylum Proteobacteria id.2375	Coronary artery disease	IVW	12	0.099(-0.012,0.21)	0.081
phylum Tenericutes id.3919	Coronary artery disease	MR Egger	12	-0.069(-0.354,0.216)	0.645	0.007(0.592)	11.452(0.576)	9.824(0.546)	4.16e-35
phylum Tenericutes id.3919	Coronary artery disease	Weighted median	12	-0.006(-0.12,0.107)	0.91
phylum Tenericutes id.3919	Coronary artery disease	IVW	12	0.008(-0.076,0.092)	0.854
phylum Verrucomicrobia id.3982	Coronary artery disease	MR Egger	12	-0.077(-0.325,0.17)	0.555	0.008(0.48)	14.991(0.316)	12.797(0.307)	6.34e-35
phylum Verrucomicrobia id.3982	Coronary artery disease	Weighted median	12	-0.012(-0.131,0.107)	0.843
phylum Verrucomicrobia id.3982	Coronary artery disease	IVW	12	0.009(-0.081,0.099)	0.848
unknown family id.1000001214	Coronary artery disease	MR Egger	9	-0.134(-0.405,0.137)	0.364	0.011(0.492)	18.173(0.16)	13.193(0.105)	4.24e-34
unknown family id.1000001214	Coronary artery disease	Weighted median	9	-0.109(-0.213,-0.005)	0.041
unknown family id.1000001214	Coronary artery disease	IVW	9	-0.04(-0.129,0.049)	0.381
unknown family id.1000005471	Coronary artery disease	MR Egger	13	-0.093(-0.344,0.158)	0.482	0.011(0.31)	15.537(0.548)	9.546(0.656)	8.43e-44
unknown family id.1000005471	Coronary artery disease	Weighted median	13	0.03(-0.078,0.139)	0.581
unknown family id.1000005471	Coronary artery disease	IVW	13	0.037(-0.041,0.114)	0.357
unknown family id.1000006161	Coronary artery disease	MR Egger	13	0.072(-0.181,0.326)	0.587	-0.012(0.46)	21.95(0.22)	17.176(0.143)	4.72e-45
unknown family id.1000006161	Coronary artery disease	Weighted median	13	0.018(-0.063,0.099)	0.669
unknown family id.1000006161	Coronary artery disease	IVW	13	-0.023(-0.088,0.041)	0.479
unknown genus id.826	Coronary artery disease	MR Egger	14	-0.186(-0.428,0.055)	0.157	0.015(0.211)	22.742(0.136)	18.943(0.125)	1.33e-40
unknown genus id.826	Coronary artery disease	Weighted median	14	-0.076(-0.193,0.04)	0.2
unknown genus id.826	Coronary artery disease	IVW	14	-0.036(-0.133,0.06)	0.462
unknown genus id.959	Coronary artery disease	MR Egger	13	0.111(-0.206,0.428)	0.505	-0.013(0.475)	15.768(0.554)	10.119(0.606)	1.03e-46
unknown genus id.959	Coronary artery disease	Weighted median	13	0.011(-0.064,0.086)	0.77
unknown genus id.959	Coronary artery disease	IVW	13	-0.006(-0.062,0.049)	0.821
unknown genus id.1868	Coronary artery disease	MR Egger	12	0.101(-0.286,0.487)	0.621	-0.004(0.811)	24.921(0.038)	18.219(0.077)	1.78e-35
unknown genus id.1868	Coronary artery disease	Weighted median	12	0.001(-0.116,0.119)	0.982
unknown genus id.1868	Coronary artery disease	IVW	12	0.054(-0.048,0.157)	0.3
unknown genus id.2001	Coronary artery disease	MR Egger	10	-0.148(-0.38,0.084)	0.246	0.013(0.318)	5.692(0.905)	3.512(0.941)	1.99e-34
unknown genus id.2001	Coronary artery disease	Weighted median	10	-0.017(-0.124,0.09)	0.762
unknown genus id.2001	Coronary artery disease	IVW	10	-0.03(-0.11,0.05)	0.467
unknown genus id.2041	Coronary artery disease	MR Egger	12	0.073(-0.148,0.294)	0.531	-0.009(0.438)	5.4(0.95)	4.639(0.947)	1.01e-37
unknown genus id.2041	Coronary artery disease	Weighted median	12	-0.012(-0.1,0.077)	0.797
unknown genus id.2041	Coronary artery disease	IVW	12	-0.013(-0.084,0.058)	0.722
unknown genus id.2071	Coronary artery disease	MR Egger	16	-0.392(-0.764,-0.02)	0.058	0.024(0.139)	28.083(0.141)	13.176(0.589)	9.07e-51
unknown genus id.2071	Coronary artery disease	Weighted median	16	-0.119(-0.23,-0.008)	0.036
unknown genus id.2071	Coronary artery disease	IVW	16	-0.101(-0.18,-0.021)	0.013
unknown genus id.2755	Coronary artery disease	MR Egger	13	0.223(-0.131,0.577)	0.243	-0.023(0.22)	21.098(0.203)	17.236(0.141)	8.22e-41
unknown genus id.2755	Coronary artery disease	Weighted median	13	-0.026(-0.13,0.077)	0.616
unknown genus id.2755	Coronary artery disease	IVW	13	-0.006(-0.091,0.08)	0.899
unknown genus id.1000000073	Coronary artery disease	MR Egger	15	-0.144(-0.345,0.057)	0.184	0.006(0.536)	9.383(0.94)	7.743(0.902)	2.85e-50
unknown genus id.1000000073	Coronary artery disease	Weighted median	15	-0.086(-0.175,0.003)	0.057
unknown genus id.1000000073	Coronary artery disease	IVW	15	-0.083(-0.153,-0.013)	0.021
unknown genus id.1000001215	Coronary artery disease	MR Egger	9	-0.134(-0.405,0.137)	0.364	0.011(0.492)	18.173(0.158)	13.193(0.105)	4.24e-34
unknown genus id.1000001215	Coronary artery disease	Weighted median	9	-0.109(-0.213,-0.004)	0.042
unknown genus id.1000001215	Coronary artery disease	IVW	9	-0.04(-0.129,0.049)	0.381
unknown genus id.1000005472	Coronary artery disease	MR Egger	13	-0.093(-0.344,0.158)	0.482	0.011(0.31)	15.537(0.579)	9.546(0.656)	8.43e-44
unknown genus id.1000005472	Coronary artery disease	Weighted median	13	0.03(-0.074,0.135)	0.569
unknown genus id.1000005472	Coronary artery disease	IVW	13	0.037(-0.041,0.114)	0.357
unknown genus id.1000005479	Coronary artery disease	MR Egger	8	0.11(-0.234,0.454)	0.554	-0.009(0.601)	6.82(0.79)	5.254(0.629)	7.89e-32
unknown genus id.1000005479	Coronary artery disease	Weighted median	8	-0.011(-0.12,0.098)	0.844
unknown genus id.1000005479	Coronary artery disease	IVW	8	0.016(-0.068,0.1)	0.71
unknown genus id.1000006162	Coronary artery disease	MR Egger	13	0.072(-0.181,0.326)	0.587	-0.012(0.46)	21.95(0.196)	17.176(0.143)	4.72e-45
unknown genus id.1000006162	Coronary artery disease	Weighted median	13	0.018(-0.063,0.098)	0.666
unknown genus id.1000006162	Coronary artery disease	IVW	13	-0.023(-0.088,0.041)	0.479

## Sheet: T2D on Gut microbiota
Exposure	Outcome	Method	NSNP	Beta (95%CI)	P	Directional pleiotropy		Cochrane's Q-statistic(P)	Steiger P
						Egger intercept(P)	MRPRESSO RSSobs(P)
Type 2 diabetes	class Actinobacteria id.419	MR Egger	127	-0.066(-0.139,0.007)	0.08	0.006(0.016)	144.615(0.299)	134.276(0.290)	3.47e-225
Type 2 diabetes	class Actinobacteria id.419	Weighted median	127	0.031(-0.02,0.082)	0.23
Type 2 diabetes	class Actinobacteria id.419	IVW	127	0.016(-0.017,0.048)	0.337
Type 2 diabetes	class Alphaproteobacteria id.2379	MR Egger	125	-0.008(-0.109,0.094)	0.879	-0.001(0.697)	149.57(0.186)	142.256(0.125)	5.93e-217
Type 2 diabetes	class Alphaproteobacteria id.2379	Weighted median	125	-0.032(-0.101,0.036)	0.354
Type 2 diabetes	class Alphaproteobacteria id.2379	IVW	125	-0.026(-0.07,0.018)	0.246
Type 2 diabetes	class Bacilli id.1673	MR Egger	127	-0.083(-0.153,-0.013)	0.022	0.006(0.023)	137.404(0.435)	121.615(0.594)	3.42e-227
Type 2 diabetes	class Bacilli id.1673	Weighted median	127	-0.042(-0.09,0.006)	0.083
Type 2 diabetes	class Bacilli id.1673	IVW	127	-0.009(-0.04,0.021)	0.557
Type 2 diabetes	class Bacteroidia id.912	MR Egger	127	0.095(0.027,0.164)	0.007	-0.005(0.032)	124.181(0.780)	117.488(0.694)	4.17e-233
Type 2 diabetes	class Bacteroidia id.912	Weighted median	127	0.065(0.02,0.111)	0.005
Type 2 diabetes	class Bacteroidia id.912	IVW	127	0.027(-0.002,0.057)	0.072
Type 2 diabetes	class Betaproteobacteria id.2867	MR Egger	126	0.023(-0.047,0.094)	0.521	-0.002(0.470)	111.662(0.933)	95.772(0.976)	1.84e-238
Type 2 diabetes	class Betaproteobacteria id.2867	Weighted median	126	0.01(-0.04,0.06)	0.69
Type 2 diabetes	class Betaproteobacteria id.2867	IVW	126	0(-0.031,0.031)	0.987
Type 2 diabetes	class Clostridia id.1859	MR Egger	127	-0.012(-0.08,0.056)	0.728	0(0.921)	112.239(0.936)	105.007(0.913)	6.24e-241
Type 2 diabetes	class Clostridia id.1859	Weighted median	127	-0.004(-0.058,0.05)	0.89
Type 2 diabetes	class Clostridia id.1859	IVW	127	-0.015(-0.045,0.015)	0.316
Type 2 diabetes	class Coriobacteriia id.809	MR Egger	127	-0.026(-0.098,0.046)	0.48	0.002(0.422)	146.81(0.244)	134.402(0.288)	6.44e-223
Type 2 diabetes	class Coriobacteriia id.809	Weighted median	127	-0.012(-0.059,0.035)	0.621
Type 2 diabetes	class Coriobacteriia id.809	IVW	127	0.001(-0.031,0.032)	0.968
Type 2 diabetes	class Deltaproteobacteria id.3087	MR Egger	126	-0.041(-0.116,0.034)	0.288	0.002(0.570)	129.804(0.597)	117.438(0.672)	5.01e-227
Type 2 diabetes	class Deltaproteobacteria id.3087	Weighted median	126	-0.034(-0.096,0.027)	0.275
Type 2 diabetes	class Deltaproteobacteria id.3087	IVW	126	-0.021(-0.054,0.011)	0.203
Type 2 diabetes	class Erysipelotrichia id.2147	MR Egger	127	-0.002(-0.074,0.07)	0.963	0.001(0.604)	149.627(0.210)	138.787(0.206)	1.45e-219
Type 2 diabetes	class Erysipelotrichia id.2147	Weighted median	127	-0.015(-0.063,0.032)	0.52
Type 2 diabetes	class Erysipelotrichia id.2147	IVW	127	0.015(-0.016,0.047)	0.334
Type 2 diabetes	class Gammaproteobacteria id.3303	MR Egger	126	-0.038(-0.116,0.041)	0.349	0.003(0.300)	156.839(0.086)	144.35(0.114)	4.77e-214
Type 2 diabetes	class Gammaproteobacteria id.3303	Weighted median	126	-0.011(-0.072,0.05)	0.73
Type 2 diabetes	class Gammaproteobacteria id.3303	IVW	126	0(-0.034,0.034)	0.994
Type 2 diabetes	class Lentisphaeria id.2250	MR Egger	125	0.02(-0.116,0.156)	0.772	-0.001(0.766)	132.209(0.531)	126.437(0.422)	8.81e-228
Type 2 diabetes	class Lentisphaeria id.2250	Weighted median	125	0.065(-0.031,0.161)	0.184
Type 2 diabetes	class Lentisphaeria id.2250	IVW	125	0.002(-0.058,0.061)	0.959
Type 2 diabetes	class Melainabacteria id.1589	MR Egger	125	-0.02(-0.141,0.1)	0.742	0.003(0.435)	122.462(0.728)	111.197(0.788)	1.89e-232
Type 2 diabetes	class Melainabacteria id.1589	Weighted median	125	-0.036(-0.131,0.058)	0.45
Type 2 diabetes	class Melainabacteria id.1589	IVW	125	0.023(-0.03,0.076)	0.391
Type 2 diabetes	class Methanobacteria id.119	MR Egger	124	0.066(-0.095,0.227)	0.425	-0.005(0.403)	146.483(0.191)	138.198(0.165)	8.33e-217
Type 2 diabetes	class Methanobacteria id.119	Weighted median	124	0.05(-0.075,0.174)	0.433
Type 2 diabetes	class Methanobacteria id.119	IVW	124	0.004(-0.067,0.075)	0.915
Type 2 diabetes	class Mollicutes id.3920	MR Egger	125	-0.004(-0.094,0.086)	0.928	0.002(0.451)	140.248(0.340)	133.184(0.270)	1.58e-221
Type 2 diabetes	class Mollicutes id.3920	Weighted median	125	-0.014(-0.08,0.051)	0.668
Type 2 diabetes	class Mollicutes id.3920	IVW	125	0.027(-0.012,0.066)	0.176
Type 2 diabetes	class Negativicutes id.2164	MR Egger	127	-0.015(-0.083,0.054)	0.673	0.002(0.362)	129.243(0.639)	120.12(0.631)	3.13e-232
Type 2 diabetes	class Negativicutes id.2164	Weighted median	127	-0.006(-0.057,0.044)	0.801
Type 2 diabetes	class Negativicutes id.2164	IVW	127	0.014(-0.016,0.044)	0.359
Type 2 diabetes	class Verrucomicrobiae id.4029	MR Egger	125	-0.02(-0.105,0.064)	0.637	0.002(0.479)	128.897(0.612)	122.703(0.516)	5.85e-227
Type 2 diabetes	class Verrucomicrobiae id.4029	Weighted median	125	0.021(-0.045,0.087)	0.542
Type 2 diabetes	class Verrucomicrobiae id.4029	IVW	125	0.007(-0.03,0.044)	0.703
Type 2 diabetes	family Acidaminococcaceae id.2166	MR Egger	125	0.036(-0.047,0.118)	0.399	0(0.926)	117.505(0.826)	101.109(0.935)	9.95e-232
Type 2 diabetes	family Acidaminococcaceae id.2166	Weighted median	125	0.015(-0.052,0.082)	0.665
Type 2 diabetes	family Acidaminococcaceae id.2166	IVW	125	0.032(-0.004,0.068)	0.08
Type 2 diabetes	family Actinomycetaceae id.421	MR Egger	125	-0.018(-0.127,0.09)	0.739	0(0.941)	142.812(0.268)	131.953(0.296)	4.95e-220
Type 2 diabetes	family Actinomycetaceae id.421	Weighted median	125	-0.021(-0.113,0.07)	0.648
Type 2 diabetes	family Actinomycetaceae id.421	IVW	125	-0.015(-0.062,0.032)	0.539
Type 2 diabetes	family Alcaligenaceae id.2875	MR Egger	126	0.025(-0.046,0.096)	0.494	-0.002(0.402)	113.053(0.916)	99.776(0.953)	6.64e-238
Type 2 diabetes	family Alcaligenaceae id.2875	Weighted median	126	0.012(-0.04,0.064)	0.654
Type 2 diabetes	family Alcaligenaceae id.2875	IVW	126	-0.003(-0.034,0.029)	0.872
Type 2 diabetes	family Bacteroidaceae id.917	MR Egger	127	0.07(0,0.14)	0.054	-0.004(0.142)	145.501(0.279)	134.786(0.280)	1.29e-221
Type 2 diabetes	family Bacteroidaceae id.917	Weighted median	127	0.045(-0.003,0.094)	0.067
Type 2 diabetes	family Bacteroidaceae id.917	IVW	127	0.022(-0.009,0.053)	0.158
Type 2 diabetes	family Bacteroidales S24 7group id.11173	MR Egger	125	0.019(-0.094,0.131)	0.748	-0.001(0.839)	159.513(0.067)	144.442(0.101)	3.64e-211
Type 2 diabetes	family Bacteroidales S24 7group id.11173	Weighted median	125	0.03(-0.06,0.12)	0.509
Type 2 diabetes	family Bacteroidales S24 7group id.11173	IVW	125	0.008(-0.041,0.057)	0.748
Type 2 diabetes	family Bifidobacteriaceae id.433	MR Egger	127	-0.066(-0.143,0.011)	0.098	0.007(0.013)	149.855(0.212)	136.877(0.239)	2.36e-222
Type 2 diabetes	family Bifidobacteriaceae id.433	Weighted median	127	0.015(-0.039,0.069)	0.583
Type 2 diabetes	family Bifidobacteriaceae id.433	IVW	127	0.023(-0.011,0.058)	0.186
Type 2 diabetes	family Christensenellaceae id.1866	MR Egger	33	-0.02(-0.248,0.209)	0.867	0.004(0.616)	41.914(0.207)	39.789(0.162)	5.61e-46
Type 2 diabetes	family Christensenellaceae id.1866	Weighted median	33	0.027(-0.067,0.121)	0.576
Type 2 diabetes	family Christensenellaceae id.1866	IVW	33	0.036(-0.036,0.109)	0.323
Type 2 diabetes	family Clostridiaceae1 id.1869	MR Egger	126	-0.031(-0.114,0.053)	0.474	0.003(0.314)	157.967(0.104)	145.66(0.100)	2.08e-213
Type 2 diabetes	family Clostridiaceae1 id.1869	Weighted median	126	-0.005(-0.07,0.06)	0.878
Type 2 diabetes	family Clostridiaceae1 id.1869	IVW	126	0.008(-0.028,0.045)	0.66
Type 2 diabetes	family Clostridiales vadin BB60 group id.11286	MR Egger	125	0.064(-0.035,0.163)	0.205	-0.005(0.148)	156.097(0.093)	150.189(0.055)	1.03e-213
Type 2 diabetes	family Clostridiales vadin BB60 group id.11286	Weighted median	125	0.033(-0.037,0.104)	0.353
Type 2 diabetes	family Clostridiales vadin BB60 group id.11286	IVW	125	-0.002(-0.045,0.041)	0.934
Type 2 diabetes	family Coriobacteriaceae id.811	MR Egger	127	-0.026(-0.098,0.046)	0.48	0.002(0.422)	146.81(0.268)	134.402(0.288)	6.44e-223
Type 2 diabetes	family Coriobacteriaceae id.811	Weighted median	127	-0.012(-0.061,0.038)	0.637
Type 2 diabetes	family Coriobacteriaceae id.811	IVW	127	0.001(-0.031,0.032)	0.968
Type 2 diabetes	family Defluviitaleaceae id.1924	MR Egger	125	-0.001(-0.103,0.101)	0.985	0(0.899)	133.671(0.481)	120.108(0.582)	3.02e-225
Type 2 diabetes	family Defluviitaleaceae id.1924	Weighted median	125	-0.024(-0.109,0.061)	0.581
Type 2 diabetes	family Defluviitaleaceae id.1924	IVW	125	-0.007(-0.051,0.038)	0.762
Type 2 diabetes	family Desulfovibrionaceae id.3169	MR Egger	126	-0.041(-0.116,0.034)	0.287	0.002(0.550)	129.221(0.631)	117.073(0.681)	1.29e-227
Type 2 diabetes	family Desulfovibrionaceae id.3169	Weighted median	126	-0.037(-0.098,0.024)	0.232
Type 2 diabetes	family Desulfovibrionaceae id.3169	IVW	126	-0.02(-0.053,0.012)	0.224
Type 2 diabetes	family Enterobacteriaceae id.3469	MR Egger	125	-0.032(-0.114,0.05)	0.451	0.003(0.307)	148.958(0.158)	132.434(0.286)	2.84e-217
Type 2 diabetes	family Enterobacteriaceae id.3469	Weighted median	125	-0.028(-0.087,0.031)	0.358
Type 2 diabetes	family Enterobacteriaceae id.3469	IVW	125	0.007(-0.029,0.043)	0.702
Type 2 diabetes	family Erysipelotrichaceae id.2149	MR Egger	127	-0.002(-0.074,0.07)	0.963	0.001(0.604)	149.627(0.209)	138.787(0.206)	1.45e-219
Type 2 diabetes	family Erysipelotrichaceae id.2149	Weighted median	127	-0.015(-0.065,0.034)	0.538
Type 2 diabetes	family Erysipelotrichaceae id.2149	IVW	127	0.015(-0.016,0.047)	0.334
Type 2 diabetes	family Family XI id.1936	MR Egger	109	-0.054(-0.227,0.119)	0.542	0.005(0.373)	90.545(0.974)	85.066(0.950)	9.61e-204
Type 2 diabetes	family Family XI id.1936	Weighted median	109	-0.012(-0.154,0.13)	0.866
Type 2 diabetes	family Family XI id.1936	IVW	109	0.017(-0.06,0.093)	0.668
Type 2 diabetes	family Family XIII id.1957	MR Egger	127	-0.064(-0.135,0.007)	0.081	0.004(0.158)	127.883(0.714)	107.521(0.882)	8.11e-232
Type 2 diabetes	family Family XIII id.1957	Weighted median	127	-0.052(-0.101,-0.002)	0.041
Type 2 diabetes	family Family XIII id.1957	IVW	127	-0.018(-0.049,0.014)	0.267
Type 2 diabetes	family Lachnospiraceae id.1987	MR Egger	127	-0.008(-0.079,0.063)	0.824	0.001(0.798)	159.628(0.079)	136.5(0.246)	6.46e-217
Type 2 diabetes	family Lachnospiraceae id.1987	Weighted median	127	-0.004(-0.062,0.054)	0.884
Type 2 diabetes	family Lachnospiraceae id.1987	IVW	127	0(-0.031,0.031)	0.987
Type 2 diabetes	family Lactobacillaceae id.1836	MR Egger	125	-0.102(-0.216,0.012)	0.081	0.01(0.015)	151.411(0.177)	137.026(0.200)	7.04e-216
Type 2 diabetes	family Lactobacillaceae id.1836	Weighted median	125	-0.007(-0.083,0.069)	0.859
Type 2 diabetes	family Lactobacillaceae id.1836	IVW	125	0.027(-0.024,0.078)	0.296
Type 2 diabetes	family Methanobacteriaceae id.121	MR Egger	124	0.066(-0.095,0.227)	0.424	-0.005(0.402)	146.517(0.195)	138.23(0.165)	8.65e-217
Type 2 diabetes	family Methanobacteriaceae id.121	Weighted median	124	0.05(-0.073,0.173)	0.427
Type 2 diabetes	family Methanobacteriaceae id.121	IVW	124	0.004(-0.067,0.074)	0.916
Type 2 diabetes	family Oxalobacteraceae id.2966	MR Egger	125	0.124(-0.011,0.258)	0.073	-0.005(0.307)	154.722(0.106)	136.319(0.212)	1.47e-212
Type 2 diabetes	family Oxalobacteraceae id.2966	Weighted median	125	0.065(-0.037,0.167)	0.215
Type 2 diabetes	family Oxalobacteraceae id.2966	IVW	125	0.061(0.002,0.119)	0.043
Type 2 diabetes	family Pasteurellaceae id.3689	MR Egger	125	0.02(-0.077,0.118)	0.685	-0.002(0.581)	135.816(0.442)	128.624(0.370)	1.57e-223
Type 2 diabetes	family Pasteurellaceae id.3689	Weighted median	125	0.012(-0.068,0.091)	0.776
Type 2 diabetes	family Pasteurellaceae id.3689	IVW	125	-0.005(-0.047,0.038)	0.831
Type 2 diabetes	family Peptococcaceae id.2024	MR Egger	125	0.001(-0.093,0.096)	0.982	0.001(0.761)	153.613(0.096)	137.913(0.186)	1.96e-215
Type 2 diabetes	family Peptococcaceae id.2024	Weighted median	125	0.016(-0.059,0.092)	0.672
Type 2 diabetes	family Peptococcaceae id.2024	IVW	125	0.014(-0.027,0.055)	0.495
Type 2 diabetes	family Peptostreptococcaceae id.2042	MR Egger	127	-0.019(-0.092,0.054)	0.61	0.001(0.636)	133.84(0.548)	117.039(0.704)	4.74e-230
Type 2 diabetes	family Peptostreptococcaceae id.2042	Weighted median	127	-0.036(-0.087,0.015)	0.171
Type 2 diabetes	family Peptostreptococcaceae id.2042	IVW	127	-0.003(-0.035,0.029)	0.847
Type 2 diabetes	family Porphyromonadaceae id.943	MR Egger	127	0.028(-0.041,0.096)	0.434	-0.001(0.651)	101.455(0.989)	95.37(0.981)	1.85e-248
Type 2 diabetes	family Porphyromonadaceae id.943	Weighted median	127	0.028(-0.028,0.084)	0.322
Type 2 diabetes	family Porphyromonadaceae id.943	IVW	127	0.013(-0.017,0.043)	0.388
Type 2 diabetes	family Prevotellaceae id.960	MR Egger	125	-0.022(-0.098,0.054)	0.577	0.003(0.302)	131.893(0.550)	118.067(0.633)	5.73e-225
Type 2 diabetes	family Prevotellaceae id.960	Weighted median	125	0.003(-0.06,0.065)	0.931
Type 2 diabetes	family Prevotellaceae id.960	IVW	125	0.014(-0.019,0.048)	0.392
Type 2 diabetes	family Rhodospirillaceae id.2717	MR Egger	125	-0.027(-0.139,0.085)	0.635	0(0.967)	163.53(0.052)	154.04(0.035)	7.81e-210
Type 2 diabetes	family Rhodospirillaceae id.2717	Weighted median	125	-0.008(-0.079,0.063)	0.828
Type 2 diabetes	family Rhodospirillaceae id.2717	IVW	125	-0.025(-0.074,0.024)	0.314
Type 2 diabetes	family Rikenellaceae id.967	MR Egger	127	0.063(-0.011,0.136)	0.097	-0.003(0.247)	154.709(0.131)	141.44(0.164)	8.76e-218
Type 2 diabetes	family Rikenellaceae id.967	Weighted median	127	0.027(-0.033,0.087)	0.375
Type 2 diabetes	family Rikenellaceae id.967	IVW	127	0.023(-0.009,0.056)	0.152
Type 2 diabetes	family Ruminococcaceae id.2050	MR Egger	127	0.003(-0.071,0.077)	0.937	-0.002(0.529)	163.562(0.056)	147.26(0.095)	9.75e-213
Type 2 diabetes	family Ruminococcaceae id.2050	Weighted median	127	0.009(-0.044,0.063)	0.733
Type 2 diabetes	family Ruminococcaceae id.2050	IVW	127	-0.018(-0.051,0.014)	0.262
Type 2 diabetes	family Streptococcaceae id.1850	MR Egger	127	-0.053(-0.125,0.018)	0.147	0.003(0.319)	122.187(0.792)	107.108(0.887)	9.65e-235
Type 2 diabetes	family Streptococcaceae id.1850	Weighted median	127	-0.042(-0.1,0.016)	0.156
Type 2 diabetes	family Streptococcaceae id.1850	IVW	127	-0.02(-0.052,0.011)	0.199
Type 2 diabetes	family Veillonellaceae id.2172	MR Egger	126	-0.044(-0.123,0.034)	0.268	0.003(0.214)	154.629(0.129)	143.468(0.124)	3.59e-214
Type 2 diabetes	family Veillonellaceae id.2172	Weighted median	126	-0.021(-0.081,0.038)	0.481
Type 2 diabetes	family Veillonellaceae id.2172	IVW	126	0.001(-0.034,0.035)	0.976
Type 2 diabetes	family Verrucomicrobiaceae id.4036	MR Egger	125	-0.02(-0.105,0.064)	0.639	0.002(0.481)	129.059(0.575)	122.849(0.512)	7.17e-227
Type 2 diabetes	family Verrucomicrobiaceae id.4036	Weighted median	125	0.02(-0.044,0.084)	0.545
Type 2 diabetes	family Verrucomicrobiaceae id.4036	IVW	125	0.007(-0.03,0.044)	0.703
Type 2 diabetes	family Victivallaceae id.2255	MR Egger	125	0.065(-0.083,0.212)	0.392	-0.002(0.651)	120.067(0.814)	116.236(0.678)	9.78e-233
Type 2 diabetes	family Victivallaceae id.2255	Weighted median	125	0.075(-0.038,0.187)	0.192
Type 2 diabetes	family Victivallaceae id.2255	IVW	125	0.034(-0.031,0.098)	0.303
Type 2 diabetes	genus Actinomyces id.423	MR Egger	125	-0.032(-0.142,0.079)	0.574	0.002(0.682)	142.071(0.288)	132.549(0.283)	1.15e-220
Type 2 diabetes	genus Actinomyces id.423	Weighted median	125	-0.034(-0.125,0.056)	0.456
Type 2 diabetes	genus Actinomyces id.423	IVW	125	-0.011(-0.059,0.037)	0.656
Type 2 diabetes	genus Adlercreutzia id.812	MR Egger	125	0.104(0.003,0.205)	0.046	-0.005(0.178)	133.003(0.485)	117.76(0.641)	1.05e-224
Type 2 diabetes	genus Adlercreutzia id.812	Weighted median	125	0.057(-0.028,0.143)	0.189
Type 2 diabetes	genus Adlercreutzia id.812	IVW	125	0.041(-0.003,0.085)	0.067
Type 2 diabetes	genus Akkermansia id.4037	MR Egger	125	-0.021(-0.106,0.063)	0.622	0.002(0.466)	129.229(0.630)	122.982(0.509)	9.25e-227
Type 2 diabetes	genus Akkermansia id.4037	Weighted median	125	0.021(-0.049,0.091)	0.561
Type 2 diabetes	genus Akkermansia id.4037	IVW	125	0.007(-0.03,0.044)	0.708
Type 2 diabetes	genus Alistipes id.968	MR Egger	127	0.066(-0.006,0.138)	0.074	-0.004(0.131)	148.93(0.204)	134.764(0.280)	2.02e-221
Type 2 diabetes	genus Alistipes id.968	Weighted median	127	0.032(-0.026,0.09)	0.284
Type 2 diabetes	genus Alistipes id.968	IVW	127	0.016(-0.015,0.047)	0.32
Type 2 diabetes	genus Allisonella id.2174	MR Egger	114	-0.128(-0.295,0.039)	0.136	0.009(0.113)	110.225(0.804)	101.713(0.768)	4.25e-215
Type 2 diabetes	genus Allisonella id.2174	Weighted median	114	0.029(-0.088,0.147)	0.626
Type 2 diabetes	genus Allisonella id.2174	IVW	114	-0.006(-0.079,0.068)	0.881
Type 2 diabetes	genus Alloprevotella id.961	MR Egger	90	0.211(0.024,0.399)	0.029	-0.01(0.134)	94.012(0.599)	85.216(0.594)	4.45e-161
Type 2 diabetes	genus Alloprevotella id.961	Weighted median	90	0.186(0.037,0.335)	0.014
Type 2 diabetes	genus Alloprevotella id.961	IVW	90	0.083(-0.003,0.169)	0.058
Type 2 diabetes	genus Anaerofilum id.2053	MR Egger	125	0.134(0.005,0.264)	0.044	-0.013(0.007)	122.233(0.746)	116.737(0.666)	2.91e-232
Type 2 diabetes	genus Anaerofilum id.2053	Weighted median	125	0.019(-0.07,0.109)	0.675
Type 2 diabetes	genus Anaerofilum id.2053	IVW	125	-0.029(-0.085,0.028)	0.318
Type 2 diabetes	genus Anaerostipes id.1991	MR Egger	127	-0.019(-0.092,0.054)	0.612	0.001(0.655)	143.861(0.276)	131.926(0.341)	6.35e-224
Type 2 diabetes	genus Anaerostipes id.1991	Weighted median	127	0.001(-0.06,0.061)	0.985
Type 2 diabetes	genus Anaerostipes id.1991	IVW	127	-0.004(-0.036,0.028)	0.809
Type 2 diabetes	genus Anaerotruncus id.2054	MR Egger	127	0.033(-0.039,0.104)	0.372	-0.003(0.175)	131.722(0.597)	121.353(0.600)	2.28e-229
Type 2 diabetes	genus Anaerotruncus id.2054	Weighted median	127	0.013(-0.045,0.07)	0.666
Type 2 diabetes	genus Anaerotruncus id.2054	IVW	127	-0.012(-0.043,0.019)	0.446
Type 2 diabetes	genus Bacteroides id.918	MR Egger	127	0.07(0,0.14)	0.054	-0.004(0.142)	145.501(0.249)	134.786(0.280)	1.29e-221
Type 2 diabetes	genus Bacteroides id.918	Weighted median	127	0.045(-0.002,0.093)	0.061
Type 2 diabetes	genus Bacteroides id.918	IVW	127	0.022(-0.009,0.053)	0.158
Type 2 diabetes	genus Barnesiella id.944	MR Egger	125	0.003(-0.075,0.08)	0.944	-0.002(0.561)	118.929(0.824)	112.959(0.752)	2.79e-232
Type 2 diabetes	genus Barnesiella id.944	Weighted median	125	0.005(-0.058,0.068)	0.871
Type 2 diabetes	genus Barnesiella id.944	IVW	125	-0.018(-0.052,0.016)	0.297
Type 2 diabetes	genus Bifidobacterium id.436	MR Egger	127	-0.069(-0.146,0.008)	0.082	0.007(0.009)	149.972(0.196)	136.449(0.247)	3.27e-222
Type 2 diabetes	genus Bifidobacterium id.436	Weighted median	127	0.021(-0.03,0.072)	0.426
Type 2 diabetes	genus Bifidobacterium id.436	IVW	127	0.025(-0.009,0.06)	0.149
Type 2 diabetes	genus Bilophila id.3170	MR Egger	125	0.017(-0.066,0.1)	0.69	-0.001(0.844)	140.697(0.334)	128.345(0.376)	9.57e-222
Type 2 diabetes	genus Bilophila id.3170	Weighted median	125	-0.008(-0.077,0.061)	0.824
Type 2 diabetes	genus Bilophila id.3170	IVW	125	0.009(-0.027,0.046)	0.609
Type 2 diabetes	genus Blautia id.1992	MR Egger	6	1.104(-0.216,2.424)	0.177	-0.058(0.198)	15.943(0.072)	10.892(0.054)	2.08e-05
Type 2 diabetes	genus Blautia id.1992	Weighted median	6	0.213(-0.016,0.442)	0.068
Type 2 diabetes	genus Blautia id.1992	IVW	6	0.079(-0.167,0.325)	0.53
Type 2 diabetes	genus Butyricicoccus id.2055	MR Egger	127	0.001(-0.07,0.072)	0.977	0(0.923)	141.286(0.360)	128.2(0.429)	2.17e-225
Type 2 diabetes	genus Butyricicoccus id.2055	Weighted median	127	0.009(-0.053,0.071)	0.781
Type 2 diabetes	genus Butyricicoccus id.2055	IVW	127	0.004(-0.027,0.035)	0.791
Type 2 diabetes	genus Butyricimonas id.945	MR Egger	125	-0.044(-0.14,0.052)	0.367	0.003(0.440)	149.054(0.180)	143.296(0.113)	2.74e-218
Type 2 diabetes	genus Butyricimonas id.945	Weighted median	125	-0.04(-0.116,0.036)	0.308
Type 2 diabetes	genus Butyricimonas id.945	IVW	125	-0.01(-0.052,0.032)	0.632
Type 2 diabetes	genus Butyrivibrio id.1993	MR Egger	124	-0.108(-0.278,0.061)	0.212	0.001(0.870)	151.361(0.115)	143.251(0.102)	6.51e-211
Type 2 diabetes	genus Butyrivibrio id.1993	Weighted median	124	-0.067(-0.195,0.061)	0.305
Type 2 diabetes	genus Butyrivibrio id.1993	IVW	124	-0.096(-0.169,-0.022)	0.011
Type 2 diabetes	genus Candidatus Soleaferrea id.11350	MR Egger	125	0.114(-0.003,0.232)	0.058	-0.006(0.144)	138.343(0.389)	123.307(0.501)	6.08e-223
Type 2 diabetes	genus Candidatus Soleaferrea id.11350	Weighted median	125	0.062(-0.023,0.146)	0.151
Type 2 diabetes	genus Candidatus Soleaferrea id.11350	IVW	125	0.035(-0.016,0.086)	0.18
Type 2 diabetes	genus Catenibacterium id.2153	MR Egger	114	0.046(-0.127,0.22)	0.603	0.004(0.530)	126.627(0.378)	121.413(0.277)	1.51e-202
Type 2 diabetes	genus Catenibacterium id.2153	Weighted median	114	0.044(-0.096,0.184)	0.537
Type 2 diabetes	genus Catenibacterium id.2153	IVW	114	0.096(0.02,0.172)	0.013
Type 2 diabetes	genus Christensenellaceae R 7group id.11283	MR Egger	127	0.007(-0.068,0.082)	0.846	0.001(0.746)	147.973(0.244)	135.022(0.275)	8.3e-222
Type 2 diabetes	genus Christensenellaceae R 7group id.11283	Weighted median	127	-0.004(-0.059,0.051)	0.89
Type 2 diabetes	genus Christensenellaceae R 7group id.11283	IVW	127	0.019(-0.014,0.051)	0.263
Type 2 diabetes	genus Clostridium innocuum group id.14397	MR Egger	125	0.1(-0.052,0.252)	0.201	-0.007(0.201)	149.392(0.191)	141.368(0.136)	1.25e-217
Type 2 diabetes	genus Clostridium innocuum group id.14397	Weighted median	125	0.036(-0.087,0.159)	0.563
Type 2 diabetes	genus Clostridium innocuum group id.14397	IVW	125	0.01(-0.057,0.077)	0.766
Type 2 diabetes	genus Clostridium sensustricto1 id.1873	MR Egger	126	-0.035(-0.118,0.048)	0.415	0.003(0.307)	155.413(0.111)	142.76(0.132)	1.99e-214
Type 2 diabetes	genus Clostridium sensustricto1 id.1873	Weighted median	126	-0.019(-0.082,0.045)	0.564
Type 2 diabetes	genus Clostridium sensustricto1 id.1873	IVW	126	0.004(-0.032,0.041)	0.809
Type 2 diabetes	genus Collinsella id.815	MR Egger	125	-0.033(-0.11,0.044)	0.407	0.001(0.655)	135.108(0.475)	122.469(0.522)	7.77e-224
Type 2 diabetes	genus Collinsella id.815	Weighted median	125	-0.042(-0.098,0.015)	0.146
Type 2 diabetes	genus Collinsella id.815	IVW	125	-0.017(-0.051,0.017)	0.324
Type 2 diabetes	genus Coprobacter id.949	MR Egger	125	0.044(-0.068,0.156)	0.439	-0.004(0.297)	119.869(0.821)	110.487(0.802)	2.59e-233
Type 2 diabetes	genus Coprobacter id.949	Weighted median	125	-0.002(-0.091,0.088)	0.972
Type 2 diabetes	genus Coprobacter id.949	IVW	125	-0.01(-0.058,0.039)	0.702
Type 2 diabetes	genus Coprococcus1 id.11301	MR Egger	127	0.023(-0.048,0.094)	0.525	-0.003(0.294)	104.801(0.983)	97.696(0.971)	1.51e-246
Type 2 diabetes	genus Coprococcus1 id.11301	Weighted median	127	0.006(-0.053,0.066)	0.831
Type 2 diabetes	genus Coprococcus1 id.11301	IVW	127	-0.011(-0.042,0.02)	0.477
Type 2 diabetes	genus Coprococcus2 id.11302	MR Egger	125	0.005(-0.084,0.094)	0.915	0.001(0.823)	137.425(0.358)	131.229(0.311)	6.64e-223
Type 2 diabetes	genus Coprococcus2 id.11302	Weighted median	125	0.011(-0.062,0.084)	0.769
Type 2 diabetes	genus Coprococcus2 id.11302	IVW	125	0.014(-0.025,0.053)	0.477
Type 2 diabetes	genus Coprococcus3 id.11303	MR Egger	126	-0.065(-0.142,0.011)	0.095	0.005(0.061)	155.441(0.118)	138.184(0.198)	8.82e-215
Type 2 diabetes	genus Coprococcus3 id.11303	Weighted median	126	-0.026(-0.087,0.034)	0.394
Type 2 diabetes	genus Coprococcus3 id.11303	IVW	126	0.001(-0.033,0.034)	0.966
Type 2 diabetes	genus Defluviitaleaceae UCG011 id.11287	MR Egger	125	0(-0.102,0.102)	0.997	-0.001(0.872)	133.952(0.487)	119.952(0.586)	6.52e-225
Type 2 diabetes	genus Defluviitaleaceae UCG011 id.11287	Weighted median	125	-0.032(-0.113,0.05)	0.444
Type 2 diabetes	genus Defluviitaleaceae UCG011 id.11287	IVW	125	-0.008(-0.052,0.037)	0.734
Type 2 diabetes	genus Desulfovibrio id.3173	MR Egger	125	-0.065(-0.161,0.031)	0.19	0.004(0.261)	106.347(0.953)	99.48(0.948)	7.96e-241
Type 2 diabetes	genus Desulfovibrio id.3173	Weighted median	125	-0.023(-0.103,0.057)	0.571
Type 2 diabetes	genus Desulfovibrio id.3173	IVW	125	-0.015(-0.057,0.027)	0.488
Type 2 diabetes	genus Dialister id.2183	MR Egger	125	-0.02(-0.104,0.065)	0.65	0.002(0.565)	129.762(0.593)	120.888(0.562)	2.27e-226
Type 2 diabetes	genus Dialister id.2183	Weighted median	125	0.017(-0.053,0.087)	0.63
Type 2 diabetes	genus Dialister id.2183	IVW	125	0.003(-0.034,0.04)	0.883
Type 2 diabetes	genus Dorea id.1997	MR Egger	127	-0.016(-0.09,0.059)	0.682	0.002(0.510)	160.002(0.077)	144.374(0.126)	3.65e-218
Type 2 diabetes	genus Dorea id.1997	Weighted median	127	-0.021(-0.069,0.028)	0.407
Type 2 diabetes	genus Dorea id.1997	IVW	127	0.007(-0.026,0.039)	0.674
Type 2 diabetes	genus Eggerthella id.819	MR Egger	125	-0.003(-0.131,0.125)	0.964	-0.001(0.882)	113.051(0.914)	108.41(0.839)	5.69e-238
Type 2 diabetes	genus Eggerthella id.819	Weighted median	125	-0.057(-0.156,0.042)	0.259
Type 2 diabetes	genus Eggerthella id.819	IVW	125	-0.012(-0.068,0.044)	0.682
Type 2 diabetes	genus Eisenbergiella id.11304	MR Egger	125	-0.09(-0.216,0.035)	0.161	0.006(0.150)	134.41(0.494)	129.761(0.344)	9.44e-224
Type 2 diabetes	genus Eisenbergiella id.11304	Weighted median	125	-0.022(-0.13,0.086)	0.691
Type 2 diabetes	genus Eisenbergiella id.11304	IVW	125	-0.007(-0.062,0.048)	0.81
Type 2 diabetes	genus Enterorhabdus id.820	MR Egger	125	-0.049(-0.156,0.057)	0.364	0.003(0.460)	122.147(0.757)	109.124(0.827)	1.13e-231
Type 2 diabetes	genus Enterorhabdus id.820	Weighted median	125	-0.013(-0.102,0.076)	0.778
Type 2 diabetes	genus Enterorhabdus id.820	IVW	125	-0.013(-0.06,0.033)	0.573
Type 2 diabetes	genus Erysipelatoclostridium id.11381	MR Egger	125	0.035(-0.059,0.128)	0.469	-0.003(0.304)	131.392(0.543)	118.122(0.632)	6.21e-226
Type 2 diabetes	genus Erysipelatoclostridium id.11381	Weighted median	125	0.035(-0.038,0.108)	0.35
Type 2 diabetes	genus Erysipelatoclostridium id.11381	IVW	125	-0.01(-0.05,0.031)	0.644
Type 2 diabetes	genus Erysipelotrichaceae UCG003 id.11384	MR Egger	14	0.203(-0.418,0.823)	0.534	-0.004(0.842)	23.752(0.097)	20.351(0.087)	2.09e-15
Type 2 diabetes	genus Erysipelotrichaceae UCG003 id.11384	Weighted median	14	0.173(0.011,0.334)	0.036
Type 2 diabetes	genus Erysipelotrichaceae UCG003 id.11384	IVW	14	0.14(0.004,0.276)	0.043
Type 2 diabetes	genus Escherichia Shigella id.3504	MR Egger	125	-0.039(-0.125,0.048)	0.381	0.003(0.342)	141.384(0.341)	129.407(0.352)	5.48e-221
Type 2 diabetes	genus Escherichia Shigella id.3504	Weighted median	125	-0.035(-0.101,0.03)	0.288
Type 2 diabetes	genus Escherichia Shigella id.3504	IVW	125	-0.001(-0.039,0.037)	0.961
Type 2 diabetes	genus Eubacterium brachy group id.11296	MR Egger	124	-0.021(-0.167,0.124)	0.774	0.003(0.539)	119.75(0.776)	109.125(0.810)	1.24e-230
Type 2 diabetes	genus Eubacterium brachy group id.11296	Weighted median	124	-0.03(-0.15,0.09)	0.624
Type 2 diabetes	genus Eubacterium brachy group id.11296	IVW	124	0.02(-0.044,0.083)	0.543
Type 2 diabetes	genus Eubacterium coprostanoligenes group id.11375	MR Egger	127	-0.019(-0.089,0.051)	0.603	0.002(0.400)	122.699(0.785)	116.276(0.721)	1.24e-234
Type 2 diabetes	genus Eubacterium coprostanoligenes group id.11375	Weighted median	127	-0.01(-0.067,0.046)	0.716
Type 2 diabetes	genus Eubacterium coprostanoligenes group id.11375	IVW	127	0.009(-0.022,0.039)	0.585
Type 2 diabetes	genus Eubacterium eligens group id.14372	MR Egger	125	0.041(-0.038,0.119)	0.311	-0.003(0.356)	144.603(0.249)	130.58(0.325)	4.18e-220
Type 2 diabetes	genus Eubacterium eligens group id.14372	Weighted median	125	0.021(-0.034,0.076)	0.451
Type 2 diabetes	genus Eubacterium eligens group id.14372	IVW	125	0.007(-0.027,0.041)	0.674
Type 2 diabetes	genus Eubacterium fissicatena group id.14373	MR Egger	124	0.114(-0.045,0.274)	0.163	-0.01(0.092)	152.866(0.122)	142.946(0.106)	5.36e-214
Type 2 diabetes	genus Eubacterium fissicatena group id.14373	Weighted median	124	0.062(-0.05,0.173)	0.28
Type 2 diabetes	genus Eubacterium fissicatena group id.14373	IVW	124	-0.01(-0.08,0.06)	0.78
Type 2 diabetes	genus Eubacterium hallii group id.11338	MR Egger	127	-0.021(-0.102,0.061)	0.622	0.003(0.314)	174.205(0.019)	163.037(0.015)	6.02e-209
Type 2 diabetes	genus Eubacterium hallii group id.11338	Weighted median	127	-0.003(-0.057,0.05)	0.898
Type 2 diabetes	genus Eubacterium hallii group id.11338	IVW	127	0.017(-0.018,0.053)	0.341
Type 2 diabetes	genus Eubacterium nodatum group id.11297	MR Egger	124	-0.07(-0.239,0.099)	0.421	0.004(0.488)	142.239(0.286)	135.837(0.202)	3.64e-220
Type 2 diabetes	genus Eubacterium nodatum group id.11297	Weighted median	124	-0.073(-0.203,0.058)	0.277
Type 2 diabetes	genus Eubacterium nodatum group id.11297	IVW	124	-0.016(-0.089,0.058)	0.675
Type 2 diabetes	genus Eubacterium oxidoreducens group id.11339	MR Egger	125	-0.105(-0.231,0.021)	0.106	0.005(0.291)	125.305(0.682)	116.755(0.665)	2.02e-227
Type 2 diabetes	genus Eubacterium oxidoreducens group id.11339	Weighted median	125	-0.115(-0.216,-0.014)	0.025
Type 2 diabetes	genus Eubacterium oxidoreducens group id.11339	IVW	125	-0.044(-0.099,0.012)	0.122
Type 2 diabetes	genus Eubacterium rectale group id.14374	MR Egger	127	-0.069(-0.139,0.001)	0.055	0.005(0.034)	134.785(0.524)	123.909(0.536)	1.56e-228
Type 2 diabetes	genus Eubacterium rectale group id.14374	Weighted median	127	-0.037(-0.085,0.012)	0.139
Type 2 diabetes	genus Eubacterium rectale group id.14374	IVW	127	0(-0.031,0.03)	0.982
Type 2 diabetes	genus Eubacterium ruminantium group id.11340	MR Egger	125	-0.057(-0.166,0.053)	0.31	0.003(0.423)	142.904(0.293)	133.507(0.264)	5.38e-219
Type 2 diabetes	genus Eubacterium ruminantium group id.11340	Weighted median	125	-0.002(-0.091,0.086)	0.96
Type 2 diabetes	genus Eubacterium ruminantium group id.11340	IVW	125	-0.017(-0.064,0.031)	0.498
Type 2 diabetes	genus Eubacterium ventriosum group id.11341	MR Egger	126	-0.042(-0.117,0.032)	0.269	0.003(0.348)	104.315(0.976)	95.361(0.977)	9.39e-244
Type 2 diabetes	genus Eubacterium ventriosum group id.11341	Weighted median	126	-0.024(-0.082,0.033)	0.412
Type 2 diabetes	genus Eubacterium ventriosum group id.11341	IVW	126	-0.01(-0.043,0.023)	0.545
Type 2 diabetes	genus Eubacterium xylanophilum group id.14375	MR Egger	125	-0.034(-0.121,0.054)	0.451	0.002(0.530)	162.577(0.033)	146.702(0.080)	1.08e-209
Type 2 diabetes	genus Eubacterium xylanophilum group id.14375	Weighted median	125	-0.019(-0.089,0.051)	0.603
Type 2 diabetes	genus Eubacterium xylanophilum group id.14375	IVW	125	-0.008(-0.046,0.029)	0.661
Type 2 diabetes	genus Faecalibacterium id.2057	MR Egger	127	0.003(-0.066,0.072)	0.927	0(0.947)	152.887(0.161)	125.773(0.489)	1.52e-218
Type 2 diabetes	genus Faecalibacterium id.2057	Weighted median	127	0.012(-0.044,0.068)	0.675
Type 2 diabetes	genus Faecalibacterium id.2057	IVW	127	0.005(-0.025,0.035)	0.727
Type 2 diabetes	genus Family XIII AD3011 group id.11293	MR Egger	125	-0.023(-0.101,0.054)	0.558	0.001(0.823)	124.217(0.712)	107.826(0.849)	3.47e-230
Type 2 diabetes	genus Family XIII AD3011 group id.11293	Weighted median	125	-0.031(-0.096,0.035)	0.358
Type 2 diabetes	genus Family XIII AD3011 group id.11293	IVW	125	-0.015(-0.049,0.019)	0.377
Type 2 diabetes	genus Family XIII UCG001 id.11294	MR Egger	125	-0.054(-0.137,0.029)	0.206	0.002(0.601)	137.199(0.427)	127.465(0.397)	2.36e-221
Type 2 diabetes	genus Family XIII UCG001 id.11294	Weighted median	125	-0.068(-0.125,-0.011)	0.019
Type 2 diabetes	genus Family XIII UCG001 id.11294	IVW	125	-0.034(-0.07,0.002)	0.066
Type 2 diabetes	genus Flavonifractor id.2059	MR Egger	125	0.043(-0.046,0.133)	0.34	-0.003(0.305)	121.657(0.814)	110.897(0.794)	6.5e-232
Type 2 diabetes	genus Flavonifractor id.2059	Weighted median	125	0.017(-0.056,0.089)	0.653
Type 2 diabetes	genus Flavonifractor id.2059	IVW	125	0.001(-0.037,0.04)	0.946
Type 2 diabetes	genus Fusicatenibacter id.11305	MR Egger	127	-0.027(-0.108,0.053)	0.504	0.002(0.501)	186.029(0.006)	164.964(0.011)	6.25e-205
Type 2 diabetes	genus Fusicatenibacter id.11305	Weighted median	127	-0.027(-0.085,0.031)	0.362
Type 2 diabetes	genus Fusicatenibacter id.11305	IVW	127	-0.003(-0.038,0.032)	0.884
Type 2 diabetes	genus Gordonibacter id.821	MR Egger	124	0.038(-0.118,0.194)	0.63	-0.003(0.611)	148.44(0.166)	131.305(0.288)	3.9e-217
Type 2 diabetes	genus Gordonibacter id.821	Weighted median	124	0.021(-0.104,0.145)	0.747
Type 2 diabetes	genus Gordonibacter id.821	IVW	124	0.002(-0.066,0.07)	0.955
Type 2 diabetes	genus Haemophilus id.3698	MR Egger	125	0.025(-0.072,0.122)	0.619	-0.002(0.504)	125.119(0.699)	117.071(0.658)	1.5e-229
Type 2 diabetes	genus Haemophilus id.3698	Weighted median	125	0(-0.082,0.081)	0.992
Type 2 diabetes	genus Haemophilus id.3698	IVW	125	-0.005(-0.047,0.037)	0.81
Type 2 diabetes	genus Holdemanella id.11393	MR Egger	125	-0.034(-0.139,0.072)	0.53	0.003(0.410)	104.205(0.972)	96.855(0.966)	5.99e-242
Type 2 diabetes	genus Holdemanella id.11393	Weighted median	125	-0.04(-0.122,0.041)	0.329
Type 2 diabetes	genus Holdemanella id.11393	IVW	125	0.006(-0.04,0.052)	0.794
Type 2 diabetes	genus Holdemania id.2157	MR Egger	125	0.068(-0.029,0.165)	0.169	-0.003(0.366)	125.544(0.688)	116.917(0.661)	8.53e-229
Type 2 diabetes	genus Holdemania id.2157	Weighted median	125	0.071(-0.005,0.148)	0.066
Type 2 diabetes	genus Holdemania id.2157	IVW	125	0.028(-0.014,0.07)	0.193
Type 2 diabetes	genus Howardella id.2000	MR Egger	124	-0.07(-0.239,0.098)	0.413	0.004(0.541)	166.815(0.014)	152.593(0.036)	6.91e-209
Type 2 diabetes	genus Howardella id.2000	Weighted median	124	-0.073(-0.206,0.06)	0.279
Type 2 diabetes	genus Howardella id.2000	IVW	124	-0.023(-0.096,0.05)	0.534
Type 2 diabetes	genus Hungatella id.11306	MR Egger	125	0.032(-0.11,0.174)	0.662	-0.003(0.611)	131.677(0.526)	122.487(0.522)	2.65e-227
Type 2 diabetes	genus Hungatella id.11306	Weighted median	125	0.024(-0.101,0.15)	0.703
Type 2 diabetes	genus Hungatella id.11306	IVW	125	-0.002(-0.064,0.061)	0.962
Type 2 diabetes	genus Intestinibacter id.11345	MR Egger	125	-0.051(-0.134,0.032)	0.23	0.004(0.181)	119.103(0.835)	110.168(0.808)	1.74e-234
Type 2 diabetes	genus Intestinibacter id.11345	Weighted median	125	-0.041(-0.106,0.024)	0.215
Type 2 diabetes	genus Intestinibacter id.11345	IVW	125	0(-0.036,0.037)	0.988
Type 2 diabetes	genus Intestinimonas id.2062	MR Egger	125	0.058(-0.026,0.143)	0.175	-0.003(0.246)	131.103(0.539)	116.395(0.674)	5.76e-226
Type 2 diabetes	genus Intestinimonas id.2062	Weighted median	125	0.032(-0.041,0.105)	0.392
Type 2 diabetes	genus Intestinimonas id.2062	IVW	125	0.014(-0.023,0.05)	0.471
Type 2 diabetes	genus Lachnoclostridium id.11308	MR Egger	127	0.013(-0.058,0.084)	0.713	0(0.954)	144.724(0.296)	132.634(0.325)	1.06e-223
Type 2 diabetes	genus Lachnoclostridium id.11308	Weighted median	127	0.005(-0.052,0.061)	0.866
Type 2 diabetes	genus Lachnoclostridium id.11308	IVW	127	0.011(-0.019,0.042)	0.466
Type 2 diabetes	genus Lachnospira id.2004	MR Egger	8	-0.166(-0.755,0.423)	0.6	0.007(0.727)	11.527(0.334)	7.372(0.391)	6.11e-12
Type 2 diabetes	genus Lachnospira id.2004	Weighted median	8	-0.055(-0.241,0.131)	0.562
Type 2 diabetes	genus Lachnospira id.2004	IVW	8	-0.06(-0.2,0.08)	0.401
Type 2 diabetes	genus Lachnospiraceae FCS020 group id.11314	MR Egger	125	0.024(-0.055,0.102)	0.557	-0.001(0.598)	106.285(0.968)	98.476(0.956)	1.22e-240
Type 2 diabetes	genus Lachnospiraceae FCS020 group id.11314	Weighted median	125	0.017(-0.048,0.083)	0.606
Type 2 diabetes	genus Lachnospiraceae FCS020 group id.11314	IVW	125	0.005(-0.03,0.039)	0.794
Type 2 diabetes	genus Lachnospiraceae NC2004 group id.11316	MR Egger	125	0.007(-0.114,0.127)	0.915	0.001(0.845)	139.118(0.387)	132.273(0.289)	8.61e-223
Type 2 diabetes	genus Lachnospiraceae NC2004 group id.11316	Weighted median	125	0.028(-0.068,0.125)	0.565
Type 2 diabetes	genus Lachnospiraceae NC2004 group id.11316	IVW	125	0.017(-0.035,0.07)	0.516
Type 2 diabetes	genus Lachnospiraceae ND3007 group id.11317	MR Egger	126	-0.004(-0.087,0.079)	0.921	0.003(0.349)	162.395(0.068)	153.897(0.041)	4.6e-210
Type 2 diabetes	genus Lachnospiraceae ND3007 group id.11317	Weighted median	126	0.05(-0.01,0.109)	0.1
Type 2 diabetes	genus Lachnospiraceae ND3007 group id.11317	IVW	126	0.032(-0.005,0.068)	0.087
Type 2 diabetes	genus Lachnospiraceae NK4A136 group id.11319	MR Egger	127	0.015(-0.059,0.088)	0.697	-0.002(0.471)	150.238(0.202)	136.337(0.250)	5.72e-220
Type 2 diabetes	genus Lachnospiraceae NK4A136 group id.11319	Weighted median	127	0.027(-0.023,0.077)	0.287
Type 2 diabetes	genus Lachnospiraceae NK4A136 group id.11319	IVW	127	-0.01(-0.042,0.022)	0.55
Type 2 diabetes	genus Lachnospiraceae UCG001 id.11321	MR Egger	125	0.012(-0.079,0.104)	0.794	-0.001(0.749)	121.451(0.780)	113.802(0.734)	5.59e-232
Type 2 diabetes	genus Lachnospiraceae UCG001 id.11321	Weighted median	125	0.042(-0.022,0.107)	0.199
Type 2 diabetes	genus Lachnospiraceae UCG001 id.11321	IVW	125	-0.001(-0.041,0.039)	0.949
Type 2 diabetes	genus Lachnospiraceae UCG004 id.11324	MR Egger	125	0.001(-0.076,0.078)	0.975	-0.001(0.610)	125.846(0.689)	115.345(0.699)	2.51e-227
Type 2 diabetes	genus Lachnospiraceae UCG004 id.11324	Weighted median	125	0.018(-0.035,0.07)	0.51
Type 2 diabetes	genus Lachnospiraceae UCG004 id.11324	IVW	125	-0.017(-0.05,0.017)	0.325
Type 2 diabetes	genus Lachnospiraceae UCG008 id.11328	MR Egger	125	-0.06(-0.175,0.056)	0.311	0.005(0.257)	146.677(0.206)	135.569(0.225)	1.11e-217
Type 2 diabetes	genus Lachnospiraceae UCG008 id.11328	Weighted median	125	-0.032(-0.112,0.049)	0.441
Type 2 diabetes	genus Lachnospiraceae UCG008 id.11328	IVW	125	0.001(-0.05,0.051)	0.984
Type 2 diabetes	genus Lachnospiraceae UCG010 id.11330	MR Egger	125	0.01(-0.071,0.09)	0.812	-0.001(0.664)	116.886(0.850)	108.509(0.838)	2.24e-234
Type 2 diabetes	genus Lachnospiraceae UCG010 id.11330	Weighted median	125	0.011(-0.057,0.078)	0.76
Type 2 diabetes	genus Lachnospiraceae UCG010 id.11330	IVW	125	-0.006(-0.041,0.029)	0.724
Type 2 diabetes	genus Lactobacillus id.1837	MR Egger	125	-0.105(-0.22,0.01)	0.075	0.01(0.016)	153.17(0.132)	137.937(0.185)	3.02e-215
Type 2 diabetes	genus Lactobacillus id.1837	Weighted median	125	-0.001(-0.08,0.079)	0.981
Type 2 diabetes	genus Lactobacillus id.1837	IVW	125	0.024(-0.027,0.075)	0.364
Type 2 diabetes	genus Lactococcus id.1851	MR Egger	124	0.119(-0.05,0.288)	0.171	-0.009(0.118)	175.617(0.010)	168.131(0.004)	9.78e-205
Type 2 diabetes	genus Lactococcus id.1851	Weighted median	124	0.063(-0.06,0.186)	0.314
Type 2 diabetes	genus Lactococcus id.1851	IVW	124	-0.003(-0.078,0.071)	0.932
Type 2 diabetes	genus Marvinbryantia id.2005	MR Egger	125	-0.041(-0.125,0.044)	0.347	0.004(0.223)	139.641(0.361)	125.623(0.442)	3.21e-221
Type 2 diabetes	genus Marvinbryantia id.2005	Weighted median	125	-0.011(-0.081,0.058)	0.75
Type 2 diabetes	genus Marvinbryantia id.2005	IVW	125	0.007(-0.03,0.044)	0.719
Type 2 diabetes	genus Methanobrevibacter id.123	MR Egger	124	0.088(-0.072,0.249)	0.283	-0.007(0.211)	143.117(0.245)	134.502(0.225)	1.07e-218
Type 2 diabetes	genus Methanobrevibacter id.123	Weighted median	124	0.058(-0.074,0.189)	0.39
Type 2 diabetes	genus Methanobrevibacter id.123	IVW	124	-0.004(-0.075,0.066)	0.907
Type 2 diabetes	genus Odoribacter id.952	MR Egger	125	0.033(-0.043,0.109)	0.401	-0.001(0.715)	117.165(0.865)	110.24(0.807)	1.41e-232
Type 2 diabetes	genus Odoribacter id.952	Weighted median	125	0.024(-0.04,0.088)	0.471
Type 2 diabetes	genus Odoribacter id.952	IVW	125	0.02(-0.013,0.053)	0.241
Type 2 diabetes	genus Olsenella id.822	MR Egger	124	0.011(-0.14,0.162)	0.886	0.005(0.363)	135.497(0.416)	122.308(0.501)	5.77e-220
Type 2 diabetes	genus Olsenella id.822	Weighted median	124	0.058(-0.072,0.188)	0.379
Type 2 diabetes	genus Olsenella id.822	IVW	124	0.074(0.008,0.14)	0.027
Type 2 diabetes	genus Oscillibacter id.2063	MR Egger	125	0.036(-0.061,0.134)	0.466	-0.003(0.407)	125.331(0.684)	117.943(0.636)	5.12e-230
Type 2 diabetes	genus Oscillibacter id.2063	Weighted median	125	0.024(-0.062,0.111)	0.582
Type 2 diabetes	genus Oscillibacter id.2063	IVW	125	-0.001(-0.043,0.042)	0.969
Type 2 diabetes	genus Oscillospira id.2064	MR Egger	125	0.085(-0.007,0.176)	0.073	-0.007(0.045)	144.943(0.245)	126.519(0.420)	9.3e-220
Type 2 diabetes	genus Oscillospira id.2064	Weighted median	125	0.057(-0.013,0.127)	0.109
Type 2 diabetes	genus Oscillospira id.2064	IVW	125	-0.001(-0.041,0.04)	0.977
Type 2 diabetes	genus Oxalobacter id.2978	MR Egger	125	0.174(0.026,0.323)	0.023	-0.01(0.072)	165.567(0.038)	152.475(0.042)	7.7e-208
Type 2 diabetes	genus Oxalobacter id.2978	Weighted median	125	0.046(-0.069,0.162)	0.431
Type 2 diabetes	genus Oxalobacter id.2978	IVW	125	0.051(-0.015,0.116)	0.13
Type 2 diabetes	genus Parabacteroides id.954	MR Egger	127	0.034(-0.036,0.105)	0.338	-0.001(0.666)	101.432(0.995)	90.987(0.992)	7.62e-248
Type 2 diabetes	genus Parabacteroides id.954	Weighted median	127	0.03(-0.021,0.081)	0.247
Type 2 diabetes	genus Parabacteroides id.954	IVW	127	0.02(-0.01,0.051)	0.19
Type 2 diabetes	genus Paraprevotella id.962	MR Egger	125	-0.112(-0.224,0.001)	0.053	0.005(0.202)	137.211(0.422)	130.695(0.323)	9.31e-222
Type 2 diabetes	genus Paraprevotella id.962	Weighted median	125	-0.094(-0.183,-0.004)	0.04
Type 2 diabetes	genus Paraprevotella id.962	IVW	125	-0.046(-0.095,0.004)	0.069
Type 2 diabetes	genus Parasutterella id.2892	MR Egger	125	-0.05(-0.137,0.036)	0.257	0.002(0.427)	129.209(0.610)	123.35(0.500)	1.44e-227
Type 2 diabetes	genus Parasutterella id.2892	Weighted median	125	-0.021(-0.093,0.051)	0.574
Type 2 diabetes	genus Parasutterella id.2892	IVW	125	-0.019(-0.056,0.019)	0.334
Type 2 diabetes	genus Peptococcus id.2037	MR Egger	125	-0.016(-0.138,0.107)	0.8	0.001(0.763)	122.13(0.769)	112.585(0.760)	5.35e-232
Type 2 diabetes	genus Peptococcus id.2037	Weighted median	125	0.008(-0.093,0.109)	0.875
Type 2 diabetes	genus Peptococcus id.2037	IVW	125	0.001(-0.052,0.055)	0.968
Type 2 diabetes	genus Phascolarctobacterium id.2168	MR Egger	125	0.026(-0.062,0.114)	0.566	0(0.922)	129.357(0.576)	113.5(0.740)	3.52e-225
Type 2 diabetes	genus Phascolarctobacterium id.2168	Weighted median	125	0.015(-0.059,0.09)	0.684
Type 2 diabetes	genus Phascolarctobacterium id.2168	IVW	125	0.022(-0.016,0.06)	0.264
Type 2 diabetes	genus Prevotella7 id.11182	MR Egger	124	0.04(-0.122,0.202)	0.632	-0.002(0.728)	136.354(0.395)	130.962(0.295)	4.29e-223
Type 2 diabetes	genus Prevotella7 id.11182	Weighted median	124	0(-0.138,0.138)	0.999
Type 2 diabetes	genus Prevotella7 id.11182	IVW	124	0.014(-0.057,0.084)	0.702
Type 2 diabetes	genus Prevotella9 id.11183	MR Egger	125	0.02(-0.072,0.111)	0.673	0(0.894)	129.242(0.592)	121.454(0.548)	1.1e-226
Type 2 diabetes	genus Prevotella9 id.11183	Weighted median	125	0.044(-0.025,0.113)	0.212
Type 2 diabetes	genus Prevotella9 id.11183	IVW	125	0.014(-0.026,0.054)	0.488
Type 2 diabetes	genus Rikenellaceae RC9 gut group id.11191	MR Egger	121	-0.019(-0.19,0.152)	0.828	0.004(0.467)	143.163(0.196)	132.099(0.212)	1.04e-209
Type 2 diabetes	genus Rikenellaceae RC9 gut group id.11191	Weighted median	121	-0.018(-0.146,0.111)	0.787
Type 2 diabetes	genus Rikenellaceae RC9 gut group id.11191	IVW	121	0.038(-0.036,0.113)	0.312
Type 2 diabetes	genus Romboutsia id.11347	MR Egger	125	-0.002(-0.08,0.076)	0.959	0(0.936)	137.15(0.414)	125.193(0.453)	8.07e-223
Type 2 diabetes	genus Romboutsia id.11347	Weighted median	125	-0.033(-0.095,0.029)	0.293
Type 2 diabetes	genus Romboutsia id.11347	IVW	125	0.001(-0.033,0.035)	0.963
Type 2 diabetes	genus Roseburia id.2012	MR Egger	127	0.023(-0.046,0.092)	0.508	-0.001(0.717)	105.718(0.970)	101.063(0.950)	3.13e-245
Type 2 diabetes	genus Roseburia id.2012	Weighted median	127	0.042(-0.013,0.096)	0.136
Type 2 diabetes	genus Roseburia id.2012	IVW	127	0.012(-0.018,0.042)	0.442
Type 2 diabetes	genus Ruminiclostridium5 id.11355	MR Egger	127	-0.027(-0.097,0.043)	0.446	0.002(0.331)	120.306(0.836)	112.601(0.798)	1.4e-236
Type 2 diabetes	genus Ruminiclostridium5 id.11355	Weighted median	127	-0.01(-0.063,0.042)	0.701
Type 2 diabetes	genus Ruminiclostridium5 id.11355	IVW	127	0.004(-0.026,0.035)	0.795
Type 2 diabetes	genus Ruminiclostridium6 id.11356	MR Egger	125	-0.001(-0.083,0.082)	0.988	-0.002(0.504)	143.104(0.301)	130.587(0.325)	9.47e-220
Type 2 diabetes	genus Ruminiclostridium6 id.11356	Weighted median	125	0.01(-0.053,0.074)	0.752
Type 2 diabetes	genus Ruminiclostridium6 id.11356	IVW	125	-0.026(-0.062,0.01)	0.156
Type 2 diabetes	genus Ruminiclostridium9 id.11357	MR Egger	126	0.039(-0.035,0.113)	0.3	-0.004(0.176)	145.403(0.248)	135.149(0.252)	2.79e-221
Type 2 diabetes	genus Ruminiclostridium9 id.11357	Weighted median	126	-0.002(-0.061,0.058)	0.959
Type 2 diabetes	genus Ruminiclostridium9 id.11357	IVW	126	-0.007(-0.039,0.025)	0.672
Type 2 diabetes	genus Ruminococcaceae NK4A214 group id.11358	MR Egger	126	0.006(-0.069,0.081)	0.872	0.001(0.838)	124.564(0.736)	115.328(0.721)	1.36e-231
Type 2 diabetes	genus Ruminococcaceae NK4A214 group id.11358	Weighted median	126	-0.005(-0.065,0.055)	0.864
Type 2 diabetes	genus Ruminococcaceae NK4A214 group id.11358	IVW	126	0.013(-0.019,0.046)	0.428
Type 2 diabetes	genus Ruminococcaceae UCG002 id.11360	MR Egger	127	0.037(-0.033,0.108)	0.301	-0.002(0.329)	131.908(0.580)	117.777(0.687)	2.13e-230
Type 2 diabetes	genus Ruminococcaceae UCG002 id.11360	Weighted median	127	-0.007(-0.064,0.05)	0.815
Type 2 diabetes	genus Ruminococcaceae UCG002 id.11360	IVW	127	0.006(-0.025,0.036)	0.719
Type 2 diabetes	genus Ruminococcaceae UCG003 id.11361	MR Egger	125	0.059(-0.026,0.144)	0.179	-0.002(0.463)	162.871(0.046)	150.938(0.050)	9.15e-210
Type 2 diabetes	genus Ruminococcaceae UCG003 id.11361	Weighted median	125	0.037(-0.029,0.103)	0.268
Type 2 diabetes	genus Ruminococcaceae UCG003 id.11361	IVW	125	0.03(-0.007,0.067)	0.113
Type 2 diabetes	genus Ruminococcaceae UCG004 id.11362	MR Egger	125	-0.017(-0.112,0.078)	0.723	0.002(0.565)	119.121(0.829)	113.444(0.741)	3.74e-232
Type 2 diabetes	genus Ruminococcaceae UCG004 id.11362	Weighted median	125	-0.004(-0.085,0.076)	0.918
Type 2 diabetes	genus Ruminococcaceae UCG004 id.11362	IVW	125	0.008(-0.033,0.049)	0.707
Type 2 diabetes	genus Ruminococcaceae UCG005 id.11363	MR Egger	126	0.031(-0.043,0.106)	0.413	-0.001(0.618)	138.737(0.391)	130.651(0.347)	4.12e-224
Type 2 diabetes	genus Ruminococcaceae UCG005 id.11363	Weighted median	126	0.008(-0.051,0.066)	0.792
Type 2 diabetes	genus Ruminococcaceae UCG005 id.11363	IVW	126	0.014(-0.018,0.047)	0.393
Type 2 diabetes	genus Ruminococcaceae UCG009 id.11366	MR Egger	125	-0.024(-0.13,0.083)	0.665	0.001(0.731)	124.116(0.714)	115.538(0.694)	9.72e-231
Type 2 diabetes	genus Ruminococcaceae UCG009 id.11366	Weighted median	125	-0.031(-0.12,0.058)	0.493
Type 2 diabetes	genus Ruminococcaceae UCG009 id.11366	IVW	125	-0.007(-0.053,0.04)	0.777
Type 2 diabetes	genus Ruminococcaceae UCG010 id.11367	MR Egger	125	-0.001(-0.088,0.086)	0.986	0.001(0.790)	159(0.064)	140.616(0.146)	7.51e-212
Type 2 diabetes	genus Ruminococcaceae UCG010 id.11367	Weighted median	125	-0.007(-0.076,0.062)	0.843
Type 2 diabetes	genus Ruminococcaceae UCG010 id.11367	IVW	125	0.01(-0.028,0.048)	0.61
Type 2 diabetes	genus Ruminococcaceae UCG011 id.11368	MR Egger	124	-0.022(-0.175,0.131)	0.777	0.002(0.775)	127.293(0.643)	121.689(0.516)	2.89e-227
Type 2 diabetes	genus Ruminococcaceae UCG011 id.11368	Weighted median	124	-0.06(-0.183,0.063)	0.339
Type 2 diabetes	genus Ruminococcaceae UCG011 id.11368	IVW	124	-0.002(-0.069,0.065)	0.954
Type 2 diabetes	genus Ruminococcaceae UCG013 id.11370	MR Egger	127	-0.024(-0.095,0.047)	0.515	0.003(0.307)	137.713(0.456)	121.211(0.604)	2.62e-228
Type 2 diabetes	genus Ruminococcaceae UCG013 id.11370	Weighted median	127	0.023(-0.036,0.082)	0.442
Type 2 diabetes	genus Ruminococcaceae UCG013 id.11370	IVW	127	0.01(-0.021,0.041)	0.537
Type 2 diabetes	genus Ruminococcaceae UCG014 id.11371	MR Egger	125	-0.033(-0.11,0.044)	0.399	0.002(0.490)	129.175(0.587)	119.501(0.597)	2.17e-227
Type 2 diabetes	genus Ruminococcaceae UCG014 id.11371	Weighted median	125	-0.039(-0.102,0.024)	0.22
Type 2 diabetes	genus Ruminococcaceae UCG014 id.11371	IVW	125	-0.009(-0.042,0.025)	0.607
Type 2 diabetes	genus Ruminococcus gauvreauii group id.11342	MR Egger	125	-0.029(-0.109,0.05)	0.472	0.003(0.359)	119.644(0.781)	112.366(0.764)	5.7e-232
Type 2 diabetes	genus Ruminococcus gauvreauii group id.11342	Weighted median	125	-0.015(-0.083,0.052)	0.656
Type 2 diabetes	genus Ruminococcus gauvreauii group id.11342	IVW	125	0.004(-0.03,0.039)	0.805
Type 2 diabetes	genus Ruminococcus gnavus group id.14376	MR Egger	125	-0.017(-0.14,0.106)	0.786	0.001(0.765)	147.181(0.218)	139.479(0.162)	1.07e-217
Type 2 diabetes	genus Ruminococcus gnavus group id.14376	Weighted median	125	-0.067(-0.15,0.016)	0.114
Type 2 diabetes	genus Ruminococcus gnavus group id.14376	IVW	125	0(-0.054,0.053)	0.995
Type 2 diabetes	genus Ruminococcus torques group id.14377	MR Egger	127	-0.012(-0.084,0.06)	0.743	0(0.935)	141.235(0.368)	135.107(0.274)	1.78e-223
Type 2 diabetes	genus Ruminococcus torques group id.14377	Weighted median	127	-0.021(-0.079,0.038)	0.486
Type 2 diabetes	genus Ruminococcus torques group id.14377	IVW	127	-0.015(-0.046,0.017)	0.355
Type 2 diabetes	genus Ruminococcus1 id.11373	MR Egger	127	0.057(-0.021,0.135)	0.158	-0.002(0.470)	161.815(0.070)	149.329(0.077)	1.05e-213
Type 2 diabetes	genus Ruminococcus1 id.11373	Weighted median	127	0.058(0.001,0.116)	0.047
Type 2 diabetes	genus Ruminococcus1 id.11373	IVW	127	0.031(-0.003,0.065)	0.077
Type 2 diabetes	genus Ruminococcus2 id.11374	MR Egger	126	-0.003(-0.08,0.074)	0.947	0.001(0.822)	136.073(0.443)	131.974(0.317)	1.73e-225
Type 2 diabetes	genus Ruminococcus2 id.11374	Weighted median	126	-0.006(-0.068,0.056)	0.855
Type 2 diabetes	genus Ruminococcus2 id.11374	IVW	126	0.005(-0.028,0.039)	0.756
Type 2 diabetes	genus Sellimonas id.14369	MR Egger	124	0.085(-0.078,0.249)	0.309	-0.005(0.373)	118.779(0.802)	116.191(0.655)	6e-233
Type 2 diabetes	genus Sellimonas id.14369	Weighted median	124	-0.004(-0.141,0.133)	0.954
Type 2 diabetes	genus Sellimonas id.14369	IVW	124	0.018(-0.053,0.09)	0.621
Type 2 diabetes	genus Senegalimassilia id.11160	MR Egger	125	0.022(-0.098,0.141)	0.721	-0.002(0.670)	151.356(0.162)	142.842(0.118)	6.45e-215
Type 2 diabetes	genus Senegalimassilia id.11160	Weighted median	125	0.03(-0.063,0.122)	0.532
Type 2 diabetes	genus Senegalimassilia id.11160	IVW	125	-0.002(-0.053,0.05)	0.952
Type 2 diabetes	genus Slackia id.825	MR Egger	125	0.017(-0.104,0.139)	0.782	-0.001(0.879)	141.937(0.336)	129.518(0.349)	8.32e-221
Type 2 diabetes	genus Slackia id.825	Weighted median	125	0.041(-0.052,0.134)	0.39
Type 2 diabetes	genus Slackia id.825	IVW	125	0.009(-0.044,0.061)	0.746
Type 2 diabetes	genus Streptococcus id.1853	MR Egger	127	-0.059(-0.131,0.013)	0.113	0.003(0.235)	119.752(0.845)	104.504(0.919)	1.18e-236
Type 2 diabetes	genus Streptococcus id.1853	Weighted median	127	-0.049(-0.103,0.005)	0.073
Type 2 diabetes	genus Streptococcus id.1853	IVW	127	-0.019(-0.051,0.012)	0.233
Type 2 diabetes	genus Subdoligranulum id.2070	MR Egger	127	-0.039(-0.108,0.031)	0.278	0.002(0.436)	128.797(0.623)	118.711(0.665)	2.52e-231
Type 2 diabetes	genus Subdoligranulum id.2070	Weighted median	127	0.006(-0.047,0.06)	0.822
Type 2 diabetes	genus Subdoligranulum id.2070	IVW	127	-0.014(-0.044,0.017)	0.375
Type 2 diabetes	genus Sutterella id.2896	MR Egger	125	0.059(-0.022,0.139)	0.155	-0.003(0.264)	121.135(0.781)	104.617(0.896)	2.71e-232
Type 2 diabetes	genus Sutterella id.2896	Weighted median	125	0.06(-0.001,0.12)	0.053
Type 2 diabetes	genus Sutterella id.2896	IVW	125	0.017(-0.018,0.052)	0.334
Type 2 diabetes	genus Terrisporobacter id.11348	MR Egger	125	-0.071(-0.186,0.044)	0.229	0.004(0.288)	136.921(0.423)	128.072(0.383)	1.11e-222
Type 2 diabetes	genus Terrisporobacter id.11348	Weighted median	125	-0.036(-0.129,0.057)	0.453
Type 2 diabetes	genus Terrisporobacter id.11348	IVW	125	-0.015(-0.065,0.036)	0.568
Type 2 diabetes	genus Turicibacter id.2162	MR Egger	125	-0.067(-0.164,0.031)	0.184	0.004(0.255)	130.289(0.592)	119.475(0.598)	1.93e-226
Type 2 diabetes	genus Turicibacter id.2162	Weighted median	125	-0.049(-0.12,0.022)	0.179
Type 2 diabetes	genus Turicibacter id.2162	IVW	125	-0.015(-0.058,0.027)	0.482
Type 2 diabetes	genus Tyzzerella3 id.11335	MR Egger	125	-0.002(-0.135,0.132)	0.98	-0.004(0.358)	153.76(0.121)	139.292(0.165)	3.06e-213
Type 2 diabetes	genus Tyzzerella3 id.11335	Weighted median	125	-0.03(-0.14,0.08)	0.594
Type 2 diabetes	genus Tyzzerella3 id.11335	IVW	125	-0.058(-0.117,0)	0.05
Type 2 diabetes	genus Veillonella id.2198	MR Egger	125	0.032(-0.066,0.13)	0.522	-0.001(0.675)	136.476(0.448)	127.912(0.387)	1.55e-222
Type 2 diabetes	genus Veillonella id.2198	Weighted median	125	0.034(-0.035,0.103)	0.332
Type 2 diabetes	genus Veillonella id.2198	IVW	125	0.013(-0.029,0.056)	0.543
Type 2 diabetes	genus Victivallis id.2256	MR Egger	108	-0.062(-0.235,0.11)	0.48	0.008(0.213)	95.211(0.919)	90.852(0.868)	4.11e-05
Type 2 diabetes	genus Victivallis id.2256	Weighted median	108	-0.008(-0.152,0.136)	0.912
Type 2 diabetes	genus Victivallis id.2256	IVW	108	0.037(-0.04,0.113)	0.347
Type 2 diabetes	order Actinomycetales id.420	MR Egger	125	-0.018(-0.126,0.091)	0.747	0(0.952)	142.606(0.254)	131.966(0.295)	4e-220
Type 2 diabetes	order Actinomycetales id.420	Weighted median	125	-0.021(-0.11,0.067)	0.637
Type 2 diabetes	order Actinomycetales id.420	IVW	125	-0.015(-0.062,0.032)	0.537
Type 2 diabetes	order Bacillales id.1674	MR Egger	120	-0.009(-0.186,0.168)	0.92	-0.002(0.744)	147.257(0.134)	139.283(0.099)	4.98e-210
Type 2 diabetes	order Bacillales id.1674	Weighted median	120	0.022(-0.11,0.153)	0.745
Type 2 diabetes	order Bacillales id.1674	IVW	120	-0.036(-0.113,0.042)	0.367
Type 2 diabetes	order Bacteroidales id.913	MR Egger	127	0.095(0.027,0.164)	0.007	-0.005(0.032)	124.198(0.754)	117.505(0.693)	4.26e-233
Type 2 diabetes	order Bacteroidales id.913	Weighted median	127	0.065(0.018,0.112)	0.007
Type 2 diabetes	order Bacteroidales id.913	IVW	127	0.027(-0.002,0.057)	0.072
Type 2 diabetes	order Bifidobacteriales id.432	MR Egger	127	-0.066(-0.143,0.011)	0.098	0.007(0.013)	149.855(0.220)	136.877(0.239)	2.36e-222
Type 2 diabetes	order Bifidobacteriales id.432	Weighted median	127	0.015(-0.04,0.07)	0.588
Type 2 diabetes	order Bifidobacteriales id.432	IVW	127	0.023(-0.011,0.058)	0.186
Type 2 diabetes	order Burkholderiales id.2874	MR Egger	126	0.022(-0.049,0.093)	0.544	-0.002(0.495)	108.807(0.955)	94.088(0.982)	2.99e-240
Type 2 diabetes	order Burkholderiales id.2874	Weighted median	126	0.011(-0.039,0.062)	0.657
Type 2 diabetes	order Burkholderiales id.2874	IVW	126	0(-0.031,0.031)	0.986
Type 2 diabetes	order Clostridiales id.1863	MR Egger	127	-0.012(-0.08,0.056)	0.735	0(0.916)	112.328(0.934)	104.938(0.914)	7.19e-241
Type 2 diabetes	order Clostridiales id.1863	Weighted median	127	-0.002(-0.056,0.052)	0.951
Type 2 diabetes	order Clostridiales id.1863	IVW	127	-0.015(-0.045,0.015)	0.319
Type 2 diabetes	order Coriobacteriales id.810	MR Egger	127	-0.026(-0.098,0.046)	0.48	0.002(0.422)	146.81(0.266)	134.402(0.288)	6.44e-223
Type 2 diabetes	order Coriobacteriales id.810	Weighted median	127	-0.012(-0.059,0.035)	0.619
Type 2 diabetes	order Coriobacteriales id.810	IVW	127	0.001(-0.031,0.032)	0.968
Type 2 diabetes	order Desulfovibrionales id.3156	MR Egger	126	-0.042(-0.117,0.034)	0.28	0.002(0.542)	129.378(0.612)	117.252(0.677)	1.65e-227
Type 2 diabetes	order Desulfovibrionales id.3156	Weighted median	126	-0.039(-0.1,0.022)	0.213
Type 2 diabetes	order Desulfovibrionales id.3156	IVW	126	-0.02(-0.053,0.012)	0.221
Type 2 diabetes	order Enterobacteriales id.3468	MR Egger	125	-0.032(-0.114,0.05)	0.451	0.003(0.307)	148.958(0.199)	132.434(0.286)	2.84e-217
Type 2 diabetes	order Enterobacteriales id.3468	Weighted median	125	-0.028(-0.088,0.033)	0.37
Type 2 diabetes	order Enterobacteriales id.3468	IVW	125	0.007(-0.029,0.043)	0.702
Type 2 diabetes	order Erysipelotrichales id.2148	MR Egger	127	-0.002(-0.074,0.07)	0.963	0.001(0.604)	149.627(0.213)	138.787(0.206)	1.45e-219
Type 2 diabetes	order Erysipelotrichales id.2148	Weighted median	127	-0.015(-0.064,0.033)	0.528
Type 2 diabetes	order Erysipelotrichales id.2148	IVW	127	0.015(-0.016,0.047)	0.334
Type 2 diabetes	order Gastranaerophilales id.1591	MR Egger	125	-0.023(-0.144,0.097)	0.704	0.004(0.405)	122.05(0.768)	110.976(0.793)	1.34e-232
Type 2 diabetes	order Gastranaerophilales id.1591	Weighted median	125	-0.041(-0.135,0.052)	0.388
Type 2 diabetes	order Gastranaerophilales id.1591	IVW	125	0.023(-0.03,0.075)	0.396
Type 2 diabetes	order Lactobacillales id.1800	MR Egger	127	-0.078(-0.148,-0.008)	0.031	0.005(0.038)	133.936(0.534)	117.665(0.690)	8.71e-229
Type 2 diabetes	order Lactobacillales id.1800	Weighted median	127	-0.043(-0.091,0.006)	0.087
Type 2 diabetes	order Lactobacillales id.1800	IVW	127	-0.01(-0.041,0.02)	0.508
Type 2 diabetes	order Methanobacteriales id.120	MR Egger	124	0.066(-0.095,0.227)	0.425	-0.005(0.403)	146.483(0.193)	138.198(0.165)	8.33e-217
Type 2 diabetes	order Methanobacteriales id.120	Weighted median	124	0.05(-0.075,0.175)	0.434
Type 2 diabetes	order Methanobacteriales id.120	IVW	124	0.004(-0.067,0.075)	0.915
Type 2 diabetes	order Mollicutes RF9 id.11579	MR Egger	125	0.043(-0.055,0.141)	0.388	0(0.983)	149.837(0.168)	142.633(0.121)	1.29e-214
Type 2 diabetes	order Mollicutes RF9 id.11579	Weighted median	125	0.011(-0.06,0.081)	0.771
Type 2 diabetes	order Mollicutes RF9 id.11579	IVW	125	0.042(0,0.085)	0.051
Type 2 diabetes	order NB1n id.3953	MR Egger	125	-0.038(-0.173,0.097)	0.584	0.002(0.613)	144.036(0.230)	134.889(0.238)	3.62e-220
Type 2 diabetes	order NB1n id.3953	Weighted median	125	-0.042(-0.143,0.06)	0.422
Type 2 diabetes	order NB1n id.3953	IVW	125	-0.006(-0.065,0.052)	0.833
Type 2 diabetes	order Pasteurellales id.3688	MR Egger	125	0.02(-0.077,0.118)	0.685	-0.002(0.581)	135.816(0.447)	128.624(0.370)	1.57e-223
Type 2 diabetes	order Pasteurellales id.3688	Weighted median	125	0.012(-0.065,0.088)	0.766
Type 2 diabetes	order Pasteurellales id.3688	IVW	125	-0.005(-0.047,0.038)	0.831
Type 2 diabetes	order Rhodospirillales id.2667	MR Egger	125	-0.023(-0.134,0.088)	0.689	0(0.991)	162.163(0.042)	153.221(0.038)	1.48e-210
Type 2 diabetes	order Rhodospirillales id.2667	Weighted median	125	0.006(-0.064,0.077)	0.858
Type 2 diabetes	order Rhodospirillales id.2667	IVW	125	-0.022(-0.07,0.026)	0.369
Type 2 diabetes	order Selenomonadales id.2165	MR Egger	127	-0.015(-0.083,0.054)	0.673	0.002(0.362)	129.243(0.645)	120.12(0.631)	3.13e-232
Type 2 diabetes	order Selenomonadales id.2165	Weighted median	127	-0.006(-0.057,0.044)	0.802
Type 2 diabetes	order Selenomonadales id.2165	IVW	127	0.014(-0.016,0.044)	0.359
Type 2 diabetes	order Verrucomicrobiales id.4030	MR Egger	125	-0.02(-0.105,0.064)	0.637	0.002(0.479)	128.897(0.602)	122.703(0.516)	5.85e-227
Type 2 diabetes	order Verrucomicrobiales id.4030	Weighted median	125	0.021(-0.049,0.09)	0.565
Type 2 diabetes	order Verrucomicrobiales id.4030	IVW	125	0.007(-0.03,0.044)	0.703
Type 2 diabetes	order Victivallales id.2254	MR Egger	125	0.02(-0.116,0.156)	0.772	-0.001(0.766)	132.209(0.517)	126.437(0.422)	8.81e-228
Type 2 diabetes	order Victivallales id.2254	Weighted median	125	0.065(-0.034,0.164)	0.198
Type 2 diabetes	order Victivallales id.2254	IVW	125	0.002(-0.058,0.061)	0.959
Type 2 diabetes	phylum Actinobacteria id.400	MR Egger	127	-0.075(-0.144,-0.007)	0.034	0.007(0.005)	142.497(0.338)	132.472(0.329)	3.48e-227
Type 2 diabetes	phylum Actinobacteria id.400	Weighted median	127	0.041(-0.01,0.092)	0.113
Type 2 diabetes	phylum Actinobacteria id.400	IVW	127	0.015(-0.016,0.046)	0.336
Type 2 diabetes	phylum Bacteroidetes id.905	MR Egger	127	0.096(0.028,0.164)	0.007	-0.005(0.032)	124.028(0.773)	117.608(0.691)	4.79e-233
Type 2 diabetes	phylum Bacteroidetes id.905	Weighted median	127	0.062(0.014,0.11)	0.011
Type 2 diabetes	phylum Bacteroidetes id.905	IVW	127	0.028(-0.002,0.058)	0.066
Type 2 diabetes	phylum Cyanobacteria id.1500	MR Egger	125	-0.001(-0.111,0.108)	0.983	0.002(0.681)	121.376(0.769)	114.761(0.712)	1.75e-233
Type 2 diabetes	phylum Cyanobacteria id.1500	Weighted median	125	0.02(-0.074,0.113)	0.68
Type 2 diabetes	phylum Cyanobacteria id.1500	IVW	125	0.019(-0.028,0.067)	0.425
Type 2 diabetes	phylum Euryarchaeota id.55	MR Egger	124	0.058(-0.098,0.215)	0.467	-0.005(0.387)	146.291(0.209)	136.538(0.191)	2.64e-217
Type 2 diabetes	phylum Euryarchaeota id.55	Weighted median	124	0.057(-0.063,0.178)	0.352
Type 2 diabetes	phylum Euryarchaeota id.55	IVW	124	-0.004(-0.073,0.065)	0.908
Type 2 diabetes	phylum Firmicutes id.1672	MR Egger	127	-0.023(-0.091,0.045)	0.514	0.001(0.636)	97.957(0.995)	87.887(0.996)	2.75e-250
Type 2 diabetes	phylum Firmicutes id.1672	Weighted median	127	-0.029(-0.082,0.024)	0.284
Type 2 diabetes	phylum Firmicutes id.1672	IVW	127	-0.008(-0.038,0.022)	0.601
Type 2 diabetes	phylum Lentisphaerae id.2238	MR Egger	125	0.015(-0.121,0.151)	0.831	-0.001(0.832)	131.849(0.548)	126.51(0.420)	4.76e-228
Type 2 diabetes	phylum Lentisphaerae id.2238	Weighted median	125	0.06(-0.038,0.159)	0.228
Type 2 diabetes	phylum Lentisphaerae id.2238	IVW	125	0.002(-0.058,0.061)	0.959
Type 2 diabetes	phylum Proteobacteria id.2375	MR Egger	127	-0.017(-0.086,0.052)	0.633	0(0.954)	137.477(0.435)	128.384(0.424)	3.2e-226
Type 2 diabetes	phylum Proteobacteria id.2375	Weighted median	127	0.005(-0.051,0.061)	0.854
Type 2 diabetes	phylum Proteobacteria id.2375	IVW	127	-0.015(-0.045,0.015)	0.327
Type 2 diabetes	phylum Tenericutes id.3919	MR Egger	125	-0.004(-0.094,0.086)	0.928	0.002(0.451)	140.248(0.328)	133.184(0.270)	1.58e-221
Type 2 diabetes	phylum Tenericutes id.3919	Weighted median	125	-0.014(-0.083,0.055)	0.682
Type 2 diabetes	phylum Tenericutes id.3919	IVW	125	0.027(-0.012,0.066)	0.176
Type 2 diabetes	phylum Verrucomicrobia id.3982	MR Egger	125	-0.021(-0.104,0.062)	0.624	0.002(0.418)	126.457(0.668)	119.962(0.586)	1.68e-228
Type 2 diabetes	phylum Verrucomicrobia id.3982	Weighted median	125	0.009(-0.056,0.075)	0.779
Type 2 diabetes	phylum Verrucomicrobia id.3982	IVW	125	0.01(-0.026,0.046)	0.584
Type 2 diabetes	unknown family id.1000001214	MR Egger	125	-0.023(-0.144,0.097)	0.704	0.004(0.405)	122.05(0.762)	110.976(0.793)	1.34e-232
Type 2 diabetes	unknown family id.1000001214	Weighted median	125	-0.041(-0.137,0.054)	0.396
Type 2 diabetes	unknown family id.1000001214	IVW	125	0.023(-0.03,0.075)	0.396
Type 2 diabetes	unknown family id.1000005471	MR Egger	125	0.043(-0.055,0.141)	0.388	0(0.983)	149.837(0.171)	142.633(0.121)	1.29e-214
Type 2 diabetes	unknown family id.1000005471	Weighted median	125	0.011(-0.062,0.083)	0.775
Type 2 diabetes	unknown family id.1000005471	IVW	125	0.042(0,0.085)	0.051
Type 2 diabetes	unknown family id.1000006161	MR Egger	125	-0.038(-0.173,0.097)	0.584	0.002(0.613)	144.036(0.251)	134.889(0.238)	3.62e-220
Type 2 diabetes	unknown family id.1000006161	Weighted median	125	-0.042(-0.145,0.061)	0.428
Type 2 diabetes	unknown family id.1000006161	IVW	125	-0.006(-0.065,0.052)	0.833
Type 2 diabetes	unknown genus id.826	MR Egger	125	-0.012(-0.097,0.073)	0.786	0(0.949)	150.306(0.150)	137.897(0.186)	4.27e-216
Type 2 diabetes	unknown genus id.826	Weighted median	125	-0.013(-0.081,0.055)	0.708
Type 2 diabetes	unknown genus id.826	IVW	125	-0.009(-0.046,0.028)	0.621
Type 2 diabetes	unknown genus id.959	MR Egger	125	0.108(-0.025,0.241)	0.113	-0.009(0.056)	126.617(0.640)	119.602(0.595)	6.32e-230
Type 2 diabetes	unknown genus id.959	Weighted median	125	0.043(-0.047,0.133)	0.344
Type 2 diabetes	unknown genus id.959	IVW	125	-0.009(-0.067,0.049)	0.757
Type 2 diabetes	unknown genus id.1868	MR Egger	125	0.007(-0.084,0.098)	0.876	0.001(0.728)	129.859(0.583)	121.051(0.558)	3.82e-226
Type 2 diabetes	unknown genus id.1868	Weighted median	125	0.001(-0.075,0.076)	0.988
Type 2 diabetes	unknown genus id.1868	IVW	125	0.022(-0.018,0.061)	0.281
Type 2 diabetes	unknown genus id.2001	MR Egger	125	0.027(-0.065,0.119)	0.564	-0.001(0.725)	121.996(0.744)	115.409(0.697)	6.64e-232
Type 2 diabetes	unknown genus id.2001	Weighted median	125	0.039(-0.034,0.113)	0.294
Type 2 diabetes	unknown genus id.2001	IVW	125	0.012(-0.028,0.052)	0.551
Type 2 diabetes	unknown genus id.2041	MR Egger	125	0.076(-0.033,0.184)	0.177	-0.004(0.264)	157.968(0.092)	137.378(0.194)	1.65e-212
Type 2 diabetes	unknown genus id.2041	Weighted median	125	0.098(0.019,0.177)	0.015
Type 2 diabetes	unknown genus id.2041	IVW	125	0.019(-0.028,0.067)	0.424
Type 2 diabetes	unknown genus id.2071	MR Egger	125	0.036(-0.05,0.122)	0.417	-0.002(0.464)	139.545(0.349)	134.156(0.251)	6.5e-223
Type 2 diabetes	unknown genus id.2071	Weighted median	125	0.022(-0.045,0.089)	0.519
Type 2 diabetes	unknown genus id.2071	IVW	125	0.007(-0.031,0.044)	0.724
Type 2 diabetes	unknown genus id.2755	MR Egger	125	-0.026(-0.139,0.086)	0.647	0(0.930)	164.472(0.027)	154.415(0.033)	2.15e-209
Type 2 diabetes	unknown genus id.2755	Weighted median	125	-0.012(-0.083,0.059)	0.747
Type 2 diabetes	unknown genus id.2755	IVW	125	-0.022(-0.071,0.027)	0.382
Type 2 diabetes	unknown genus id.1000000073	MR Egger	125	0.064(-0.035,0.163)	0.205	-0.005(0.148)	156.097(0.105)	150.189(0.055)	1.03e-213
Type 2 diabetes	unknown genus id.1000000073	Weighted median	125	0.033(-0.037,0.104)	0.351
Type 2 diabetes	unknown genus id.1000000073	IVW	125	-0.002(-0.045,0.041)	0.934
Type 2 diabetes	unknown genus id.1000001215	MR Egger	125	-0.023(-0.144,0.097)	0.704	0.004(0.405)	122.05(0.768)	110.976(0.793)	1.34e-232
Type 2 diabetes	unknown genus id.1000001215	Weighted median	125	-0.041(-0.14,0.058)	0.413
Type 2 diabetes	unknown genus id.1000001215	IVW	125	0.023(-0.03,0.075)	0.396
Type 2 diabetes	unknown genus id.1000005472	MR Egger	125	0.043(-0.055,0.141)	0.388	0(0.983)	149.837(0.159)	142.633(0.121)	1.29e-214
Type 2 diabetes	unknown genus id.1000005472	Weighted median	125	0.011(-0.06,0.081)	0.77
Type 2 diabetes	unknown genus id.1000005472	IVW	125	0.042(0,0.085)	0.051
Type 2 diabetes	unknown genus id.1000005479	MR Egger	125	0.019(-0.094,0.131)	0.748	-0.001(0.839)	159.513(0.072)	144.442(0.101)	3.64e-211
Type 2 diabetes	unknown genus id.1000005479	Weighted median	125	0.03(-0.067,0.128)	0.541
Type 2 diabetes	unknown genus id.1000005479	IVW	125	0.008(-0.041,0.057)	0.748
Type 2 diabetes	unknown genus id.1000006162	MR Egger	125	-0.038(-0.173,0.097)	0.584	0.002(0.613)	144.036(0.271)	134.889(0.238)	3.62e-220
Type 2 diabetes	unknown genus id.1000006162	Weighted median	125	-0.042(-0.143,0.06)	0.422
Type 2 diabetes	unknown genus id.1000006162	IVW	125	-0.006(-0.065,0.052)	0.833

## Sheet: Gut microbiota on T2D
Exposure	Outcome	Method	NSNP	Beta (95%CI)	P	Directional pleiotropy		Cochrane's Q-statistic(P)	Steiger P
						Egger intercept(P)	MR PRESSO RSSobs(P)
class Actinobacteria id.419	Type 2 diabetes	MR Egger	10	-0.052(-0.515,0.411)	0.831	0.004(0.761)	8.177(0.804)	6.665(0.672)	3.86e-41
class Actinobacteria id.419	Type 2 diabetes	Weighted median	10	-0.004(-0.126,0.118)	0.949
class Actinobacteria id.419	Type 2 diabetes	IVW	10	0.021(-0.074,0.116)	0.667
class Alphaproteobacteria id.2379	Type 2 diabetes	MR Egger	4	-0.612(-1.402,0.179)	0.269	0.058(0.25)	18.352(0.04)	8.81(0.032)	2.18e-21
class Alphaproteobacteria id.2379	Type 2 diabetes	Weighted median	4	-0.04(-0.189,0.108)	0.594
class Alphaproteobacteria id.2379	Type 2 diabetes	IVW	4	0.022(-0.176,0.221)	0.825
class Bacilli id.1673	Type 2 diabetes	MR Egger	11	0.154(-0.112,0.42)	0.286	-0.013(0.231)	18.112(0.247)	14.914(0.135)	1.76e-42
class Bacilli id.1673	Type 2 diabetes	Weighted median	11	-0.001(-0.119,0.117)	0.989
class Bacilli id.1673	Type 2 diabetes	IVW	11	-0.007(-0.111,0.097)	0.891
class Bacteroidia id.912	Type 2 diabetes	MR Egger	10	-0.194(-0.458,0.071)	0.19	0.009(0.419)	21.262(0.099)	16.014(0.067)	2.41e-36
class Bacteroidia id.912	Type 2 diabetes	Weighted median	10	-0.14(-0.264,-0.015)	0.028
class Bacteroidia id.912	Type 2 diabetes	IVW	10	-0.091(-0.208,0.027)	0.13
class Betaproteobacteria id.2867	Type 2 diabetes	MR Egger	9	0.341(-0.503,1.186)	0.454	-0.022(0.417)	33.923(0.003)	25.655(0.001)	3.67e-28
class Betaproteobacteria id.2867	Type 2 diabetes	Weighted median	9	-0.098(-0.269,0.074)	0.263
class Betaproteobacteria id.2867	Type 2 diabetes	IVW	9	-0.021(-0.205,0.162)	0.821
class Clostridia id.1859	Type 2 diabetes	MR Egger	8	0.45(-0.487,1.387)	0.383	-0.029(0.345)	15.712(0.304)	8.737(0.272)	2.04e-37
class Clostridia id.1859	Type 2 diabetes	Weighted median	8	0.018(-0.136,0.173)	0.816
class Clostridia id.1859	Type 2 diabetes	IVW	8	-0.036(-0.164,0.092)	0.582
class Coriobacteriia id.809	Type 2 diabetes	MR Egger	9	0.077(-0.334,0.489)	0.724	-0.003(0.855)	3.958(0.98)	2.968(0.936)	1.42e-37
class Coriobacteriia id.809	Type 2 diabetes	Weighted median	9	0.03(-0.107,0.166)	0.668
class Coriobacteriia id.809	Type 2 diabetes	IVW	9	0.039(-0.066,0.144)	0.47
class Deltaproteobacteria id.3087	Type 2 diabetes	MR Egger	10	0.117(-0.232,0.466)	0.529	-0.003(0.821)	22.855(0.029)	18.786(0.027)	2.99e-29
class Deltaproteobacteria id.3087	Type 2 diabetes	Weighted median	10	0.116(-0.011,0.243)	0.074
class Deltaproteobacteria id.3087	Type 2 diabetes	IVW	10	0.078(-0.043,0.2)	0.206
class Erysipelotrichia id.2147	Type 2 diabetes	MR Egger	7	0.366(-0.956,1.689)	0.611	-0.028(0.5)	24.966(0.017)	18.01(0.006)	6.08e-20
class Erysipelotrichia id.2147	Type 2 diabetes	Weighted median	7	-0.122(-0.298,0.055)	0.176
class Erysipelotrichia id.2147	Type 2 diabetes	IVW	7	-0.118(-0.324,0.087)	0.259
class Gammaproteobacteria id.3303	Type 2 diabetes	MR Egger	4	-0.545(-2.937,1.847)	0.699	0.034(0.726)	21.394(0.034)	8.625(0.035)	7.59e-15
class Gammaproteobacteria id.3303	Type 2 diabetes	Weighted median	4	-0.028(-0.22,0.165)	0.777
class Gammaproteobacteria id.3303	Type 2 diabetes	IVW	4	-0.056(-0.31,0.197)	0.663
class Melainabacteria id.1589	Type 2 diabetes	MR Egger	6	-0.039(-0.276,0.197)	0.762	0.005(0.742)	4.854(0.878)	2.172(0.825)	1.53e-33
class Melainabacteria id.1589	Type 2 diabetes	Weighted median	6	0.003(-0.085,0.091)	0.941
class Melainabacteria id.1589	Type 2 diabetes	IVW	6	0.001(-0.069,0.072)	0.967
class Methanobacteria id.119	Type 2 diabetes	MR Egger	5	-0.339(-0.566,-0.112)	0.061	0.059(0.064)	15.027(0.094)	10.21(0.037)	4.42e-23
class Methanobacteria id.119	Type 2 diabetes	Weighted median	5	-0.022(-0.108,0.064)	0.614
class Methanobacteria id.119	Type 2 diabetes	IVW	5	-0.019(-0.113,0.075)	0.696
class Mollicutes id.3920	Type 2 diabetes	MR Egger	8	-0.282(-0.901,0.338)	0.407	0.018(0.497)	5.395(0.758)	4.216(0.755)	3.3e-27
class Mollicutes id.3920	Type 2 diabetes	Weighted median	8	-0.035(-0.153,0.083)	0.562
class Mollicutes id.3920	Type 2 diabetes	IVW	8	-0.056(-0.146,0.034)	0.224
class Negativicutes id.2164	Type 2 diabetes	MR Egger	6	0.066(-1.145,1.277)	0.92	-0.001(0.988)	9.829(0.329)	7.099(0.213)	7.88e-24
class Negativicutes id.2164	Type 2 diabetes	Weighted median	6	0.084(-0.092,0.261)	0.349
class Negativicutes id.2164	Type 2 diabetes	IVW	6	0.056(-0.098,0.211)	0.473
class Verrucomicrobiae id.4029	Type 2 diabetes	MR Egger	8	-1.393(-2.188,-0.598)	0.014	0.095(0.017)	47.202(<0.001	35.239(0)	4.42e-21
class Verrucomicrobiae id.4029	Type 2 diabetes	Weighted median	8	0.048(-0.095,0.19)	0.513
class Verrucomicrobiae id.4029	Type 2 diabetes	IVW	8	-0.076(-0.27,0.118)	0.444
family Alcaligenaceae id.2875	Type 2 diabetes	MR Egger	9	-0.274(-1.128,0.579)	0.549	0.017(0.539)	32.655(0.013)	23.926(0.002)	1.93e-38
family Alcaligenaceae id.2875	Type 2 diabetes	Weighted median	9	-0.042(-0.201,0.116)	0.599
family Alcaligenaceae id.2875	Type 2 diabetes	IVW	9	0(-0.174,0.175)	0.996
family Bacteroidaceae id.917	Type 2 diabetes	MR Egger	5	0.151(-0.524,0.827)	0.691	-0.013(0.611)	1.127(0.994)	0.515(0.972)	1.64e-27
family Bacteroidaceae id.917	Type 2 diabetes	Weighted median	5	-0.042(-0.204,0.12)	0.609
family Bacteroidaceae id.917	Type 2 diabetes	IVW	5	-0.04(-0.173,0.093)	0.557
family Bacteroidales S24 7group id.11173	Type 2 diabetes	MR Egger	6	-0.032(-0.379,0.316)	0.867	0.004(0.844)	6.845(0.641)	3.192(0.67)	2.66e-28
family Bacteroidales S24 7group id.11173	Type 2 diabetes	Weighted median	6	0.021(-0.08,0.122)	0.677
family Bacteroidales S24 7group id.11173	Type 2 diabetes	IVW	6	0.005(-0.078,0.087)	0.914
family Bifidobacteriaceae id.433	Type 2 diabetes	MR Egger	8	-0.835(-1.551,-0.119)	0.062	0.048(0.075)	11.562(0.555)	6.803(0.45)	2.62e-40
family Bifidobacteriaceae id.433	Type 2 diabetes	Weighted median	8	-0.031(-0.157,0.094)	0.624
family Bifidobacteriaceae id.433	Type 2 diabetes	IVW	8	-0.058(-0.159,0.042)	0.253
family Clostridiaceae1 id.1869	Type 2 diabetes	MR Egger	7	-0.094(-0.415,0.228)	0.593	0.005(0.733)	11.118(0.325)	8.115(0.23)	1.3e-24
family Clostridiaceae1 id.1869	Type 2 diabetes	Weighted median	7	-0.097(-0.23,0.037)	0.156
family Clostridiaceae1 id.1869	Type 2 diabetes	IVW	7	-0.039(-0.154,0.076)	0.508
family Clostridiales vadin BB60 group id.11286	Type 2 diabetes	MR Egger	14	0.064(-0.167,0.295)	0.597	-0.003(0.749)	26.975(0.081)	22.224(0.052)	1.44e-49
family Clostridiales vadin BB60 group id.11286	Type 2 diabetes	Weighted median	14	0.058(-0.038,0.154)	0.237
family Clostridiales vadin BB60 group id.11286	Type 2 diabetes	IVW	14	0.028(-0.051,0.107)	0.491
family Coriobacteriaceae id.811	Type 2 diabetes	MR Egger	9	0.077(-0.334,0.489)	0.724	-0.003(0.855)	3.958(0.977)	2.968(0.936)	1.42e-37
family Coriobacteriaceae id.811	Type 2 diabetes	Weighted median	9	0.03(-0.107,0.167)	0.67
family Coriobacteriaceae id.811	Type 2 diabetes	IVW	9	0.039(-0.066,0.144)	0.47
family Defluviitaleaceae id.1924	Type 2 diabetes	MR Egger	6	0.012(-0.363,0.387)	0.953	0.001(0.964)	7.809(0.455)	5.74(0.332)	6.26e-23
family Defluviitaleaceae id.1924	Type 2 diabetes	Weighted median	6	-0.018(-0.131,0.094)	0.747
family Defluviitaleaceae id.1924	Type 2 diabetes	IVW	6	0.021(-0.075,0.117)	0.67
family Desulfovibrionaceae id.3169	Type 2 diabetes	MR Egger	8	0.13(-0.256,0.516)	0.535	-0.004(0.775)	22.328(0.03)	17.796(0.013)	7.63e-27
family Desulfovibrionaceae id.3169	Type 2 diabetes	Weighted median	8	0.118(-0.013,0.249)	0.077
family Desulfovibrionaceae id.3169	Type 2 diabetes	IVW	8	0.076(-0.07,0.221)	0.307
family Enterobacteriaceae id.3469	Type 2 diabetes	MR Egger	4	-0.019(-0.827,0.788)	0.967	0.001(0.968)	4.031(0.736)	1.453(0.693)	7.51e-21
family Enterobacteriaceae id.3469	Type 2 diabetes	Weighted median	4	0.023(-0.139,0.184)	0.785
family Enterobacteriaceae id.3469	Type 2 diabetes	IVW	4	-0.001(-0.137,0.136)	0.994
family Erysipelotrichaceae id.2149	Type 2 diabetes	MR Egger	7	0.366(-0.956,1.689)	0.611	-0.028(0.5)	24.966(0.014)	18.01(0.006)	6.08e-20
family Erysipelotrichaceae id.2149	Type 2 diabetes	Weighted median	7	-0.122(-0.307,0.064)	0.198
family Erysipelotrichaceae id.2149	Type 2 diabetes	IVW	7	-0.118(-0.324,0.087)	0.259
family Family XI id.1936	Type 2 diabetes	MR Egger	7	0.26(-0.336,0.856)	0.432	-0.033(0.437)	19.391(0.045)	13.465(0.036)	6.75e-25
family Family XI id.1936	Type 2 diabetes	Weighted median	7	-0.03(-0.105,0.045)	0.438
family Family XI id.1936	Type 2 diabetes	IVW	7	0.005(-0.068,0.078)	0.893
family Family XIII id.1957	Type 2 diabetes	MR Egger	4	-0.059(-1.116,0.997)	0.923	0.003(0.94)	3.416(0.691)	1.329(0.722)	7.64e-18
family Family XIII id.1957	Type 2 diabetes	Weighted median	4	0.007(-0.162,0.175)	0.937
family Family XIII id.1957	Type 2 diabetes	IVW	4	-0.014(-0.164,0.137)	0.86
family Lachnospiraceae id.1987	Type 2 diabetes	MR Egger	11	-0.05(-0.696,0.597)	0.884	0.007(0.719)	65.498(<0.001	53.476(0)	1.68e-29
family Lachnospiraceae id.1987	Type 2 diabetes	Weighted median	11	-0.005(-0.146,0.136)	0.94
family Lachnospiraceae id.1987	Type 2 diabetes	IVW	11	0.066(-0.145,0.276)	0.541
family Lactobacillaceae id.1836	Type 2 diabetes	MR Egger	6	-0.01(-0.266,0.247)	0.945	0.005(0.735)	7.687(0.553)	4.208(0.52)	7.98e-28
family Lactobacillaceae id.1836	Type 2 diabetes	Weighted median	6	0.025(-0.073,0.123)	0.617
family Lactobacillaceae id.1836	Type 2 diabetes	IVW	6	0.036(-0.041,0.113)	0.363
family Methanobacteriaceae id.121	Type 2 diabetes	MR Egger	5	-0.339(-0.566,-0.112)	0.061	0.059(0.064)	15.027(0.113)	10.21(0.037)	4.42e-23
family Methanobacteriaceae id.121	Type 2 diabetes	Weighted median	5	-0.022(-0.11,0.066)	0.622
family Methanobacteriaceae id.121	Type 2 diabetes	IVW	5	-0.019(-0.113,0.075)	0.696
family Oxalobacteraceae id.2966	Type 2 diabetes	MR Egger	10	-0.089(-0.315,0.136)	0.459	0.008(0.624)	11.74(0.381)	9.605(0.383)	1.11e-34
family Oxalobacteraceae id.2966	Type 2 diabetes	Weighted median	10	-0.027(-0.098,0.045)	0.465
family Oxalobacteraceae id.2966	Type 2 diabetes	IVW	10	-0.033(-0.085,0.02)	0.224
family Pasteurellaceae id.3689	Type 2 diabetes	MR Egger	6	-0.002(-0.39,0.386)	0.992	0(0.995)	19.872(0.099)	10.98(0.052)	2.89e-34
family Pasteurellaceae id.3689	Type 2 diabetes	Weighted median	6	0.028(-0.092,0.147)	0.65
family Pasteurellaceae id.3689	Type 2 diabetes	IVW	6	-0.001(-0.131,0.129)	0.99
family Peptostreptococcaceae id.2042	Type 2 diabetes	MR Egger	7	-0.128(-0.382,0.127)	0.371	0.016(0.224)	27.626(0.014)	17.237(0.008)	2.42e-27
family Peptostreptococcaceae id.2042	Type 2 diabetes	Weighted median	7	0.171(0.028,0.313)	0.019
family Peptostreptococcaceae id.2042	Type 2 diabetes	IVW	7	0.027(-0.115,0.168)	0.711
family Porphyromonadaceae id.943	Type 2 diabetes	MR Egger	8	-0.03(-0.508,0.449)	0.907	-0.001(0.965)	5.971(0.856)	4.654(0.702)	8.46e-35
family Porphyromonadaceae id.943	Type 2 diabetes	Weighted median	8	0.004(-0.142,0.15)	0.96
family Porphyromonadaceae id.943	Type 2 diabetes	IVW	8	-0.041(-0.154,0.073)	0.482
family Prevotellaceae id.960	Type 2 diabetes	MR Egger	13	0.043(-0.213,0.3)	0.746	-0.002(0.854)	14.789(0.53)	8.405(0.753)	6.49e-52
family Prevotellaceae id.960	Type 2 diabetes	Weighted median	13	0.017(-0.077,0.111)	0.719
family Prevotellaceae id.960	Type 2 diabetes	IVW	13	0.02(-0.055,0.095)	0.602
family Rhodospirillaceae id.2717	Type 2 diabetes	MR Egger	12	-0.436(-0.992,0.12)	0.155	0.04(0.166)	30.924(0.014)	23.169(0.017)	2.67e-41
family Rhodospirillaceae id.2717	Type 2 diabetes	Weighted median	12	-0.024(-0.121,0.073)	0.632
family Rhodospirillaceae id.2717	Type 2 diabetes	IVW	12	-0.018(-0.109,0.074)	0.704
family Rikenellaceae id.967	Type 2 diabetes	MR Egger	14	-0.104(-0.342,0.134)	0.408	0.007(0.415)	13.732(0.547)	11.947(0.532)	2.33e-47
family Rikenellaceae id.967	Type 2 diabetes	Weighted median	14	-0.048(-0.16,0.063)	0.396
family Rikenellaceae id.967	Type 2 diabetes	IVW	14	-0.008(-0.088,0.073)	0.852
family Ruminococcaceae id.2050	Type 2 diabetes	MR Egger	5	-0.098(-0.419,0.222)	0.589	0.014(0.307)	5.461(0.602)	3.91(0.418)	2.49e-20
family Ruminococcaceae id.2050	Type 2 diabetes	Weighted median	5	0.011(-0.155,0.177)	0.9
family Ruminococcaceae id.2050	Type 2 diabetes	IVW	5	0.085(-0.044,0.214)	0.196
family Streptococcaceae id.1850	Type 2 diabetes	MR Egger	13	0.122(-0.218,0.462)	0.497	-0.002(0.867)	18.677(0.269)	13.621(0.326)	1.25e-44
family Streptococcaceae id.1850	Type 2 diabetes	Weighted median	13	0.087(-0.029,0.203)	0.143
family Streptococcaceae id.1850	Type 2 diabetes	IVW	13	0.093(0.006,0.18)	0.035
family Veillonellaceae id.2172	Type 2 diabetes	MR Egger	14	0.168(-0.033,0.37)	0.127	-0.009(0.212)	12.106(0.795)	9.53(0.732)	1.17e-52
family Veillonellaceae id.2172	Type 2 diabetes	Weighted median	14	-0.008(-0.106,0.089)	0.865
family Veillonellaceae id.2172	Type 2 diabetes	IVW	14	0.042(-0.031,0.115)	0.256
family Verrucomicrobiaceae id.4036	Type 2 diabetes	MR Egger	8	-1.395(-2.189,-0.601)	0.014	0.095(0.016)	47.196(<0.001	35.238(0)	4.48e-21
family Verrucomicrobiaceae id.4036	Type 2 diabetes	Weighted median	8	0.047(-0.1,0.195)	0.529
family Verrucomicrobiaceae id.4036	Type 2 diabetes	IVW	8	-0.076(-0.27,0.118)	0.444
family Victivallaceae id.2255	Type 2 diabetes	MR Egger	6	-0.067(-0.438,0.305)	0.744	0.005(0.85)	13.472(0.167)	6.324(0.276)	6.95e-28
family Victivallaceae id.2255	Type 2 diabetes	Weighted median	6	-0.041(-0.117,0.036)	0.296
family Victivallaceae id.2255	Type 2 diabetes	IVW	6	-0.029(-0.092,0.034)	0.369
genus Actinomyces id.423	Type 2 diabetes	MR Egger	5	0.289(-0.185,0.763)	0.318	-0.016(0.514)	3.149(0.837)	2.163(0.706)	4.13e-18
genus Actinomyces id.423	Type 2 diabetes	Weighted median	5	0.113(-0.008,0.234)	0.067
genus Actinomyces id.423	Type 2 diabetes	IVW	5	0.114(0.023,0.205)	0.014
genus Adlercreutzia id.812	Type 2 diabetes	MR Egger	6	-0.223(-0.688,0.242)	0.401	0.021(0.391)	12.973(0.204)	7.467(0.188)	1.83e-26
genus Adlercreutzia id.812	Type 2 diabetes	Weighted median	6	-0.002(-0.118,0.113)	0.969
genus Adlercreutzia id.812	Type 2 diabetes	IVW	6	-0.001(-0.107,0.106)	0.989
genus Akkermansia id.4037	Type 2 diabetes	MR Egger	8	-1.385(-2.166,-0.605)	0.013	0.094(0.016)	47.189(<0.001	35.202(0)	4.28e-21
genus Akkermansia id.4037	Type 2 diabetes	Weighted median	8	0.046(-0.092,0.185)	0.512
genus Akkermansia id.4037	Type 2 diabetes	IVW	8	-0.076(-0.271,0.118)	0.441
genus Alistipes id.968	Type 2 diabetes	MR Egger	13	0.075(-0.503,0.653)	0.804	-0.006(0.745)	21.352(0.111)	18.218(0.109)	2.57e-39
genus Alistipes id.968	Type 2 diabetes	Weighted median	13	-0.022(-0.152,0.107)	0.738
genus Alistipes id.968	Type 2 diabetes	IVW	13	-0.021(-0.131,0.088)	0.702
genus Allisonella id.2174	Type 2 diabetes	MR Egger	6	-0.262(-0.746,0.222)	0.348	0.037(0.346)	15.857(0.103)	11.951(0.035)	7.95e-23
genus Allisonella id.2174	Type 2 diabetes	Weighted median	6	-0.023(-0.09,0.043)	0.489
genus Allisonella id.2174	Type 2 diabetes	IVW	6	-0.002(-0.084,0.079)	0.957
genus Alloprevotella id.961	Type 2 diabetes	MR Egger	5	0.173(-0.422,0.768)	0.608	-0.022(0.63)	4.346(0.745)	1.327(0.857)	1.1e-20
genus Alloprevotella id.961	Type 2 diabetes	Weighted median	5	0.002(-0.072,0.075)	0.963
genus Alloprevotella id.961	Type 2 diabetes	IVW	5	0.011(-0.046,0.069)	0.698
genus Anaerofilum id.2053	Type 2 diabetes	MR Egger	8	0.079(-0.288,0.446)	0.688	-0.01(0.651)	5.515(0.753)	4.167(0.76)	7.38e-29
genus Anaerofilum id.2053	Type 2 diabetes	Weighted median	8	-0.024(-0.095,0.046)	0.497
genus Anaerofilum id.2053	Type 2 diabetes	IVW	8	-0.009(-0.067,0.048)	0.758
genus Anaerostipes id.1991	Type 2 diabetes	MR Egger	9	-0.347(-0.746,0.052)	0.132	0.025(0.097)	9.433(0.502)	7.549(0.479)	8.86e-31
genus Anaerostipes id.1991	Type 2 diabetes	Weighted median	9	0.089(-0.049,0.226)	0.205
genus Anaerostipes id.1991	Type 2 diabetes	IVW	9	0.03(-0.07,0.129)	0.555
genus Anaerotruncus id.2054	Type 2 diabetes	MR Egger	9	0.025(-0.783,0.832)	0.954	-0.002(0.926)	11.474(0.409)	8.28(0.407)	8.24e-33
genus Anaerotruncus id.2054	Type 2 diabetes	Weighted median	9	0.012(-0.13,0.154)	0.866
genus Anaerotruncus id.2054	Type 2 diabetes	IVW	9	-0.015(-0.116,0.087)	0.779
genus Bacteroides id.918	Type 2 diabetes	MR Egger	5	0.151(-0.524,0.827)	0.691	-0.013(0.611)	1.127(0.989)	0.515(0.972)	1.64e-27
genus Bacteroides id.918	Type 2 diabetes	Weighted median	5	-0.042(-0.204,0.119)	0.608
genus Bacteroides id.918	Type 2 diabetes	IVW	5	-0.04(-0.173,0.093)	0.557
genus Barnesiella id.944	Type 2 diabetes	MR Egger	7	-0.088(-0.48,0.305)	0.681	0.004(0.807)	14.452(0.219)	8.46(0.206)	5.74e-28
genus Barnesiella id.944	Type 2 diabetes	Weighted median	7	-0.016(-0.154,0.121)	0.815
genus Barnesiella id.944	Type 2 diabetes	IVW	7	-0.039(-0.157,0.08)	0.521
genus Bifidobacterium id.436	Type 2 diabetes	MR Egger	8	0.115(-0.892,1.122)	0.83	-0.009(0.787)	4.708(0.925)	3.063(0.879)	9.68e-36
genus Bifidobacterium id.436	Type 2 diabetes	Weighted median	8	-0.053(-0.179,0.073)	0.409
genus Bifidobacterium id.436	Type 2 diabetes	IVW	8	-0.029(-0.13,0.072)	0.572
genus Bilophila id.3170	Type 2 diabetes	MR Egger	7	-0.149(-1.113,0.815)	0.774	0.018(0.639)	13.712(0.183)	9.491(0.148)	1.88e-24
genus Bilophila id.3170	Type 2 diabetes	Weighted median	7	0.054(-0.09,0.198)	0.465
genus Bilophila id.3170	Type 2 diabetes	IVW	7	0.094(-0.036,0.224)	0.157
genus Butyricicoccus id.2055	Type 2 diabetes	MR Egger	5	-0.231(-0.451,-0.012)	0.131	0.034(0.053)	29.765(0.047)	15.394(0.004)	7.05e-17
genus Butyricicoccus id.2055	Type 2 diabetes	Weighted median	5	-0.083(-0.242,0.076)	0.305
genus Butyricicoccus id.2055	Type 2 diabetes	IVW	5	0.063(-0.143,0.27)	0.548
genus Butyricimonas id.945	Type 2 diabetes	MR Egger	7	-0.001(-0.339,0.337)	0.996	0.001(0.921)	10.178(0.371)	7.274(0.296)	2.6e-27
genus Butyricimonas id.945	Type 2 diabetes	Weighted median	7	-0.002(-0.125,0.12)	0.971
genus Butyricimonas id.945	Type 2 diabetes	IVW	7	0.016(-0.08,0.113)	0.74
genus Butyrivibrio id.1993	Type 2 diabetes	MR Egger	8	-0.059(-0.693,0.575)	0.861	0.009(0.841)	21.463(0.048)	16.666(0.02)	1.42e-27
genus Butyrivibrio id.1993	Type 2 diabetes	Weighted median	8	0.024(-0.045,0.094)	0.489
genus Butyrivibrio id.1993	Type 2 diabetes	IVW	8	0.008(-0.066,0.082)	0.83
genus Candidatus Soleaferrea id.11350	Type 2 diabetes	MR Egger	8	0.561(-0.353,1.474)	0.274	-0.045(0.335)	30.619(0.009)	12.754(0.078)	8.77e-29
genus Candidatus Soleaferrea id.11350	Type 2 diabetes	Weighted median	8	0.053(-0.036,0.142)	0.243
genus Candidatus Soleaferrea id.11350	Type 2 diabetes	IVW	8	0.075(-0.012,0.161)	0.09
genus Catenibacterium id.2153	Type 2 diabetes	MR Egger	4	-0.722(-1.563,0.119)	0.235	0.097(0.222)	7.108(0.321)	3.939(0.268)	1.11e-13
genus Catenibacterium id.2153	Type 2 diabetes	Weighted median	4	0.007(-0.077,0.092)	0.866
genus Catenibacterium id.2153	Type 2 diabetes	IVW	4	0.027(-0.049,0.103)	0.485
genus Christensenellaceae R 7group id.11283	Type 2 diabetes	MR Egger	5	-0.151(-0.517,0.215)	0.478	0.002(0.901)	0.946(0.99)	0.6(0.963)	5.21e-21
genus Christensenellaceae R 7group id.11283	Type 2 diabetes	Weighted median	5	-0.138(-0.307,0.03)	0.107
genus Christensenellaceae R 7group id.11283	Type 2 diabetes	IVW	5	-0.128(-0.263,0.007)	0.064
genus Clostridium innocuum group id.14397	Type 2 diabetes	MR Egger	5	-0.116(-0.823,0.592)	0.77	0.014(0.753)	16.079(0.079)	5.353(0.253)	3.44e-21
genus Clostridium innocuum group id.14397	Type 2 diabetes	Weighted median	5	-0.033(-0.126,0.06)	0.488
genus Clostridium innocuum group id.14397	Type 2 diabetes	IVW	5	0.008(-0.07,0.085)	0.845
genus Clostridium sensustricto1 id.1873	Type 2 diabetes	MR Egger	3	-0.367(-1.047,0.314)	0.483	0.051(0.441)	15.728(0.12)	7.381(0.025)	2.35e-15
genus Clostridium sensustricto1 id.1873	Type 2 diabetes	Weighted median	3	0.014(-0.155,0.182)	0.873
genus Clostridium sensustricto1 id.1873	Type 2 diabetes	IVW	3	0.025(-0.235,0.285)	0.85
genus Collinsella id.815	Type 2 diabetes	MR Egger	7	-0.26(-0.792,0.272)	0.382	0.018(0.355)	25.292(0.025)	8.236(0.221)	1.15e-28
genus Collinsella id.815	Type 2 diabetes	Weighted median	7	-0.096(-0.247,0.055)	0.211
genus Collinsella id.815	Type 2 diabetes	IVW	7	0.009(-0.116,0.134)	0.891
genus Coprobacter id.949	Type 2 diabetes	MR Egger	5	-0.078(-0.298,0.143)	0.539	0.012(0.448)	7.324(0.52)	3.042(0.551)	1.48e-23
genus Coprobacter id.949	Type 2 diabetes	Weighted median	5	-0.018(-0.118,0.082)	0.723
genus Coprobacter id.949	Type 2 diabetes	IVW	5	0.014(-0.063,0.091)	0.723
genus Coprococcus1 id.11301	Type 2 diabetes	MR Egger	7	-0.085(-0.572,0.401)	0.745	0.001(0.955)	26.049(0.008)	10.764(0.096)	3.18e-27
genus Coprococcus1 id.11301	Type 2 diabetes	Weighted median	7	-0.09(-0.232,0.052)	0.215
genus Coprococcus1 id.11301	Type 2 diabetes	IVW	7	-0.071(-0.211,0.068)	0.317
genus Coprococcus2 id.11302	Type 2 diabetes	MR Egger	7	0.135(-0.432,0.702)	0.661	-0.006(0.792)	8.941(0.653)	5.11(0.53)	6.86e-32
genus Coprococcus2 id.11302	Type 2 diabetes	Weighted median	7	0.041(-0.085,0.167)	0.525
genus Coprococcus2 id.11302	Type 2 diabetes	IVW	7	0.055(-0.04,0.15)	0.254
genus Coprococcus3 id.11303	Type 2 diabetes	MR Egger	5	0.521(-0.894,1.937)	0.523	-0.026(0.566)	9.484(0.296)	4.701(0.319)	7.46e-21
genus Coprococcus3 id.11303	Type 2 diabetes	Weighted median	5	0.102(-0.073,0.276)	0.253
genus Coprococcus3 id.11303	Type 2 diabetes	IVW	5	0.059(-0.083,0.202)	0.416
genus Defluviitaleaceae UCG011 id.11287	Type 2 diabetes	MR Egger	4	-0.11(-0.542,0.321)	0.666	0.007(0.756)	2.762(0.79)	1.8(0.615)	4.11e-18
genus Defluviitaleaceae UCG011 id.11287	Type 2 diabetes	Weighted median	4	-0.033(-0.158,0.092)	0.607
genus Defluviitaleaceae UCG011 id.11287	Type 2 diabetes	IVW	4	-0.034(-0.141,0.073)	0.531
genus Desulfovibrio id.3173	Type 2 diabetes	MR Egger	5	0.28(-0.123,0.683)	0.266	-0.027(0.266)	6.577(0.487)	4.488(0.344)	2.63e-20
genus Desulfovibrio id.3173	Type 2 diabetes	Weighted median	5	-0.024(-0.166,0.118)	0.736
genus Desulfovibrio id.3173	Type 2 diabetes	IVW	5	0.009(-0.099,0.118)	0.868
genus Dialister id.2183	Type 2 diabetes	MR Egger	9	0.248(-0.416,0.913)	0.488	-0.019(0.457)	20.063(0.081)	12.338(0.137)	2.3e-29
genus Dialister id.2183	Type 2 diabetes	Weighted median	9	-0.069(-0.188,0.05)	0.258
genus Dialister id.2183	Type 2 diabetes	IVW	9	-0.015(-0.122,0.092)	0.782
genus Dorea id.1997	Type 2 diabetes	MR Egger	6	-0.005(-0.345,0.334)	0.977	0.001(0.916)	3.068(0.895)	2.259(0.812)	3.3e-25
genus Dorea id.1997	Type 2 diabetes	Weighted median	6	0.022(-0.12,0.164)	0.762
genus Dorea id.1997	Type 2 diabetes	IVW	6	0.013(-0.106,0.131)	0.831
genus Eggerthella id.819	Type 2 diabetes	MR Egger	6	-0.147(-0.901,0.607)	0.721	0.02(0.634)	8.502(0.354)	5.875(0.319)	7.97e-19
genus Eggerthella id.819	Type 2 diabetes	Weighted median	6	0.007(-0.085,0.099)	0.888
genus Eggerthella id.819	Type 2 diabetes	IVW	6	0.05(-0.027,0.126)	0.201
genus Eisenbergiella id.11304	Type 2 diabetes	MR Egger	10	-0.008(-0.499,0.483)	0.975	-0.002(0.937)	12.596(0.399)	10.315(0.326)	8.17e-35
genus Eisenbergiella id.11304	Type 2 diabetes	Weighted median	10	-0.069(-0.148,0.01)	0.087
genus Eisenbergiella id.11304	Type 2 diabetes	IVW	10	-0.028(-0.089,0.032)	0.36
genus Enterorhabdus id.820	Type 2 diabetes	MR Egger	4	0.472(-0.069,1.012)	0.229	-0.052(0.216)	11.393(0.248)	4.218(0.239)	1.15e-24
genus Enterorhabdus id.820	Type 2 diabetes	Weighted median	4	-0.014(-0.149,0.121)	0.838
genus Enterorhabdus id.820	Type 2 diabetes	IVW	4	-0.012(-0.136,0.112)	0.848
genus Erysipelatoclostridium id.11381	Type 2 diabetes	MR Egger	7	0.062(-0.362,0.485)	0.786	-0.003(0.871)	9.595(0.367)	6.889(0.331)	1.32e-23
genus Erysipelatoclostridium id.11381	Type 2 diabetes	Weighted median	7	0.004(-0.121,0.13)	0.947
genus Erysipelatoclostridium id.11381	Type 2 diabetes	IVW	7	0.026(-0.066,0.118)	0.58
genus Escherichia Shigella id.3504	Type 2 diabetes	MR Egger	5	0.044(-0.822,0.911)	0.927	-0.004(0.897)	14.313(0.166)	5.302(0.258)	2.98e-24
genus Escherichia Shigella id.3504	Type 2 diabetes	Weighted median	5	-0.004(-0.171,0.163)	0.964
genus Escherichia Shigella id.3504	Type 2 diabetes	IVW	5	-0.017(-0.15,0.115)	0.797
genus Eubacterium brachy group id.11296	Type 2 diabetes	MR Egger	6	-0.149(-0.555,0.257)	0.511	0.019(0.468)	6.502(0.497)	4.542(0.474)	5.08e-20
genus Eubacterium brachy group id.11296	Type 2 diabetes	Weighted median	6	0.011(-0.064,0.087)	0.772
genus Eubacterium brachy group id.11296	Type 2 diabetes	IVW	6	0.015(-0.047,0.077)	0.642
genus Eubacterium coprostanoligenes group id.11375	Type 2 diabetes	MR Egger	10	0.321(-0.337,0.98)	0.367	-0.02(0.369)	28.19(0.006)	23.02(0.006)	2.08e-30
genus Eubacterium coprostanoligenes group id.11375	Type 2 diabetes	Weighted median	10	0.013(-0.128,0.153)	0.861
genus Eubacterium coprostanoligenes group id.11375	Type 2 diabetes	IVW	10	0.011(-0.143,0.164)	0.893
genus Eubacterium eligens group id.14372	Type 2 diabetes	MR Egger	3	0.029(-0.634,0.691)	0.946	-0.003(0.913)	2.512(0.725)	1.009(0.604)	2.77e-14
genus Eubacterium eligens group id.14372	Type 2 diabetes	Weighted median	3	-0.062(-0.281,0.156)	0.576
genus Eubacterium eligens group id.14372	Type 2 diabetes	IVW	3	-0.016(-0.187,0.155)	0.853
genus Eubacterium fissicatena group id.14373	Type 2 diabetes	MR Egger	6	0.122(-0.281,0.524)	0.585	-0.013(0.647)	4.466(0.705)	3.153(0.676)	1.15e-20
genus Eubacterium fissicatena group id.14373	Type 2 diabetes	Weighted median	6	0.031(-0.043,0.106)	0.414
genus Eubacterium fissicatena group id.14373	Type 2 diabetes	IVW	6	0.021(-0.039,0.082)	0.485
genus Eubacterium hallii group id.11338	Type 2 diabetes	MR Egger	7	-0.103(-0.635,0.429)	0.72	0.004(0.815)	14.549(0.116)	10.981(0.089)	3.61e-21
genus Eubacterium hallii group id.11338	Type 2 diabetes	Weighted median	7	0.037(-0.114,0.189)	0.63
genus Eubacterium hallii group id.11338	Type 2 diabetes	IVW	7	-0.04(-0.194,0.115)	0.617
genus Eubacterium nodatum group id.11297	Type 2 diabetes	MR Egger	9	-0.258(-0.483,-0.034)	0.059	0.038(0.049)	18.333(0.079)	14.326(0.074)	1.52e-27
genus Eubacterium nodatum group id.11297	Type 2 diabetes	Weighted median	9	-0.004(-0.069,0.062)	0.909
genus Eubacterium nodatum group id.11297	Type 2 diabetes	IVW	9	0.008(-0.052,0.068)	0.799
genus Eubacterium rectale group id.14374	Type 2 diabetes	MR Egger	6	0.023(-0.5,0.546)	0.936	-0.001(0.937)	12.018(0.397)	6.585(0.253)	2.94e-32
genus Eubacterium rectale group id.14374	Type 2 diabetes	Weighted median	6	0.066(-0.087,0.22)	0.397
genus Eubacterium rectale group id.14374	Type 2 diabetes	IVW	6	0.002(-0.139,0.142)	0.981
genus Eubacterium ruminantium group id.11340	Type 2 diabetes	MR Egger	11	-0.083(-0.346,0.179)	0.549	0.008(0.522)	9.783(0.623)	8.127(0.616)	5.48e-36
genus Eubacterium ruminantium group id.11340	Type 2 diabetes	Weighted median	11	-0.001(-0.085,0.083)	0.975
genus Eubacterium ruminantium group id.11340	Type 2 diabetes	IVW	11	0.003(-0.06,0.067)	0.924
genus Eubacterium ventriosum group id.11341	Type 2 diabetes	MR Egger	9	-0.183(-0.931,0.564)	0.645	0.021(0.448)	16.182(0.145)	12.73(0.121)	2.63e-26
genus Eubacterium ventriosum group id.11341	Type 2 diabetes	Weighted median	9	0.1(-0.044,0.245)	0.174
genus Eubacterium ventriosum group id.11341	Type 2 diabetes	IVW	9	0.119(-0.004,0.241)	0.058
genus Eubacterium xylanophilum group id.14375	Type 2 diabetes	MR Egger	4	0.147(-0.216,0.511)	0.51	-0.008(0.643)	5.955(0.563)	1.393(0.707)	2.28e-21
genus Eubacterium xylanophilum group id.14375	Type 2 diabetes	Weighted median	4	0.082(-0.076,0.241)	0.309
genus Eubacterium xylanophilum group id.14375	Type 2 diabetes	IVW	4	0.054(-0.075,0.182)	0.412
genus Faecalibacterium id.2057	Type 2 diabetes	MR Egger	3	-0.027(-0.307,0.253)	0.882	0(0.977)	16.237(0.09)	1.18(0.554)	1.26e-11
genus Faecalibacterium id.2057	Type 2 diabetes	Weighted median	3	0.003(-0.179,0.185)	0.975
genus Faecalibacterium id.2057	Type 2 diabetes	IVW	3	-0.031(-0.181,0.119)	0.686
genus Family XIII AD3011 group id.11293	Type 2 diabetes	MR Egger	6	-0.134(-1.087,0.82)	0.797	0.006(0.876)	11.532(0.275)	7.444(0.19)	4.02e-26
genus Family XIII AD3011 group id.11293	Type 2 diabetes	Weighted median	6	-0.03(-0.178,0.117)	0.687
genus Family XIII AD3011 group id.11293	Type 2 diabetes	IVW	6	-0.054(-0.191,0.083)	0.441
genus Family XIII UCG001 id.11294	Type 2 diabetes	MR Egger	4	-0.078(-0.424,0.269)	0.703	0.02(0.308)	10.068(0.241)	5.465(0.141)	3.27e-12
genus Family XIII UCG001 id.11294	Type 2 diabetes	Weighted median	4	0.069(-0.09,0.228)	0.397
genus Family XIII UCG001 id.11294	Type 2 diabetes	IVW	4	0.141(-0.02,0.302)	0.086
genus Flavonifractor id.2059	Type 2 diabetes	MR Egger	4	0.406(-0.176,0.987)	0.305	-0.035(0.26)	10.955(0.211)	4.124(0.248)	3.43e-20
genus Flavonifractor id.2059	Type 2 diabetes	Weighted median	4	-0.033(-0.175,0.108)	0.645
genus Flavonifractor id.2059	Type 2 diabetes	IVW	4	-0.047(-0.179,0.085)	0.485
genus Fusicatenibacter id.11305	Type 2 diabetes	MR Egger	12	0.065(-0.247,0.377)	0.692	-0.006(0.606)	9.575(0.785)	5.994(0.874)	2.22e-42
genus Fusicatenibacter id.11305	Type 2 diabetes	Weighted median	12	-0.026(-0.142,0.09)	0.664
genus Fusicatenibacter id.11305	Type 2 diabetes	IVW	12	-0.017(-0.103,0.07)	0.708
genus Gordonibacter id.821	Type 2 diabetes	MR Egger	9	0.011(-0.251,0.273)	0.939	0.005(0.81)	12.539(0.355)	10.21(0.251)	2e-31
genus Gordonibacter id.821	Type 2 diabetes	Weighted median	9	0.074(0.01,0.138)	0.023
genus Gordonibacter id.821	Type 2 diabetes	IVW	9	0.043(-0.011,0.097)	0.117
genus Haemophilus id.3698	Type 2 diabetes	MR Egger	4	0.04(-0.738,0.818)	0.929	-0.002(0.968)	22.914(0.03)	12.317(0.006)	1.38e-28
genus Haemophilus id.3698	Type 2 diabetes	Weighted median	4	0.073(-0.063,0.208)	0.293
genus Haemophilus id.3698	Type 2 diabetes	IVW	4	0.023(-0.182,0.227)	0.827
genus Holdemanella id.11393	Type 2 diabetes	MR Egger	4	0.473(0.159,0.787)	0.098	-0.044(0.132)	18.721(0.059)	8.987(0.029)	8.99e-22
genus Holdemanella id.11393	Type 2 diabetes	Weighted median	4	0.03(-0.099,0.16)	0.645
genus Holdemanella id.11393	Type 2 diabetes	IVW	4	0.098(-0.07,0.266)	0.251
genus Holdemania id.2157	Type 2 diabetes	MR Egger	10	0.142(-0.1,0.384)	0.284	-0.015(0.234)	22.891(0.047)	16.981(0.049)	2.42e-33
genus Holdemania id.2157	Type 2 diabetes	Weighted median	10	0.051(-0.046,0.148)	0.305
genus Holdemania id.2157	Type 2 diabetes	IVW	10	-0.007(-0.096,0.082)	0.881
genus Howardella id.2000	Type 2 diabetes	MR Egger	6	0.184(-0.221,0.588)	0.423	-0.028(0.43)	17.872(0.062)	10.887(0.054)	2.37e-21
genus Howardella id.2000	Type 2 diabetes	Weighted median	6	-0.016(-0.096,0.064)	0.693
genus Howardella id.2000	Type 2 diabetes	IVW	6	0.008(-0.079,0.094)	0.866
genus Hungatella id.11306	Type 2 diabetes	MR Egger	4	0.117(-0.312,0.546)	0.646	-0.018(0.594)	2.111(0.803)	1.178(0.758)	1.38e-14
genus Hungatella id.11306	Type 2 diabetes	Weighted median	4	-0.014(-0.104,0.076)	0.763
genus Hungatella id.11306	Type 2 diabetes	IVW	4	-0.018(-0.095,0.059)	0.643
genus Intestinibacter id.11345	Type 2 diabetes	MR Egger	13	-0.127(-0.417,0.163)	0.41	0.009(0.459)	19.137(0.192)	16.358(0.175)	3.63e-41
genus Intestinibacter id.11345	Type 2 diabetes	Weighted median	13	-0.016(-0.114,0.083)	0.757
genus Intestinibacter id.11345	Type 2 diabetes	IVW	13	-0.018(-0.102,0.066)	0.672
genus Intestinimonas id.2062	Type 2 diabetes	MR Egger	9	0.127(-0.202,0.455)	0.474	-0.009(0.572)	25.04(0.04)	18.795(0.016)	7.4e-37
genus Intestinimonas id.2062	Type 2 diabetes	Weighted median	9	0.067(-0.056,0.191)	0.283
genus Intestinimonas id.2062	Type 2 diabetes	IVW	9	0.035(-0.086,0.156)	0.569
genus Lachnoclostridium id.11308	Type 2 diabetes	MR Egger	8	0.524(0.044,1.005)	0.076	-0.019(0.23)	6.42(0.706)	4.971(0.664)	1.16e-23
genus Lachnoclostridium id.11308	Type 2 diabetes	Weighted median	8	0.179(0.03,0.328)	0.019
genus Lachnoclostridium id.11308	Type 2 diabetes	IVW	8	0.206(0.095,0.316)	0
genus Lachnospiraceae FCS020 group id.11314	Type 2 diabetes	MR Egger	8	-0.431(-1.204,0.343)	0.317	0.031(0.249)	20.766(0.064)	13.523(0.06)	2.59e-33
genus Lachnospiraceae FCS020 group id.11314	Type 2 diabetes	Weighted median	8	0.116(-0.032,0.263)	0.124
genus Lachnospiraceae FCS020 group id.11314	Type 2 diabetes	IVW	8	0.066(-0.069,0.201)	0.338
genus Lachnospiraceae NC2004 group id.11316	Type 2 diabetes	MR Egger	7	-0.127(-0.486,0.231)	0.518	0.007(0.754)	9.701(0.4)	6.616(0.358)	1.1e-24
genus Lachnospiraceae NC2004 group id.11316	Type 2 diabetes	Weighted median	7	-0.054(-0.154,0.046)	0.289
genus Lachnospiraceae NC2004 group id.11316	Type 2 diabetes	IVW	7	-0.068(-0.142,0.006)	0.071
genus Lachnospiraceae NK4A136 group id.11319	Type 2 diabetes	MR Egger	13	-0.022(-0.166,0.122)	0.773	0(0.969)	2.061(1)	1.821(1)	5.23e-47
genus Lachnospiraceae NK4A136 group id.11319	Type 2 diabetes	Weighted median	13	-0.027(-0.12,0.067)	0.575
genus Lachnospiraceae NK4A136 group id.11319	Type 2 diabetes	IVW	13	-0.024(-0.096,0.047)	0.507
genus Lachnospiraceae UCG001 id.11321	Type 2 diabetes	MR Egger	8	0.155(-0.56,0.87)	0.686	-0.011(0.729)	16.189(0.219)	11.691(0.111)	3.17e-35
genus Lachnospiraceae UCG001 id.11321	Type 2 diabetes	Weighted median	8	-0.002(-0.116,0.113)	0.978
genus Lachnospiraceae UCG001 id.11321	Type 2 diabetes	IVW	8	0.025(-0.082,0.131)	0.652
genus Lachnospiraceae UCG004 id.11324	Type 2 diabetes	MR Egger	10	-0.006(-0.411,0.398)	0.976	0.004(0.775)	9.445(0.668)	7.87(0.547)	4.32e-36
genus Lachnospiraceae UCG004 id.11324	Type 2 diabetes	Weighted median	10	0.044(-0.071,0.159)	0.453
genus Lachnospiraceae UCG004 id.11324	Type 2 diabetes	IVW	10	0.053(-0.034,0.14)	0.231
genus Lachnospiraceae UCG008 id.11328	Type 2 diabetes	MR Egger	7	-0.161(-1.161,0.839)	0.765	0.014(0.786)	23.97(0.016)	15.354(0.018)	9.99e-27
genus Lachnospiraceae UCG008 id.11328	Type 2 diabetes	Weighted median	7	-0.006(-0.119,0.106)	0.912
genus Lachnospiraceae UCG008 id.11328	Type 2 diabetes	IVW	7	-0.016(-0.129,0.097)	0.782
genus Lachnospiraceae UCG010 id.11330	Type 2 diabetes	MR Egger	7	-0.014(-0.243,0.215)	0.91	0.006(0.511)	11.103(0.322)	3.195(0.784)	4.56e-25
genus Lachnospiraceae UCG010 id.11330	Type 2 diabetes	Weighted median	7	0.04(-0.081,0.161)	0.517
genus Lachnospiraceae UCG010 id.11330	Type 2 diabetes	IVW	7	0.062(-0.031,0.154)	0.19
genus Lactobacillus id.1837	Type 2 diabetes	MR Egger	5	-0.069(-0.442,0.303)	0.739	0.01(0.644)	10.152(0.323)	5.648(0.227)	1.66e-23
genus Lactobacillus id.1837	Type 2 diabetes	Weighted median	5	0.028(-0.087,0.144)	0.632
genus Lactobacillus id.1837	Type 2 diabetes	IVW	5	0.023(-0.077,0.124)	0.65
genus Lactococcus id.1851	Type 2 diabetes	MR Egger	6	-0.15(-0.388,0.088)	0.283	0.025(0.216)	16.481(0.091)	5.439(0.365)	6.25e-27
genus Lactococcus id.1851	Type 2 diabetes	Weighted median	6	0.034(-0.041,0.11)	0.375
genus Lactococcus id.1851	Type 2 diabetes	IVW	6	0.022(-0.043,0.086)	0.508
genus Marvinbryantia id.2005	Type 2 diabetes	MR Egger	7	-0.099(-0.555,0.357)	0.688	0.012(0.591)	11.265(0.284)	8.363(0.213)	1.24e-26
genus Marvinbryantia id.2005	Type 2 diabetes	Weighted median	7	0.036(-0.098,0.171)	0.598
genus Marvinbryantia id.2005	Type 2 diabetes	IVW	7	0.03(-0.082,0.143)	0.601
genus Methanobrevibacter id.123	Type 2 diabetes	MR Egger	5	-0.414(-0.623,-0.206)	0.03	0.068(0.024)	26.249(0.01)	18.885(0.001)	1.21e-19
genus Methanobrevibacter id.123	Type 2 diabetes	Weighted median	5	-0.027(-0.134,0.079)	0.616
genus Methanobrevibacter id.123	Type 2 diabetes	IVW	5	0.017(-0.116,0.15)	0.806
genus Odoribacter id.952	Type 2 diabetes	MR Egger	3	-0.007(-0.478,0.464)	0.982	-0.006(0.777)	1.841(0.799)	1.032(0.597)	6.1e-16
genus Odoribacter id.952	Type 2 diabetes	Weighted median	3	-0.05(-0.242,0.141)	0.605
genus Odoribacter id.952	Type 2 diabetes	IVW	3	-0.089(-0.248,0.069)	0.269
genus Olsenella id.822	Type 2 diabetes	MR Egger	6	0.263(-0.354,0.881)	0.45	-0.03(0.456)	6.6(0.506)	4.657(0.459)	2.55e-20
genus Olsenella id.822	Type 2 diabetes	Weighted median	6	-0.001(-0.077,0.074)	0.971
genus Olsenella id.822	Type 2 diabetes	IVW	6	0.005(-0.055,0.064)	0.879
genus Oscillibacter id.2063	Type 2 diabetes	MR Egger	9	0.132(-0.219,0.484)	0.485	-0.006(0.694)	9.168(0.67)	5.771(0.673)	1.38e-35
genus Oscillibacter id.2063	Type 2 diabetes	Weighted median	9	0.058(-0.035,0.152)	0.22
genus Oscillibacter id.2063	Type 2 diabetes	IVW	9	0.06(-0.013,0.133)	0.105
genus Oscillospira id.2064	Type 2 diabetes	MR Egger	5	-0.089(-1.066,0.888)	0.87	-0.008(0.875)	23.383(0.023)	13.003(0.011)	8e-17
genus Oscillospira id.2064	Type 2 diabetes	Weighted median	5	-0.148(-0.307,0.011)	0.068
genus Oscillospira id.2064	Type 2 diabetes	IVW	5	-0.172(-0.364,0.02)	0.079
genus Oxalobacter id.2978	Type 2 diabetes	MR Egger	9	-0.207(-0.437,0.024)	0.122	0.028(0.145)	6.936(0.779)	5.544(0.698)	1.62e-38
genus Oxalobacter id.2978	Type 2 diabetes	Weighted median	9	-0.023(-0.09,0.044)	0.501
genus Oxalobacter id.2978	Type 2 diabetes	IVW	9	-0.019(-0.069,0.032)	0.468
genus Parabacteroides id.954	Type 2 diabetes	MR Egger	4	-0.271(-1.364,0.823)	0.676	0.024(0.647)	17.372(0.093)	1.709(0.635)	2.04e-24
genus Parabacteroides id.954	Type 2 diabetes	Weighted median	4	0.051(-0.127,0.228)	0.575
genus Parabacteroides id.954	Type 2 diabetes	IVW	4	0.024(-0.127,0.175)	0.752
genus Paraprevotella id.962	Type 2 diabetes	MR Egger	8	-0.14(-0.56,0.28)	0.538	0.016(0.472)	11.122(0.327)	8.408(0.298)	2.44e-27
genus Paraprevotella id.962	Type 2 diabetes	Weighted median	8	0.04(-0.05,0.131)	0.385
genus Paraprevotella id.962	Type 2 diabetes	IVW	8	0.022(-0.055,0.098)	0.578
genus Parasutterella id.2892	Type 2 diabetes	MR Egger	10	0.158(-0.116,0.433)	0.292	-0.009(0.396)	17.895(0.162)	14.799(0.097)	2.64e-35
genus Parasutterella id.2892	Type 2 diabetes	Weighted median	10	0.046(-0.056,0.148)	0.38
genus Parasutterella id.2892	Type 2 diabetes	IVW	10	0.04(-0.052,0.133)	0.395
genus Peptococcus id.2037	Type 2 diabetes	MR Egger	5	0.118(-0.171,0.406)	0.483	-0.012(0.554)	5.972(0.636)	1.909(0.753)	6.73e-26
genus Peptococcus id.2037	Type 2 diabetes	Weighted median	5	0.013(-0.083,0.109)	0.79
genus Peptococcus id.2037	Type 2 diabetes	IVW	5	0.023(-0.052,0.098)	0.546
genus Phascolarctobacterium id.2168	Type 2 diabetes	MR Egger	4	-0.22(-0.949,0.51)	0.615	0.02(0.547)	3.205(0.617)	1.857(0.603)	3.4e-14
genus Phascolarctobacterium id.2168	Type 2 diabetes	Weighted median	4	0.027(-0.118,0.173)	0.713
genus Phascolarctobacterium id.2168	Type 2 diabetes	IVW	4	0.044(-0.082,0.171)	0.495
genus Prevotella7 id.11182	Type 2 diabetes	MR Egger	5	0.042(-0.388,0.472)	0.861	-0.003(0.924)	4.705(0.701)	3.083(0.544)	6.45e-21
genus Prevotella7 id.11182	Type 2 diabetes	Weighted median	5	0.011(-0.071,0.094)	0.793
genus Prevotella7 id.11182	Type 2 diabetes	IVW	5	0.019(-0.043,0.082)	0.543
genus Prevotella9 id.11183	Type 2 diabetes	MR Egger	7	0.053(-0.218,0.323)	0.718	-0.007(0.635)	4.098(0.911)	1.81(0.936)	2.09e-31
genus Prevotella9 id.11183	Type 2 diabetes	Weighted median	7	-0.017(-0.121,0.086)	0.742
genus Prevotella9 id.11183	Type 2 diabetes	IVW	7	-0.014(-0.097,0.069)	0.749
genus Rikenellaceae RC9 gut group id.11191	Type 2 diabetes	MR Egger	7	0.247(-0.052,0.545)	0.166	-0.041(0.13)	8.257(0.54)	6.414(0.378)	7.85e-27
genus Rikenellaceae RC9 gut group id.11191	Type 2 diabetes	Weighted median	7	-0.006(-0.076,0.063)	0.862
genus Rikenellaceae RC9 gut group id.11191	Type 2 diabetes	IVW	7	-0.025(-0.078,0.028)	0.35
genus Romboutsia id.11347	Type 2 diabetes	MR Egger	10	0.227(0.008,0.446)	0.077	-0.027(0.027)	28.274(0.009)	20.847(0.013)	2.81e-29
genus Romboutsia id.11347	Type 2 diabetes	Weighted median	10	-0.058(-0.183,0.067)	0.363
genus Romboutsia id.11347	Type 2 diabetes	IVW	10	-0.047(-0.165,0.071)	0.438
genus Roseburia id.2012	Type 2 diabetes	MR Egger	9	-0.289(-0.723,0.145)	0.233	0.026(0.113)	23.098(0.061)	13.81(0.087)	3.38e-36
genus Roseburia id.2012	Type 2 diabetes	Weighted median	9	0.09(-0.066,0.246)	0.257
genus Roseburia id.2012	Type 2 diabetes	IVW	9	0.096(-0.042,0.233)	0.171
genus Ruminiclostridium5 id.11355	Type 2 diabetes	MR Egger	6	0.194(-0.362,0.749)	0.532	-0.014(0.497)	8.116(0.642)	3.109(0.683)	2.53e-30
genus Ruminiclostridium5 id.11355	Type 2 diabetes	Weighted median	6	0.018(-0.147,0.184)	0.83
genus Ruminiclostridium5 id.11355	Type 2 diabetes	IVW	6	-0.012(-0.143,0.119)	0.859
genus Ruminiclostridium6 id.11356	Type 2 diabetes	MR Egger	9	-0.018(-0.229,0.193)	0.869	0.005(0.639)	8.877(0.629)	5.316(0.723)	1.07e-33
genus Ruminiclostridium6 id.11356	Type 2 diabetes	Weighted median	9	0.023(-0.086,0.132)	0.68
genus Ruminiclostridium6 id.11356	Type 2 diabetes	IVW	9	0.031(-0.049,0.11)	0.453
genus Ruminiclostridium9 id.11357	Type 2 diabetes	MR Egger	8	0.013(-0.475,0.501)	0.96	0.004(0.792)	4.974(0.917)	2.909(0.893)	6.37e-35
genus Ruminiclostridium9 id.11357	Type 2 diabetes	Weighted median	8	0.052(-0.088,0.191)	0.469
genus Ruminiclostridium9 id.11357	Type 2 diabetes	IVW	8	0.08(-0.028,0.188)	0.147
genus Ruminococcaceae NK4A214 group id.11358	Type 2 diabetes	MR Egger	8	-0.253(-0.627,0.12)	0.232	0.013(0.359)	5.722(0.824)	4.507(0.72)	2.43e-31
genus Ruminococcaceae NK4A214 group id.11358	Type 2 diabetes	Weighted median	8	-0.091(-0.219,0.038)	0.166
genus Ruminococcaceae NK4A214 group id.11358	Type 2 diabetes	IVW	8	-0.071(-0.171,0.029)	0.163
genus Ruminococcaceae UCG002 id.11360	Type 2 diabetes	MR Egger	12	-0.237(-0.601,0.127)	0.231	0.012(0.399)	14.394(0.518)	12.181(0.35)	1.35e-44
genus Ruminococcaceae UCG002 id.11360	Type 2 diabetes	Weighted median	12	-0.094(-0.218,0.03)	0.137
genus Ruminococcaceae UCG002 id.11360	Type 2 diabetes	IVW	12	-0.078(-0.168,0.011)	0.087
genus Ruminococcaceae UCG003 id.11361	Type 2 diabetes	MR Egger	9	0.031(-0.268,0.331)	0.843	-0.01(0.401)	4.446(0.949)	3.543(0.896)	2.9e-34
genus Ruminococcaceae UCG003 id.11361	Type 2 diabetes	Weighted median	9	-0.081(-0.199,0.037)	0.181
genus Ruminococcaceae UCG003 id.11361	Type 2 diabetes	IVW	9	-0.099(-0.188,-0.01)	0.029
genus Ruminococcaceae UCG004 id.11362	Type 2 diabetes	MR Egger	8	0.253(-0.31,0.816)	0.412	-0.025(0.332)	19.143(0.066)	12.959(0.073)	3.57e-28
genus Ruminococcaceae UCG004 id.11362	Type 2 diabetes	Weighted median	8	0.008(-0.106,0.122)	0.892
genus Ruminococcaceae UCG004 id.11362	Type 2 diabetes	IVW	8	-0.045(-0.153,0.063)	0.417
genus Ruminococcaceae UCG005 id.11363	Type 2 diabetes	MR Egger	9	0.228(-0.752,1.208)	0.663	-0.008(0.815)	24.149(0.034)	11.139(0.194)	5.29e-34
genus Ruminococcaceae UCG005 id.11363	Type 2 diabetes	Weighted median	9	0.077(-0.069,0.222)	0.303
genus Ruminococcaceae UCG005 id.11363	Type 2 diabetes	IVW	9	0.107(-0.007,0.221)	0.066
genus Ruminococcaceae UCG009 id.11366	Type 2 diabetes	MR Egger	8	0.189(-0.306,0.685)	0.482	-0.017(0.487)	12.127(0.264)	9.5(0.219)	7.87e-26
genus Ruminococcaceae UCG009 id.11366	Type 2 diabetes	Weighted median	8	-0.024(-0.124,0.076)	0.64
genus Ruminococcaceae UCG009 id.11366	Type 2 diabetes	IVW	8	0.005(-0.079,0.088)	0.909
genus Ruminococcaceae UCG010 id.11367	Type 2 diabetes	MR Egger	4	0.428(-1.93,2.785)	0.756	-0.039(0.649)	2.28(0.878)	0.676(0.879)	1.44e-15
genus Ruminococcaceae UCG010 id.11367	Type 2 diabetes	Weighted median	4	-0.195(-0.355,-0.035)	0.017
genus Ruminococcaceae UCG010 id.11367	Type 2 diabetes	IVW	4	-0.208(-0.338,-0.078)	0.002
genus Ruminococcaceae UCG011 id.11368	Type 2 diabetes	MR Egger	6	-0.093(-1.701,1.516)	0.916	0.022(0.843)	142.433(<0.001	97.892(0)	8.56e-10
genus Ruminococcaceae UCG011 id.11368	Type 2 diabetes	Weighted median	6	-0.063(-0.151,0.024)	0.154
genus Ruminococcaceae UCG011 id.11368	Type 2 diabetes	IVW	6	0.078(-0.168,0.325)	0.533
genus Ruminococcaceae UCG013 id.11370	Type 2 diabetes	MR Egger	7	0.227(-0.221,0.676)	0.366	-0.018(0.288)	11.118(0.29)	8.11(0.23)	3.2e-26
genus Ruminococcaceae UCG013 id.11370	Type 2 diabetes	Weighted median	7	-0.037(-0.189,0.114)	0.63
genus Ruminococcaceae UCG013 id.11370	Type 2 diabetes	IVW	7	-0.034(-0.164,0.096)	0.608
genus Ruminococcaceae UCG014 id.11371	Type 2 diabetes	MR Egger	8	-0.017(-0.446,0.412)	0.939	0.001(0.972)	13.504(0.354)	6.91(0.438)	9.47e-35
genus Ruminococcaceae UCG014 id.11371	Type 2 diabetes	Weighted median	8	-0.049(-0.176,0.079)	0.455
genus Ruminococcaceae UCG014 id.11371	Type 2 diabetes	IVW	8	-0.01(-0.107,0.088)	0.847
genus Ruminococcus gauvreauii group id.11342	Type 2 diabetes	MR Egger	9	0.19(-0.649,1.029)	0.67	-0.013(0.646)	23.834(0.038)	17.871(0.022)	5.85e-31
genus Ruminococcus gauvreauii group id.11342	Type 2 diabetes	Weighted median	9	-0.039(-0.17,0.092)	0.556
genus Ruminococcus gauvreauii group id.11342	Type 2 diabetes	IVW	9	-0.012(-0.145,0.12)	0.855
genus Ruminococcus gnavus group id.14376	Type 2 diabetes	MR Egger	8	-0.044(-0.412,0.324)	0.822	0.011(0.565)	7.262(0.605)	5.59(0.588)	4.66e-27
genus Ruminococcus gnavus group id.14376	Type 2 diabetes	Weighted median	8	0.07(-0.02,0.161)	0.126
genus Ruminococcus gnavus group id.14376	Type 2 diabetes	IVW	8	0.068(0.003,0.133)	0.04
genus Ruminococcus torques group id.14377	Type 2 diabetes	MR Egger	7	0.15(-0.107,0.408)	0.305	-0.007(0.44)	7.055(0.814)	2.227(0.898)	8.69e-32
genus Ruminococcus torques group id.14377	Type 2 diabetes	Weighted median	7	0.085(-0.051,0.22)	0.222
genus Ruminococcus torques group id.14377	Type 2 diabetes	IVW	7	0.05(-0.058,0.158)	0.362
genus Ruminococcus1 id.11373	Type 2 diabetes	IVW	2	-0.019(-0.234,0.196)	0.863	NA	3.739(0.696)	0.019(0.89)	7.32e-19
genus Ruminococcus2 id.11374	Type 2 diabetes	MR Egger	7	0.087(-0.208,0.381)	0.59	-0.007(0.552)	5.894(0.647)	4.275(0.64)	1.18e-23
genus Ruminococcus2 id.11374	Type 2 diabetes	Weighted median	7	0.022(-0.115,0.158)	0.756
genus Ruminococcus2 id.11374	Type 2 diabetes	IVW	7	-0.003(-0.108,0.102)	0.956
genus Sellimonas id.14369	Type 2 diabetes	MR Egger	7	-0.124(-0.369,0.12)	0.365	0.011(0.554)	3.498(0.865)	2.607(0.856)	5.87e-24
genus Sellimonas id.14369	Type 2 diabetes	Weighted median	7	-0.065(-0.131,0)	0.052
genus Sellimonas id.14369	Type 2 diabetes	IVW	7	-0.047(-0.096,0.002)	0.06
genus Senegalimassilia id.11160	Type 2 diabetes	MR Egger	3	0.158(-2.106,2.423)	0.913	-0.021(0.868)	15.42(0.108)	8.555(0.014)	1.64e-11
genus Senegalimassilia id.11160	Type 2 diabetes	Weighted median	3	0.001(-0.173,0.174)	0.994
genus Senegalimassilia id.11160	Type 2 diabetes	IVW	3	-0.082(-0.314,0.151)	0.491
genus Slackia id.825	Type 2 diabetes	MR Egger	4	-0.149(-0.898,0.6)	0.734	0.014(0.733)	3.223(0.74)	0.834(0.841)	6.67e-19
genus Slackia id.825	Type 2 diabetes	Weighted median	4	-0.004(-0.107,0.099)	0.938
genus Slackia id.825	Type 2 diabetes	IVW	4	0(-0.088,0.088)	0.992
genus Streptococcus id.1853	Type 2 diabetes	MR Egger	11	0.118(-0.239,0.474)	0.533	0.002(0.874)	19.848(0.147)	13.161(0.215)	4.19e-37
genus Streptococcus id.1853	Type 2 diabetes	Weighted median	11	0.116(-0.013,0.245)	0.077
genus Streptococcus id.1853	Type 2 diabetes	IVW	11	0.146(0.046,0.246)	0.004
genus Subdoligranulum id.2070	Type 2 diabetes	MR Egger	9	-0.025(-0.371,0.321)	0.892	0(0.97)	18.304(0.135)	13.277(0.103)	8.11e-35
genus Subdoligranulum id.2070	Type 2 diabetes	Weighted median	9	0.016(-0.122,0.154)	0.822
genus Subdoligranulum id.2070	Type 2 diabetes	IVW	9	-0.018(-0.145,0.108)	0.775
genus Sutterella id.2896	Type 2 diabetes	MR Egger	10	-1.109(-2.107,-0.111)	0.061	0.068(0.064)	16.798(0.144)	13.701(0.133)	2.23e-30
genus Sutterella id.2896	Type 2 diabetes	Weighted median	10	-0.092(-0.209,0.026)	0.126
genus Sutterella id.2896	Type 2 diabetes	IVW	10	-0.018(-0.125,0.089)	0.741
genus Turicibacter id.2162	Type 2 diabetes	MR Egger	6	-0.574(-1.114,-0.034)	0.106	0.054(0.101)	18.312(0.084)	9.761(0.082)	3.72e-28
genus Turicibacter id.2162	Type 2 diabetes	Weighted median	6	-0.03(-0.147,0.088)	0.621
genus Turicibacter id.2162	Type 2 diabetes	IVW	6	0.001(-0.126,0.128)	0.991
genus Tyzzerella3 id.11335	Type 2 diabetes	MR Egger	7	-0.36(-0.948,0.228)	0.284	0.057(0.225)	18.886(0.054)	14.049(0.029)	2.01e-21
genus Tyzzerella3 id.11335	Type 2 diabetes	Weighted median	7	0.055(-0.042,0.153)	0.268
genus Tyzzerella3 id.11335	Type 2 diabetes	IVW	7	0.05(-0.046,0.146)	0.307
genus Veillonella id.2198	Type 2 diabetes	MR Egger	3	-4.814(-9.326,-0.303)	0.284	0.358(0.286)	13.813(0.121)	4.296(0.117)	3.08e-19
genus Veillonella id.2198	Type 2 diabetes	Weighted median	3	-0.115(-0.29,0.06)	0.199
genus Veillonella id.2198	Type 2 diabetes	IVW	3	-0.049(-0.237,0.14)	0.612
genus Victivallis id.2256	Type 2 diabetes	MR Egger	8	-0.097(-0.521,0.328)	0.671	0.012(0.701)	12.97(0.217)	9.753(0.203)	1.62e-38
genus Victivallis id.2256	Type 2 diabetes	Weighted median	8	-0.019(-0.084,0.046)	0.566
genus Victivallis id.2256	Type 2 diabetes	IVW	8	-0.01(-0.066,0.045)	0.716
order Bacillales id.1674	Type 2 diabetes	MR Egger	9	0.299(-0.068,0.666)	0.154	-0.05(0.109)	40.214(<0.001	32.136(0)	5.2e-26
order Bacillales id.1674	Type 2 diabetes	Weighted median	9	-0.001(-0.065,0.062)	0.97
order Bacillales id.1674	Type 2 diabetes	IVW	9	-0.036(-0.126,0.054)	0.434
order Bacteroidales id.913	Type 2 diabetes	MR Egger	10	-0.194(-0.458,0.071)	0.19	0.009(0.419)	21.262(0.101)	16.014(0.067)	2.41e-36
order Bacteroidales id.913	Type 2 diabetes	Weighted median	10	-0.14(-0.266,-0.013)	0.031
order Bacteroidales id.913	Type 2 diabetes	IVW	10	-0.091(-0.208,0.027)	0.13
order Bifidobacteriales id.432	Type 2 diabetes	MR Egger	8	-0.835(-1.551,-0.119)	0.062	0.048(0.075)	11.562(0.583)	6.803(0.45)	2.62e-40
order Bifidobacteriales id.432	Type 2 diabetes	Weighted median	8	-0.031(-0.165,0.102)	0.645
order Bifidobacteriales id.432	Type 2 diabetes	IVW	8	-0.058(-0.159,0.042)	0.253
order Burkholderiales id.2874	Type 2 diabetes	MR Egger	8	0.257(-0.636,1.151)	0.593	-0.02(0.498)	32.694(0.006)	25.448(0.001)	2.67e-22
order Burkholderiales id.2874	Type 2 diabetes	Weighted median	8	-0.111(-0.277,0.055)	0.19
order Burkholderiales id.2874	Type 2 diabetes	IVW	8	-0.062(-0.268,0.145)	0.559
order Clostridiales id.1863	Type 2 diabetes	MR Egger	9	0.306(-0.419,1.032)	0.435	-0.022(0.364)	15.991(0.275)	9.433(0.307)	3.64e-37
order Clostridiales id.1863	Type 2 diabetes	Weighted median	9	-0.004(-0.155,0.147)	0.961
order Clostridiales id.1863	Type 2 diabetes	IVW	9	-0.048(-0.166,0.069)	0.42
order Coriobacteriales id.810	Type 2 diabetes	MR Egger	9	0.077(-0.334,0.489)	0.724	-0.003(0.855)	3.958(0.978)	2.968(0.936)	1.42e-37
order Coriobacteriales id.810	Type 2 diabetes	Weighted median	9	0.03(-0.106,0.166)	0.667
order Coriobacteriales id.810	Type 2 diabetes	IVW	9	0.039(-0.066,0.144)	0.47
order Desulfovibrionales id.3156	Type 2 diabetes	MR Egger	9	0.135(-0.224,0.494)	0.486	-0.005(0.712)	22.467(0.033)	18.002(0.021)	8.38e-27
order Desulfovibrionales id.3156	Type 2 diabetes	Weighted median	9	0.096(-0.034,0.226)	0.146
order Desulfovibrionales id.3156	Type 2 diabetes	IVW	9	0.07(-0.061,0.2)	0.297
order Enterobacteriales id.3468	Type 2 diabetes	MR Egger	4	-0.019(-0.827,0.788)	0.967	0.001(0.968)	4.031(0.759)	1.453(0.693)	7.51e-21
order Enterobacteriales id.3468	Type 2 diabetes	Weighted median	4	0.023(-0.15,0.195)	0.798
order Enterobacteriales id.3468	Type 2 diabetes	IVW	4	-0.001(-0.137,0.136)	0.994
order Erysipelotrichales id.2148	Type 2 diabetes	MR Egger	7	0.366(-0.956,1.689)	0.611	-0.028(0.5)	24.966(0.011)	18.01(0.006)	6.08e-20
order Erysipelotrichales id.2148	Type 2 diabetes	Weighted median	7	-0.122(-0.302,0.059)	0.186
order Erysipelotrichales id.2148	Type 2 diabetes	IVW	7	-0.118(-0.324,0.087)	0.259
order Gastranaerophilales id.1591	Type 2 diabetes	MR Egger	6	-0.016(-0.256,0.225)	0.906	0.001(0.933)	3.891(0.927)	1.321(0.933)	4.22e-34
order Gastranaerophilales id.1591	Type 2 diabetes	Weighted median	6	0.004(-0.081,0.088)	0.932
order Gastranaerophilales id.1591	Type 2 diabetes	IVW	6	-0.005(-0.075,0.065)	0.888
order Lactobacillales id.1800	Type 2 diabetes	MR Egger	9	0.19(-0.104,0.484)	0.246	-0.015(0.219)	18.672(0.125)	14.842(0.062)	2.51e-36
order Lactobacillales id.1800	Type 2 diabetes	Weighted median	9	0.055(-0.069,0.179)	0.385
order Lactobacillales id.1800	Type 2 diabetes	IVW	9	0.005(-0.12,0.129)	0.942
order Methanobacteriales id.120	Type 2 diabetes	MR Egger	5	-0.339(-0.566,-0.112)	0.061	0.059(0.064)	15.027(0.118)	10.21(0.037)	4.42e-23
order Methanobacteriales id.120	Type 2 diabetes	Weighted median	5	-0.022(-0.109,0.065)	0.617
order Methanobacteriales id.120	Type 2 diabetes	IVW	5	-0.019(-0.113,0.075)	0.696
order Mollicutes RF9 id.11579	Type 2 diabetes	MR Egger	11	0.004(-0.442,0.449)	0.988	-0.003(0.883)	16.966(0.284)	14.373(0.157)	4.07e-39
order Mollicutes RF9 id.11579	Type 2 diabetes	Weighted median	11	-0.053(-0.16,0.054)	0.33
order Mollicutes RF9 id.11579	Type 2 diabetes	IVW	11	-0.03(-0.117,0.057)	0.501
order NB1n id.3953	Type 2 diabetes	MR Egger	9	0.055(-0.218,0.327)	0.707	-0.007(0.689)	18.306(0.117)	12.316(0.138)	1.37e-35
order NB1n id.3953	Type 2 diabetes	Weighted median	9	-0.007(-0.083,0.07)	0.866
order NB1n id.3953	Type 2 diabetes	IVW	9	-0.002(-0.069,0.065)	0.964
order Pasteurellales id.3688	Type 2 diabetes	MR Egger	6	-0.002(-0.39,0.386)	0.992	0(0.995)	19.872(0.101)	10.98(0.052)	2.89e-34
order Pasteurellales id.3688	Type 2 diabetes	Weighted median	6	0.028(-0.094,0.149)	0.657
order Pasteurellales id.3688	Type 2 diabetes	IVW	6	-0.001(-0.131,0.129)	0.99
order Rhodospirillales id.2667	Type 2 diabetes	MR Egger	11	-0.391(-0.887,0.106)	0.157	0.035(0.167)	20.613(0.107)	17.387(0.066)	1.56e-37
order Rhodospirillales id.2667	Type 2 diabetes	Weighted median	11	-0.027(-0.126,0.072)	0.59
order Rhodospirillales id.2667	Type 2 diabetes	IVW	11	-0.015(-0.102,0.071)	0.732
order Selenomonadales id.2165	Type 2 diabetes	MR Egger	6	0.066(-1.145,1.277)	0.92	-0.001(0.988)	9.829(0.304)	7.099(0.213)	7.88e-24
order Selenomonadales id.2165	Type 2 diabetes	Weighted median	6	0.084(-0.089,0.258)	0.341
order Selenomonadales id.2165	Type 2 diabetes	IVW	6	0.056(-0.098,0.211)	0.473
order Verrucomicrobiales id.4030	Type 2 diabetes	MR Egger	8	-1.393(-2.188,-0.598)	0.014	0.095(0.017)	47.202(<0.001	35.239(0)	4.42e-21
order Verrucomicrobiales id.4030	Type 2 diabetes	Weighted median	8	0.048(-0.089,0.185)	0.495
order Verrucomicrobiales id.4030	Type 2 diabetes	IVW	8	-0.076(-0.27,0.118)	0.444
phylum Actinobacteria id.400	Type 2 diabetes	MR Egger	8	-0.183(-0.899,0.534)	0.635	0.008(0.7)	12.187(0.359)	8.899(0.26)	4.49e-34
phylum Actinobacteria id.400	Type 2 diabetes	Weighted median	8	-0.02(-0.166,0.125)	0.787
phylum Actinobacteria id.400	Type 2 diabetes	IVW	8	-0.038(-0.16,0.085)	0.548
phylum Bacteroidetes id.905	Type 2 diabetes	MR Egger	10	-0.117(-0.353,0.118)	0.357	0.004(0.679)	17.635(0.234)	12.473(0.188)	2.53e-38
phylum Bacteroidetes id.905	Type 2 diabetes	Weighted median	10	-0.141(-0.263,-0.02)	0.023
phylum Bacteroidetes id.905	Type 2 diabetes	IVW	10	-0.071(-0.175,0.032)	0.175
phylum Cyanobacteria id.1500	Type 2 diabetes	MR Egger	6	0.062(-0.172,0.296)	0.632	-0.009(0.569)	3.288(0.88)	2.501(0.776)	7.62e-27
phylum Cyanobacteria id.1500	Type 2 diabetes	Weighted median	6	-0.012(-0.108,0.083)	0.799
phylum Cyanobacteria id.1500	Type 2 diabetes	IVW	6	-0.008(-0.083,0.066)	0.824
phylum Euryarchaeota id.55	Type 2 diabetes	MR Egger	8	-0.279(-0.626,0.068)	0.166	0.038(0.162)	26.533(0.012)	20.847(0.004)	2.46e-26
phylum Euryarchaeota id.55	Type 2 diabetes	Weighted median	8	-0.03(-0.111,0.051)	0.466
phylum Euryarchaeota id.55	Type 2 diabetes	IVW	8	-0.005(-0.094,0.084)	0.918
phylum Firmicutes id.1672	Type 2 diabetes	MR Egger	7	0.018(-0.545,0.581)	0.952	-0.002(0.906)	7.772(0.716)	4.396(0.623)	1.47e-33
phylum Firmicutes id.1672	Type 2 diabetes	Weighted median	7	-0.028(-0.19,0.134)	0.731
phylum Firmicutes id.1672	Type 2 diabetes	IVW	7	-0.017(-0.139,0.106)	0.79
phylum Proteobacteria id.2375	Type 2 diabetes	MR Egger	8	0.62(-0.281,1.522)	0.226	-0.041(0.186)	36.161(0.001)	24.956(0.001)	6.1e-27
phylum Proteobacteria id.2375	Type 2 diabetes	Weighted median	8	-0.128(-0.286,0.029)	0.11
phylum Proteobacteria id.2375	Type 2 diabetes	IVW	8	-0.051(-0.262,0.161)	0.639
phylum Tenericutes id.3919	Type 2 diabetes	MR Egger	8	-0.282(-0.901,0.338)	0.407	0.018(0.497)	5.395(0.792)	4.216(0.755)	3.3e-27
phylum Tenericutes id.3919	Type 2 diabetes	Weighted median	8	-0.035(-0.153,0.083)	0.561
phylum Tenericutes id.3919	Type 2 diabetes	IVW	8	-0.056(-0.146,0.034)	0.224
phylum Verrucomicrobia id.3982	Type 2 diabetes	MR Egger	7	-0.444(-1.13,0.242)	0.26	0.027(0.384)	38.218(<0.001	27.469(0)	2.85e-18
phylum Verrucomicrobia id.3982	Type 2 diabetes	Weighted median	7	-0.028(-0.179,0.123)	0.713
phylum Verrucomicrobia id.3982	Type 2 diabetes	IVW	7	-0.125(-0.326,0.077)	0.224
unknown family id.1000001214	Type 2 diabetes	MR Egger	6	-0.016(-0.256,0.225)	0.906	0.001(0.933)	3.891(0.923)	1.321(0.933)	4.22e-34
unknown family id.1000001214	Type 2 diabetes	Weighted median	6	0.004(-0.08,0.088)	0.931
unknown family id.1000001214	Type 2 diabetes	IVW	6	-0.005(-0.075,0.065)	0.888
unknown family id.1000005471	Type 2 diabetes	MR Egger	11	0.004(-0.442,0.449)	0.988	-0.003(0.883)	16.966(0.287)	14.373(0.157)	4.07e-39
unknown family id.1000005471	Type 2 diabetes	Weighted median	11	-0.053(-0.158,0.052)	0.32
unknown family id.1000005471	Type 2 diabetes	IVW	11	-0.03(-0.117,0.057)	0.501
unknown family id.1000006161	Type 2 diabetes	MR Egger	9	0.055(-0.218,0.327)	0.707	-0.007(0.689)	18.306(0.149)	12.316(0.138)	1.37e-35
unknown family id.1000006161	Type 2 diabetes	Weighted median	9	-0.007(-0.083,0.07)	0.866
unknown family id.1000006161	Type 2 diabetes	IVW	9	-0.002(-0.069,0.065)	0.964
unknown genus id.826	Type 2 diabetes	MR Egger	6	-0.116(-0.582,0.349)	0.65	0.006(0.746)	2.773(0.866)	1.934(0.858)	1.31e-21
unknown genus id.826	Type 2 diabetes	Weighted median	6	-0.018(-0.154,0.118)	0.793
unknown genus id.826	Type 2 diabetes	IVW	6	-0.036(-0.147,0.075)	0.52
unknown genus id.959	Type 2 diabetes	MR Egger	11	0.113(-0.172,0.398)	0.458	-0.016(0.327)	8.863(0.829)	5.284(0.871)	2.93e-43
unknown genus id.959	Type 2 diabetes	Weighted median	11	-0.027(-0.096,0.041)	0.434
unknown genus id.959	Type 2 diabetes	IVW	11	-0.036(-0.086,0.014)	0.162
unknown genus id.1868	Type 2 diabetes	MR Egger	9	0.009(-0.686,0.703)	0.981	-0.001(0.961)	28.085(0.007)	21.98(0.005)	7.18e-28
unknown genus id.1868	Type 2 diabetes	Weighted median	9	-0.058(-0.168,0.052)	0.302
unknown genus id.1868	Type 2 diabetes	IVW	9	-0.009(-0.135,0.117)	0.891
unknown genus id.2001	Type 2 diabetes	MR Egger	5	-0.281(-0.924,0.362)	0.455	0.017(0.57)	12.962(0.138)	5.029(0.284)	5.8e-19
unknown genus id.2001	Type 2 diabetes	Weighted median	5	-0.046(-0.186,0.094)	0.516
unknown genus id.2001	Type 2 diabetes	IVW	5	-0.076(-0.191,0.04)	0.197
unknown genus id.2041	Type 2 diabetes	MR Egger	6	0.204(-0.072,0.48)	0.222	-0.01(0.472)	10.065(0.311)	6.91(0.227)	8.97e-19
unknown genus id.2041	Type 2 diabetes	Weighted median	6	0.058(-0.056,0.172)	0.319
unknown genus id.2041	Type 2 diabetes	IVW	6	0.099(0.006,0.192)	0.037
unknown genus id.2071	Type 2 diabetes	MR Egger	9	0.041(-0.821,0.902)	0.929	-0.003(0.922)	35.917(0.002)	26.25(0.001)	2.55e-31
unknown genus id.2071	Type 2 diabetes	Weighted median	9	0.033(-0.121,0.187)	0.677
unknown genus id.2071	Type 2 diabetes	IVW	9	-0.003(-0.161,0.155)	0.971
unknown genus id.2755	Type 2 diabetes	MR Egger	10	-0.251(-0.669,0.167)	0.273	0.024(0.266)	27.832(0.021)	16.353(0.06)	2.19e-35
unknown genus id.2755	Type 2 diabetes	Weighted median	10	-0.057(-0.157,0.043)	0.265
unknown genus id.2755	Type 2 diabetes	IVW	10	-0.002(-0.094,0.09)	0.97
unknown genus id.1000000073	Type 2 diabetes	MR Egger	14	0.064(-0.167,0.295)	0.597	-0.003(0.749)	26.975(0.078)	22.224(0.052)	1.44e-49
unknown genus id.1000000073	Type 2 diabetes	Weighted median	14	0.058(-0.036,0.151)	0.225
unknown genus id.1000000073	Type 2 diabetes	IVW	14	0.028(-0.051,0.107)	0.491
unknown genus id.1000001215	Type 2 diabetes	MR Egger	6	-0.016(-0.256,0.225)	0.906	0.001(0.933)	3.891(0.93)	1.321(0.933)	4.22e-34
unknown genus id.1000001215	Type 2 diabetes	Weighted median	6	0.004(-0.082,0.09)	0.933
unknown genus id.1000001215	Type 2 diabetes	IVW	6	-0.005(-0.075,0.065)	0.888
unknown genus id.1000005472	Type 2 diabetes	MR Egger	11	0.004(-0.442,0.449)	0.988	-0.003(0.883)	16.966(0.288)	14.373(0.157)	4.07e-39
unknown genus id.1000005472	Type 2 diabetes	Weighted median	11	-0.053(-0.154,0.048)	0.302
unknown genus id.1000005472	Type 2 diabetes	IVW	11	-0.03(-0.117,0.057)	0.501
unknown genus id.1000005479	Type 2 diabetes	MR Egger	6	-0.032(-0.379,0.316)	0.867	0.004(0.844)	6.845(0.648)	3.192(0.67)	2.66e-28
unknown genus id.1000005479	Type 2 diabetes	Weighted median	6	0.021(-0.08,0.123)	0.68
unknown genus id.1000005479	Type 2 diabetes	IVW	6	0.005(-0.078,0.087)	0.914
unknown genus id.1000006162	Type 2 diabetes	MR Egger	9	0.055(-0.218,0.327)	0.707	-0.007(0.689)	18.306(0.137)	12.316(0.138)	1.37e-35
unknown genus id.1000006162	Type 2 diabetes	Weighted median	9	-0.007(-0.084,0.071)	0.868
unknown genus id.1000006162	Type 2 diabetes	IVW	9	-0.002(-0.069,0.065)	0.964

## Sheet: Metabolites on CAD
Exposure	Outcome	Method	NSNP	Beta (95%CI)	P	Directional pleiotropy		Cochrane's Q-statistic(P)	Steiger P
						Egger intercept(P)	MRPRESSO RSSobs(P)
2_hydroxyglutaric acid	Coronary artery disease	MR Egger	13	-0.007(-0.047,0.033)	0.737	-0.001(0.909)	1.841(1)	1.672(1)	2.68e-59
2_hydroxyglutaric acid	Coronary artery disease	Weighted median	13	-0.009(-0.04,0.023)	0.583
2_hydroxyglutaric acid	Coronary artery disease	IVW	13	-0.009(-0.031,0.013)	0.433
3_hydroxyanthranilic acid	Coronary artery disease	MR Egger	30	0.005(-0.005,0.014)	0.362	-0.009(0.009)	92.238(0.177)	48.938(0.012)	9.91e-155
3_hydroxyanthranilic acid	Coronary artery disease	Weighted median	30	0.002(-0.007,0.011)	0.672
3_hydroxyanthranilic acid	Coronary artery disease	IVW	30	-0.003(-0.012,0.007)	0.566
3_hydroxyphenylacetic acid	Coronary artery disease	MR Egger	18	-0.095(-0.206,0.016)	0.114	0.025(0.047)	19.849(0.477)	17.117(0.446)	1.82e-82
3_hydroxyphenylacetic acid	Coronary artery disease	Weighted median	18	0.021(-0.015,0.056)	0.252
3_hydroxyphenylacetic acid	Coronary artery disease	IVW	18	0.024(-0.001,0.049)	0.057
3_methyladipate; pimelate	Coronary artery disease	MR Egger	20	0.035(-0.05,0.12)	0.431	-0.015(0.169)	15.547(0.85)	13.276(0.824)	1.91e-101
3_methyladipate; pimelate	Coronary artery disease	Weighted median	20	-0.034(-0.065,-0.003)	0.033
3_methyladipate; pimelate	Coronary artery disease	IVW	20	-0.025(-0.048,-0.002)	0.031
3-phosphoglyceric acid	Coronary artery disease	MR Egger	43	-0.008(-0.059,0.044)	0.77	-0.005(0.389)	36.949(0.817)	35.319(0.757)	3.24e-268
3-phosphoglyceric acid	Coronary artery disease	Weighted median	43	-0.037(-0.058,-0.016)	<0.001
3-phosphoglyceric acid	Coronary artery disease	IVW	43	-0.03(-0.044,-0.015)	<0.001
5_hydroxyindoleacetic acid	Coronary artery disease	MR Egger	71	-0.001(-0.047,0.045)	0.967	0.006(0.281)	38.5(1)	37.43(1)	0
5_hydroxyindoleacetic acid	Coronary artery disease	Weighted median	71	0.023(0.002,0.044)	0.033
5_hydroxyindoleacetic acid	Coronary artery disease	IVW	71	0.024(0.01,0.037)	0.001
aconitate	Coronary artery disease	MR Egger	12	-0.033(-0.177,0.111)	0.665	0.012(0.412)	24.955(0.057)	16.409(0.127)	1.87e-53
aconitate	Coronary artery disease	Weighted median	12	0.041(-0.006,0.089)	0.085
aconitate	Coronary artery disease	IVW	12	0.028(-0.01,0.066)	0.148
adenosine diphosphate	Coronary artery disease	MR Egger	33	-0.028(-0.069,0.013)	0.195	0.014(0.039)	21.797(0.945)	20.549(0.941)	1.46e-184
adenosine diphosphate	Coronary artery disease	Weighted median	33	0.008(-0.012,0.027)	0.441
adenosine diphosphate	Coronary artery disease	IVW	33	0.015(0.001,0.028)	0.035
adenosine monophosphate	Coronary artery disease	MR Egger	26	-0.013(-0.052,0.025)	0.502	0.007(0.134)	9.473(1)	7.065(1)	5.55e-151
adenosine monophosphate	Coronary artery disease	Weighted median	26	0.014(-0.011,0.04)	0.267
adenosine monophosphate	Coronary artery disease	IVW	26	0.013(-0.005,0.032)	0.154
adenosine	Coronary artery disease	MR Egger	8	0.018(-0.155,0.192)	0.841	0.004(0.85)	0.655(1)	0.484(1)	2.62e-34
adenosine	Coronary artery disease	Weighted median	8	0.031(-0.015,0.076)	0.184
adenosine	Coronary artery disease	IVW	8	0.036(-0.002,0.073)	0.06
adipic acid	Coronary artery disease	MR Egger	24	-0.017(-0.085,0.052)	0.641	0.009(0.363)	9.278(0.999)	8.515(0.997)	3.92e-121
adipic acid	Coronary artery disease	Weighted median	24	0.001(-0.024,0.027)	0.916
adipic acid	Coronary artery disease	IVW	24	0.015(-0.005,0.034)	0.15
alanine	Coronary artery disease	MR Egger	9	-0.007(-0.024,0.009)	0.417	0.004(0.392)	10.369(0.753)	1.968(0.982)	1.03e-65
alanine	Coronary artery disease	Weighted median	9	-0.004(-0.021,0.012)	0.591
alanine	Coronary artery disease	IVW	9	-0.003(-0.016,0.011)	0.693
allantoin	Coronary artery disease	MR Egger	32	-0.054(-0.1,-0.008)	0.028	0.012(0.126)	18.482(0.977)	17.4(0.976)	1.22e-185
allantoin	Coronary artery disease	Weighted median	32	-0.031(-0.053,-0.009)	0.006
allantoin	Coronary artery disease	IVW	32	-0.019(-0.035,-0.003)	0.017
alpha_glycerophosphocholine	Coronary artery disease	MR Egger	15	0.021(-0.043,0.086)	0.526	-0.009(0.259)	7.36(0.966)	5.627(0.975)	2.75e-85
alpha_glycerophosphocholine	Coronary artery disease	Weighted median	15	-0.035(-0.068,-0.002)	0.04
alpha_glycerophosphocholine	Coronary artery disease	IVW	15	-0.014(-0.039,0.01)	0.245
alpha_hydroxybutyric acid	Coronary artery disease	MR Egger	18	-0.106(-0.202,-0.011)	0.045	0.022(0.047)	19.64(0.494)	17.09(0.448)	2.18e-104
alpha_hydroxybutyric acid	Coronary artery disease	Weighted median	18	-0.016(-0.049,0.016)	0.333
alpha_hydroxybutyric acid	Coronary artery disease	IVW	18	-0.005(-0.029,0.019)	0.704
alpha_ketoglutarate	Coronary artery disease	MR Egger	42	-0.003(-0.047,0.04)	0.878	-0.007(0.248)	33.428(0.873)	31.813(0.848)	1.41e-249
alpha_ketoglutarate	Coronary artery disease	Weighted median	42	-0.042(-0.064,-0.02)	<0.001
alpha_ketoglutarate	Coronary artery disease	IVW	42	-0.027(-0.043,-0.011)	0.001
aminoadipic acid	Coronary artery disease	MR Egger	40	0.009(-0.037,0.054)	0.717	-0.009(0.119)	25.632(0.971)	24.19(0.97)	4.95e-274
aminoadipic acid	Coronary artery disease	Weighted median	40	-0.047(-0.068,-0.026)	<0.001
aminoadipic acid	Coronary artery disease	IVW	40	-0.027(-0.042,-0.011)	0.001
anthranilic acid	Coronary artery disease	MR Egger	46	0.038(-0.005,0.081)	0.092	-0.004(0.409)	45.065(0.599)	42.363(0.584)	2.86e-289
anthranilic acid	Coronary artery disease	Weighted median	46	0.01(-0.013,0.032)	0.403
anthranilic acid	Coronary artery disease	IVW	46	0.021(0.005,0.037)	0.011
arginine	Coronary artery disease	MR Egger	14	-0.046(-0.131,0.04)	0.315	0.004(0.667)	5.925(0.964)	5.101(0.973)	9.95e-65
arginine	Coronary artery disease	Weighted median	14	-0.029(-0.069,0.011)	0.154
arginine	Coronary artery disease	IVW	14	-0.028(-0.058,0.003)	0.073
argininosuccinate	Coronary artery disease	MR Egger	28	-0.117(-0.17,-0.065)	<0.001	0.041(0)	68.858(<0.001	64.149(0)	2.69e-140
argininosuccinate	Coronary artery disease	Weighted median	28	-0.025(-0.05,0)	0.048
argininosuccinate	Coronary artery disease	IVW	28	-0.008(-0.03,0.013)	0.442
asparagine	Coronary artery disease	MR Egger	49	0.047(-0.003,0.098)	0.071	-0.008(0.228)	20.766(1)	19.63(1)	0
asparagine	Coronary artery disease	Weighted median	49	0.009(-0.011,0.03)	0.362
asparagine	Coronary artery disease	IVW	49	0.017(0.003,0.032)	0.021
aspartate	Coronary artery disease	MR Egger	17	0.034(-0.008,0.075)	0.13	-0.003(0.621)	8.855(0.973)	6.47(0.982)	5.29e-89
aspartate	Coronary artery disease	Weighted median	17	0.031(0.006,0.055)	0.015
aspartate	Coronary artery disease	IVW	17	0.024(0.006,0.043)	0.01
asymmetric dimethylarginine	Coronary artery disease	MR Egger	119	-0.003(-0.034,0.028)	0.841	0(0.99)	31.656(1)	31.416(1)	NA
asymmetric dimethylarginine	Coronary artery disease	Weighted median	119	-0.005(-0.012,0.001)	0.104
asymmetric dimethylarginine	Coronary artery disease	IVW	119	-0.003(-0.008,0.002)	0.19
beta_aminoisobutyric acid	Coronary artery disease	MR Egger	171	-0.015(-0.026,-0.005)	0.006	-0.004(0.074)	222.613(0.026)	174.877(0.383)	NA
beta_aminoisobutyric acid	Coronary artery disease	Weighted median	171	-0.032(-0.04,-0.025)	<0.001
beta_aminoisobutyric acid	Coronary artery disease	IVW	171	-0.024(-0.028,-0.019)	<0.001
beta_hydroxybutyric acid	Coronary artery disease	MR Egger	6	0.177(-0.228,0.582)	0.44	-0.043(0.401)	15.814(0.09)	10.776(0.056)	3.41e-24
beta_hydroxybutyric acid	Coronary artery disease	Weighted median	6	-0.058(-0.122,0.006)	0.076
beta_hydroxybutyric acid	Coronary artery disease	IVW	6	-0.014(-0.081,0.052)	0.671
betaine	Coronary artery disease	MR Egger	96	-0.022(-0.063,0.018)	0.289	0.005(0.25)	46.604(1)	44.659(1)	NA
betaine	Coronary artery disease	Weighted median	96	0.001(-0.015,0.017)	0.884
betaine	Coronary artery disease	IVW	96	0.001(-0.01,0.012)	0.87
carnitine	Coronary artery disease	MR Egger	71	-0.064(-0.096,-0.033)	<0.001	0.015(0.001)	56.262(0.927)	54.978(0.906)	NA
carnitine	Coronary artery disease	Weighted median	71	-0.016(-0.03,-0.003)	0.019
carnitine	Coronary artery disease	IVW	71	-0.014(-0.024,-0.004)	0.005
carnosine	Coronary artery disease	MR Egger	38	-0.013(-0.041,0.015)	0.373	0.002(0.704)	39.158(0.503)	37.136(0.463)	1.14e-232
carnosine	Coronary artery disease	Weighted median	38	-0.01(-0.027,0.008)	0.275
carnosine	Coronary artery disease	IVW	38	-0.008(-0.02,0.004)	0.184
CE 14_0	Coronary artery disease	MR Egger	32	0.001(-0.026,0.028)	0.961	0.003(0.492)	9.988(1)	8.472(1)	1.95e-179
CE 14_0	Coronary artery disease	Weighted median	32	0.017(-0.005,0.04)	0.13
CE 14_0	Coronary artery disease	IVW	32	0.008(-0.008,0.025)	0.312
CE 16_0	Coronary artery disease	MR Egger	100	-0.014(-0.046,0.018)	0.389	0.001(0.897)	248.552(<0.001	242.531(0)	NA
CE 16_0	Coronary artery disease	Weighted median	100	-0.002(-0.02,0.015)	0.803
CE 16_0	Coronary artery disease	IVW	100	-0.012(-0.026,0.001)	0.08
CE 16_1	Coronary artery disease	MR Egger	25	0.155(0.029,0.28)	0.024	-0.017(0.349)	89.115(<0.001	82.636(0)	9.79e-114
CE 16_1	Coronary artery disease	Weighted median	25	0.073(0.034,0.112)	<0.001
CE 16_1	Coronary artery disease	IVW	25	0.096(0.057,0.136)	<0.001
CE 18_0	Coronary artery disease	MR Egger	26	0.009(-0.019,0.036)	0.552	-0.008(0.06)	9.742(1)	8.915(0.999)	1.41e-134
CE 18_0	Coronary artery disease	Weighted median	26	-0.002(-0.027,0.023)	0.879
CE 18_0	Coronary artery disease	IVW	26	-0.013(-0.031,0.005)	0.145
CE 18_1	Coronary artery disease	MR Egger	13	-0.003(-0.096,0.091)	0.958	0.001(0.946)	19.457(0.189)	16.423(0.173)	8.88e-60
CE 18_1	Coronary artery disease	Weighted median	13	0.001(-0.042,0.044)	0.962
CE 18_1	Coronary artery disease	IVW	13	0(-0.034,0.035)	0.977
CE 18_2	Coronary artery disease	MR Egger	15	0.035(-0.058,0.127)	0.476	0.002(0.869)	9.655(0.89)	8.478(0.863)	6.46e-70
CE 18_2	Coronary artery disease	Weighted median	15	0.049(0.012,0.087)	0.01
CE 18_2	Coronary artery disease	IVW	15	0.042(0.014,0.07)	0.003
CE 18_3	Coronary artery disease	MR Egger	116	0.118(0.07,0.167)	<0.001	-0.029(0)	389.913(<0.001	374.666(0)	NA
CE 18_3	Coronary artery disease	Weighted median	116	-0.05(-0.068,-0.032)	<0.001
CE 18_3	Coronary artery disease	IVW	116	-0.011(-0.029,0.006)	0.204
CE 20_3	Coronary artery disease	MR Egger	53	0.073(-0.015,0.161)	0.109	-0.006(0.535)	134.868(<0.001	130.513(0)	0
CE 20_3	Coronary artery disease	Weighted median	53	0.041(0.019,0.063)	<0.001
CE 20_3	Coronary artery disease	IVW	53	0.046(0.024,0.068)	<0.001
CE 20_4	Coronary artery disease	MR Egger	151	-0.036(-0.059,-0.014)	0.002	0.002(0.514)	265.679(<0.001	261.524(0)	NA
CE 20_4	Coronary artery disease	Weighted median	151	-0.048(-0.058,-0.038)	<0.001
CE 20_4	Coronary artery disease	IVW	151	-0.029(-0.038,-0.021)	<0.001
CE 20_5	Coronary artery disease	MR Egger	171	0.01(-0.005,0.024)	0.181	-0.011(0)	486.635(<0.001	452.987(0)	NA
CE 20_5	Coronary artery disease	Weighted median	171	0.002(-0.009,0.013)	0.735
CE 20_5	Coronary artery disease	IVW	171	-0.016(-0.025,-0.007)	0.001
CE 22_6	Coronary artery disease	MR Egger	37	-0.005(-0.086,0.075)	0.9	-0.001(0.884)	26.736(0.931)	22.874(0.956)	4.79e-238
CE 22_6	Coronary artery disease	Weighted median	37	-0.036(-0.062,-0.01)	0.007
CE 22_6	Coronary artery disease	IVW	37	-0.011(-0.031,0.008)	0.267
choline	Coronary artery disease	MR Egger	8	0.005(-0.043,0.054)	0.834	0.004(0.668)	4.14(0.931)	3.016(0.884)	1.2e-40
choline	Coronary artery disease	Weighted median	8	0.007(-0.029,0.043)	0.708
choline	Coronary artery disease	IVW	8	0.014(-0.014,0.043)	0.316
citrate	Coronary artery disease	MR Egger	9	-0.066(-0.147,0.015)	0.153	0.018(0.163)	9.592(0.502)	7.781(0.455)	4.64e-41
citrate	Coronary artery disease	Weighted median	9	-0.008(-0.046,0.029)	0.656
citrate	Coronary artery disease	IVW	9	-0.006(-0.033,0.022)	0.691
citrulline	Coronary artery disease	MR Egger	19	-0.004(-0.079,0.072)	0.922	-0.004(0.794)	7.22(0.993)	6.408(0.994)	5.03e-97
citrulline	Coronary artery disease	Weighted median	19	-0.014(-0.045,0.018)	0.402
citrulline	Coronary artery disease	IVW	19	-0.013(-0.038,0.011)	0.283
cotinine	Coronary artery disease	MR Egger	29	-0.004(-0.104,0.096)	0.933	0.016(0.12)	68.508(0.001)	63.712(0)	1.81e-146
cotinine	Coronary artery disease	Weighted median	29	0.032(-0.008,0.071)	0.113
cotinine	Coronary artery disease	IVW	29	0.074(0.042,0.105)	<0.001
creatine	Coronary artery disease	MR Egger	63	-0.018(-0.126,0.089)	0.741	0.016(0.199)	185.201(<0.001	179.654(0)	0
creatine	Coronary artery disease	Weighted median	63	0.066(0.044,0.088)	<0.001
creatine	Coronary artery disease	IVW	63	0.051(0.029,0.074)	<0.001
creatinine	Coronary artery disease	MR Egger	46	-0.037(-0.072,-0.003)	0.041	0.014(0.002)	50.402(0.458)	39.46(0.705)	1.8e-302
creatinine	Coronary artery disease	Weighted median	46	0.011(-0.011,0.032)	0.328
creatinine	Coronary artery disease	IVW	46	0.015(0,0.03)	0.055
cyclic adenosine monophosphate	Coronary artery disease	MR Egger	25	0.008(-0.044,0.06)	0.76	-0.001(0.907)	15.677(0.947)	13.235(0.962)	3.23e-131
cyclic adenosine monophosphate	Coronary artery disease	Weighted median	25	0.018(-0.006,0.042)	0.15
cyclic adenosine monophosphate	Coronary artery disease	IVW	25	0.005(-0.012,0.023)	0.56
cystathionine	Coronary artery disease	MR Egger	21	-0.072(-0.157,0.013)	0.113	0.024(0.059)	15.368(0.817)	13.957(0.833)	1.13e-97
cystathionine	Coronary artery disease	Weighted median	21	0.005(-0.023,0.034)	0.721
cystathionine	Coronary artery disease	IVW	21	0.012(-0.009,0.033)	0.246
DAG 34_1	Coronary artery disease	MR Egger	39	-0.271(-0.378,-0.164)	<0.001	0.043(0.001)	123.28(<0.001	116.743(0)	2.89e-200
DAG 34_1	Coronary artery disease	Weighted median	39	-0.048(-0.082,-0.015)	0.004
DAG 34_1	Coronary artery disease	IVW	39	-0.076(-0.109,-0.043)	<0.001
DAG 34_2	Coronary artery disease	MR Egger	29	-0.108(-0.215,-0.001)	0.058	0.008(0.649)	125.838(<0.001	112.457(0)	6.49e-161
DAG 34_2	Coronary artery disease	Weighted median	29	-0.066(-0.104,-0.029)	<0.001
DAG 34_2	Coronary artery disease	IVW	29	-0.085(-0.121,-0.048)	<0.001
DAG 36_1	Coronary artery disease	MR Egger	77	-0.229(-0.383,-0.074)	0.005	0.02(0.169)	456.456(<0.001	440.401(0)	0
DAG 36_1	Coronary artery disease	Weighted median	77	-0.052(-0.08,-0.024)	<0.001
DAG 36_1	Coronary artery disease	IVW	77	-0.122(-0.154,-0.089)	<0.001
DAG 36_2	Coronary artery disease	MR Egger	51	-0.102(-0.154,-0.051)	<0.001	0.014(0.063)	153.689(<0.001	146.588(0)	0
DAG 36_2	Coronary artery disease	Weighted median	51	-0.05(-0.074,-0.026)	<0.001
DAG 36_2	Coronary artery disease	IVW	51	-0.057(-0.08,-0.035)	<0.001
deoxycholates	Coronary artery disease	MR Egger	8	-0.003(-0.056,0.05)	0.924	-0.001(0.915)	4.033(0.877)	3.304(0.856)	6.15e-36
deoxycholates	Coronary artery disease	Weighted median	8	-0.009(-0.043,0.026)	0.621
deoxycholates	Coronary artery disease	IVW	8	-0.005(-0.031,0.02)	0.684
dimethylglycine	Coronary artery disease	MR Egger	120	0.002(-0.02,0.023)	0.877	0.001(0.704)	57.835(1)	52.88(1)	NA
dimethylglycine	Coronary artery disease	Weighted median	120	0.004(-0.005,0.012)	0.441
dimethylglycine	Coronary artery disease	IVW	120	0.006(-0.001,0.012)	0.108
F1P; F6P; G1P; G6P	Coronary artery disease	MR Egger	9	0.041(-0.063,0.145)	0.469	-0.009(0.508)	3.257(0.96)	2.658(0.954)	2.71e-43
F1P; F6P; G1P; G6P	Coronary artery disease	Weighted median	9	0.007(-0.034,0.048)	0.747
F1P; F6P; G1P; G6P	Coronary artery disease	IVW	9	0.005(-0.027,0.038)	0.741
fructose; glucose; galactose	Coronary artery disease	MR Egger	41	-0.026(-0.076,0.024)	0.31	0.012(0.082)	30.856(0.904)	29.494(0.889)	2.14e-226
fructose; glucose; galactose	Coronary artery disease	Weighted median	41	0.005(-0.019,0.029)	0.699
fructose; glucose; galactose	Coronary artery disease	IVW	41	0.017(0.001,0.033)	0.039
fum; mal; alpha_ketoiso	Coronary artery disease	MR Egger	33	-0.018(-0.116,0.079)	0.714	0.005(0.649)	7.496(1)	6.72(1)	1.37e-222
fum; mal; alpha_ketoiso	Coronary artery disease	Weighted median	33	0.014(-0.009,0.036)	0.23
fum; mal; alpha_ketoiso	Coronary artery disease	IVW	33	0.004(-0.013,0.021)	0.642
gamma_aminoisobutyric acid	Coronary artery disease	MR Egger	14	-0.009(-0.057,0.039)	0.726	0.008(0.26)	18.793(0.282)	16.216(0.238)	7.69e-71
gamma_aminoisobutyric acid	Coronary artery disease	Weighted median	14	0.003(-0.028,0.034)	0.84
gamma_aminoisobutyric acid	Coronary artery disease	IVW	14	0.016(-0.008,0.041)	0.194
gentisic acid	Coronary artery disease	MR Egger	15	-0.02(-0.109,0.069)	0.668	-0.001(0.919)	14.641(0.553)	12.728(0.548)	2.4e-68
gentisic acid	Coronary artery disease	Weighted median	15	-0.058(-0.096,-0.019)	0.003
gentisic acid	Coronary artery disease	IVW	15	-0.024(-0.051,0.002)	0.072
glucuronate	Coronary artery disease	MR Egger	11	-0.046(-0.155,0.062)	0.423	0.011(0.492)	3.129(0.987)	2.55(0.99)	3.39e-50
glucuronate	Coronary artery disease	Weighted median	11	-0.01(-0.044,0.024)	0.576
glucuronate	Coronary artery disease	IVW	11	-0.008(-0.037,0.02)	0.575
glutamate	Coronary artery disease	MR Egger	25	0.061(-0.105,0.228)	0.479	-0.01(0.513)	5.789(1)	4.913(1)	5.08e-129
glutamate	Coronary artery disease	Weighted median	25	-0.004(-0.033,0.026)	0.808
glutamate	Coronary artery disease	IVW	25	0.005(-0.018,0.029)	0.665
glutamine	Coronary artery disease	MR Egger	11	0.008(-0.082,0.098)	0.863	-0.007(0.5)	7.553(0.827)	6.39(0.781)	2.06e-48
glutamine	Coronary artery disease	Weighted median	11	-0.03(-0.077,0.017)	0.206
glutamine	Coronary artery disease	IVW	11	-0.021(-0.057,0.014)	0.243
glycerol	Coronary artery disease	MR Egger	42	-0.046(-0.089,-0.003)	0.044	0.014(0.028)	32.187(0.913)	30.266(0.891)	5.15e-286
glycerol	Coronary artery disease	Weighted median	42	-0.011(-0.03,0.009)	0.282
glycerol	Coronary artery disease	IVW	42	0.002(-0.012,0.016)	0.816
glycerol-3-phosphate	Coronary artery disease	MR Egger	20	-0.006(-0.093,0.082)	0.898	-0.001(0.932)	5.061(1)	4.597(1)	4.57e-98
glycerol-3-phosphate	Coronary artery disease	Weighted median	20	-0.015(-0.043,0.013)	0.284
glycerol-3-phosphate	Coronary artery disease	IVW	20	-0.009(-0.031,0.012)	0.395
glycine	Coronary artery disease	MR Egger	190	0.117(0.082,0.152)	<0.001	-0.022(0)	466.598(<0.001	460.803(0)	NA
glycine	Coronary artery disease	Weighted median	190	0.057(0.047,0.067)	<0.001
glycine	Coronary artery disease	IVW	190	0.037(0.028,0.047)	<0.001
glyco_deoxycholates	Coronary artery disease	MR Egger	22	-0.031(-0.083,0.02)	0.246	-0.003(0.747)	53.189(<0.001	40.097(0.007)	5.36e-100
glyco_deoxycholates	Coronary artery disease	Weighted median	22	-0.067(-0.097,-0.036)	<0.001
glyco_deoxycholates	Coronary artery disease	IVW	22	-0.039(-0.065,-0.012)	0.004
glycocholate	Coronary artery disease	MR Egger	58	-0.07(-0.159,0.019)	0.128	0.019(0.087)	130.63(<0.001	119.206(0)	0
glycocholate	Coronary artery disease	Weighted median	58	0.01(-0.013,0.033)	0.395
glycocholate	Coronary artery disease	IVW	58	0.007(-0.012,0.026)	0.471
guanosine diphosphate	Coronary artery disease	MR Egger	47	-0.019(-0.091,0.052)	0.595	0(0.982)	32.725(0.964)	31.292(0.952)	0
guanosine diphosphate	Coronary artery disease	Weighted median	47	-0.036(-0.055,-0.017)	<0.001
guanosine diphosphate	Coronary artery disease	IVW	47	-0.02(-0.034,-0.006)	0.004
guanosine monophosphate	Coronary artery disease	MR Egger	6	0.015(-0.06,0.089)	0.716	-0.003(0.831)	4.732(0.693)	3.43(0.634)	2.31e-26
guanosine monophosphate	Coronary artery disease	Weighted median	6	0.005(-0.04,0.05)	0.822
guanosine monophosphate	Coronary artery disease	IVW	6	0.007(-0.029,0.043)	0.69
hippuric acid	Coronary artery disease	MR Egger	14	-0.034(-0.193,0.126)	0.685	0.01(0.606)	42.025(<0.001	35.873(0.001)	9.98e-64
hippuric acid	Coronary artery disease	Weighted median	14	-0.027(-0.07,0.015)	0.209
hippuric acid	Coronary artery disease	IVW	14	0.008(-0.036,0.052)	0.738
histidine	Coronary artery disease	MR Egger	85	-0.036(-0.091,0.018)	0.193	0.006(0.236)	132.611(0.001)	126.381(0.002)	0
histidine	Coronary artery disease	Weighted median	85	-0.019(-0.037,-0.001)	0.043
histidine	Coronary artery disease	IVW	85	-0.004(-0.019,0.01)	0.549
hydroxyproline	Coronary artery disease	MR Egger	18	0.002(-0.021,0.024)	0.874	-0.005(0.343)	49.272(0.004)	47.323(0)	7.2e-87
hydroxyproline	Coronary artery disease	Weighted median	18	0(-0.015,0.015)	1
hydroxyproline	Coronary artery disease	IVW	18	-0.004(-0.023,0.015)	0.69
hypoxanthine	Coronary artery disease	MR Egger	21	0.064(0.001,0.126)	0.061	-0.008(0.263)	9.564(0.988)	8.698(0.986)	4.43e-102
hypoxanthine	Coronary artery disease	Weighted median	21	0.037(0.009,0.065)	0.009
hypoxanthine	Coronary artery disease	IVW	21	0.029(0.008,0.05)	0.007
indole_3_propionate	Coronary artery disease	MR Egger	79	-0.04(-0.104,0.024)	0.221	0.012(0.083)	29.912(1)	25.959(1)	0
indole_3_propionate	Coronary artery disease	Weighted median	79	0.027(0.012,0.041)	<0.001
indole_3_propionate	Coronary artery disease	IVW	79	0.016(0.005,0.028)	0.005
indoxyl sulfate	Coronary artery disease	MR Egger	59	-0.078(-0.148,-0.009)	0.032	0.019(0.021)	30.58(1)	26.288(1)	0
indoxyl sulfate	Coronary artery disease	Weighted median	59	0.001(-0.016,0.017)	0.946
indoxyl sulfate	Coronary artery disease	IVW	59	0.004(-0.008,0.017)	0.491
inosine	Coronary artery disease	MR Egger	12	0.026(-0.087,0.138)	0.665	-0.002(0.89)	3.162(0.996)	2.604(0.995)	8.48e-60
inosine	Coronary artery disease	Weighted median	12	0.018(-0.018,0.054)	0.324
inosine	Coronary artery disease	IVW	12	0.018(-0.011,0.046)	0.225
inositol	Coronary artery disease	MR Egger	14	0.002(-0.033,0.037)	0.895	-0.005(0.458)	16.308(0.414)	14.387(0.347)	2.2e-63
inositol	Coronary artery disease	Weighted median	14	-0.007(-0.038,0.024)	0.655
inositol	Coronary artery disease	IVW	14	-0.009(-0.029,0.012)	0.409
isocitrate	Coronary artery disease	MR Egger	36	0.013(-0.022,0.047)	0.476	0(0.949)	50.885(0.094)	44.913(0.122)	5.63e-213
isocitrate	Coronary artery disease	Weighted median	36	0.018(-0.004,0.04)	0.101
isocitrate	Coronary artery disease	IVW	36	0.012(-0.006,0.029)	0.195
isoleucine	Coronary artery disease	MR Egger	49	-0.017(-0.051,0.017)	0.345	0.007(0.146)	48.684(0.579)	43.314(0.665)	0
isoleucine	Coronary artery disease	Weighted median	49	-0.003(-0.025,0.018)	0.777
isoleucine	Coronary artery disease	IVW	49	0.006(-0.009,0.022)	0.399
kynurenic acid	Coronary artery disease	MR Egger	28	-0.041(-0.08,-0.001)	0.052	0.012(0.015)	36.42(0.269)	32.003(0.232)	1.01e-156
kynurenic acid	Coronary artery disease	Weighted median	28	0.006(-0.021,0.032)	0.682
kynurenic acid	Coronary artery disease	IVW	28	0.006(-0.014,0.025)	0.581
kynurenine	Coronary artery disease	MR Egger	69	-0.011(-0.053,0.031)	0.605	-0.007(0.144)	108.78(0.004)	84.712(0.083)	0
kynurenine	Coronary artery disease	Weighted median	69	-0.04(-0.058,-0.023)	<0.001
kynurenine	Coronary artery disease	IVW	69	-0.041(-0.054,-0.028)	<0.001
lactate	Coronary artery disease	MR Egger	31	-0.038(-0.106,0.031)	0.288	0.013(0.081)	37.975(0.257)	35.596(0.222)	3.56e-189
lactate	Coronary artery disease	Weighted median	31	0.016(-0.011,0.043)	0.251
lactate	Coronary artery disease	IVW	31	0.023(0.003,0.043)	0.023
lactose	Coronary artery disease	MR Egger	35	0.023(-0.058,0.104)	0.585	-0.006(0.586)	11.331(1)	10.703(1)	1.9e-194
lactose	Coronary artery disease	Weighted median	35	-0.003(-0.025,0.019)	0.784
lactose	Coronary artery disease	IVW	35	0(-0.016,0.017)	0.955
leucine	Coronary artery disease	MR Egger	33	0.013(-0.058,0.085)	0.713	-0.006(0.461)	16.479(0.996)	15.483(0.994)	7.17e-180
leucine	Coronary artery disease	Weighted median	33	-0.006(-0.033,0.021)	0.668
leucine	Coronary artery disease	IVW	33	-0.013(-0.032,0.007)	0.205
LPC 14_0	Coronary artery disease	MR Egger	13	0.004(-0.034,0.042)	0.849	-0.005(0.428)	11.822(0.613)	10.716(0.553)	1.9e-59
LPC 14_0	Coronary artery disease	Weighted median	13	-0.006(-0.035,0.022)	0.669
LPC 14_0	Coronary artery disease	IVW	13	-0.01(-0.031,0.011)	0.369
LPC 16_0	Coronary artery disease	MR Egger	90	-0.02(-0.055,0.015)	0.259	0.016(0)	94.537(0.476)	91.207(0.415)	0
LPC 16_0	Coronary artery disease	Weighted median	90	0.037(0.018,0.056)	<0.001
LPC 16_0	Coronary artery disease	IVW	90	0.049(0.035,0.062)	<0.001
LPC 16_1	Coronary artery disease	MR Egger	25	0.025(-0.07,0.12)	0.618	-0.001(0.954)	54.559(<0.001	48.493(0.002)	7.89e-124
LPC 16_1	Coronary artery disease	Weighted median	25	0.032(-0.006,0.069)	0.102
LPC 16_1	Coronary artery disease	IVW	25	0.022(-0.009,0.053)	0.163
LPC 18_0	Coronary artery disease	MR Egger	22	-0.017(-0.079,0.044)	0.59	0.006(0.421)	16.824(0.788)	15.241(0.811)	1.44e-106
LPC 18_0	Coronary artery disease	Weighted median	22	0.014(-0.022,0.049)	0.446
LPC 18_0	Coronary artery disease	IVW	22	0.006(-0.02,0.032)	0.641
LPC 18_1	Coronary artery disease	MR Egger	24	0.071(0.014,0.127)	0.023	-0.02(0.009)	17.331(0.855)	16.007(0.855)	6.52e-124
LPC 18_1	Coronary artery disease	Weighted median	24	0.006(-0.026,0.038)	0.711
LPC 18_1	Coronary artery disease	IVW	24	-0.004(-0.028,0.019)	0.711
LPC 18_2	Coronary artery disease	MR Egger	44	0.085(0.01,0.16)	0.032	-0.013(0.138)	48.301(0.354)	46.235(0.34)	1.02e-248
LPC 18_2	Coronary artery disease	Weighted median	44	0.016(-0.009,0.041)	0.218
LPC 18_2	Coronary artery disease	IVW	44	0.029(0.011,0.047)	0.002
LPC 20_3	Coronary artery disease	MR Egger	94	0.011(-0.07,0.092)	0.793	0.003(0.707)	159.533(<0.001	155.849(0)	NA
LPC 20_3	Coronary artery disease	Weighted median	94	0.021(0.002,0.04)	0.033
LPC 20_3	Coronary artery disease	IVW	94	0.026(0.011,0.041)	0.001
LPC 20_4	Coronary artery disease	MR Egger	85	-0.044(-0.07,-0.018)	0.001	0.004(0.353)	161.367(<0.001	156.668(0)	NA
LPC 20_4	Coronary artery disease	Weighted median	85	-0.046(-0.056,-0.036)	<0.001
LPC 20_4	Coronary artery disease	IVW	85	-0.033(-0.042,-0.023)	<0.001
LPC 20_5	Coronary artery disease	MR Egger	118	-0.015(-0.053,0.023)	0.427	-0.009(0.105)	175.727(<0.001	172.308(0.001)	NA
LPC 20_5	Coronary artery disease	Weighted median	118	-0.064(-0.076,-0.052)	<0.001
LPC 20_5	Coronary artery disease	IVW	118	-0.046(-0.056,-0.037)	<0.001
LPC 22_6	Coronary artery disease	MR Egger	57	0.023(-0.012,0.059)	0.199	-0.018(0.001)	144.137(<0.001	134.431(0)	0
LPC 22_6	Coronary artery disease	Weighted median	57	-0.059(-0.079,-0.039)	<0.001
LPC 22_6	Coronary artery disease	IVW	57	-0.033(-0.05,-0.016)	<0.001
LPE 16_0	Coronary artery disease	MR Egger	89	-0.031(-0.107,0.044)	0.416	-0.001(0.898)	255.857(<0.001	231.153(0)	NA
LPE 16_0	Coronary artery disease	Weighted median	89	-0.058(-0.076,-0.039)	<0.001
LPE 16_0	Coronary artery disease	IVW	89	-0.036(-0.054,-0.019)	<0.001
LPE 18_0	Coronary artery disease	MR Egger	65	-0.023(-0.085,0.038)	0.458	0(0.964)	116.925(<0.001	112.932(0)	0
LPE 18_0	Coronary artery disease	Weighted median	65	-0.015(-0.037,0.006)	0.154
LPE 18_0	Coronary artery disease	IVW	65	-0.022(-0.04,-0.004)	0.017
LPE 18_1	Coronary artery disease	MR Egger	126	-0.005(-0.019,0.009)	0.46	0.001(0.56)	93.592(0.99)	92.493(0.987)	NA
LPE 18_1	Coronary artery disease	Weighted median	126	-0.001(-0.014,0.012)	0.873
LPE 18_1	Coronary artery disease	IVW	126	-0.002(-0.01,0.006)	0.648
LPE 18_2	Coronary artery disease	MR Egger	68	0.061(-0.008,0.129)	0.086	-0.005(0.559)	182.816(<0.001	177.914(0)	NA
LPE 18_2	Coronary artery disease	Weighted median	68	0.074(0.058,0.091)	<0.001
LPE 18_2	Coronary artery disease	IVW	68	0.041(0.024,0.058)	<0.001
LPE 20_4	Coronary artery disease	MR Egger	90	-0.032(-0.12,0.056)	0.484	0.002(0.888)	298.596(<0.001	291.907(0)	NA
LPE 20_4	Coronary artery disease	Weighted median	90	-0.069(-0.086,-0.051)	<0.001
LPE 20_4	Coronary artery disease	IVW	90	-0.025(-0.043,-0.008)	0.004
LPE 22_6	Coronary artery disease	MR Egger	32	-0.025(-0.085,0.034)	0.409	0.008(0.3)	14.542(0.997)	13.548(0.997)	1.01e-172
LPE 22_6	Coronary artery disease	Weighted median	32	0.001(-0.027,0.029)	0.948
LPE 22_6	Coronary artery disease	IVW	32	0.005(-0.015,0.025)	0.646
lysine	Coronary artery disease	MR Egger	12	-0.083(-0.182,0.015)	0.129	0.009(0.524)	7.878(0.851)	6.756(0.818)	1.17e-51
lysine	Coronary artery disease	Weighted median	12	-0.063(-0.097,-0.028)	<0.001
lysine	Coronary artery disease	IVW	12	-0.051(-0.078,-0.025)	<0.001
malate	Coronary artery disease	MR Egger	8	-0.003(-0.136,0.13)	0.961	0.006(0.744)	17.642(0.081)	14.314(0.046)	4.78e-33
malate	Coronary artery disease	Weighted median	8	0.029(-0.02,0.078)	0.246
malate	Coronary artery disease	IVW	8	0.018(-0.03,0.066)	0.467
methionine	Coronary artery disease	MR Egger	8	0.008(-0.035,0.051)	0.728	0.001(0.906)	6.447(0.7)	5.449(0.605)	1.25e-35
methionine	Coronary artery disease	Weighted median	8	0.013(-0.026,0.053)	0.517
methionine	Coronary artery disease	IVW	8	0.01(-0.02,0.04)	0.51
NG_monomethyl_arginine	Coronary artery disease	MR Egger	112	-0.006(-0.05,0.039)	0.794	-0.007(0.135)	157.277(0.008)	146.12(0.014)	NA
NG_monomethyl_arginine	Coronary artery disease	Weighted median	112	-0.063(-0.077,-0.049)	<0.001
NG_monomethyl_arginine	Coronary artery disease	IVW	112	-0.039(-0.05,-0.029)	<0.001
niacinamide	Coronary artery disease	MR Egger	12	-0.038(-0.166,0.091)	0.58	0.004(0.769)	10.26(0.659)	8.806(0.64)	1.48e-54
niacinamide	Coronary artery disease	Weighted median	12	-0.031(-0.07,0.007)	0.111
niacinamide	Coronary artery disease	IVW	12	-0.018(-0.047,0.01)	0.21
ornithine	Coronary artery disease	MR Egger	80	-0.07(-0.107,-0.033)	<0.001	0.023(0)	130.836(<0.001	126.709(0.001)	0
ornithine	Coronary artery disease	Weighted median	80	0.005(-0.017,0.026)	0.673
ornithine	Coronary artery disease	IVW	80	0.017(0.001,0.033)	0.033
orotic acid	Coronary artery disease	MR Egger	78	-0.066(-0.135,0.003)	0.063	0.005(0.631)	122.798(0.003)	119.375(0.001)	NA
orotic acid	Coronary artery disease	Weighted median	78	-0.067(-0.081,-0.052)	<0.001
orotic acid	Coronary artery disease	IVW	78	-0.05(-0.062,-0.037)	<0.001
oxalate	Coronary artery disease	MR Egger	25	-0.02(-0.079,0.039)	0.52	0.006(0.43)	24.075(0.593)	21.924(0.584)	6.52e-128
oxalate	Coronary artery disease	Weighted median	25	-0.005(-0.031,0.021)	0.713
oxalate	Coronary artery disease	IVW	25	0.003(-0.016,0.022)	0.741
pantothenic acid	Coronary artery disease	MR Egger	35	-0.039(-0.106,0.028)	0.262	0.007(0.374)	23.063(0.962)	21.675(0.95)	1.29e-203
pantothenic acid	Coronary artery disease	Weighted median	35	-0.008(-0.031,0.015)	0.51
pantothenic acid	Coronary artery disease	IVW	35	-0.009(-0.027,0.008)	0.291
PC 32_0	Coronary artery disease	MR Egger	25	0.337(-0.17,0.843)	0.205	-0.068(0.134)	98.802(<0.001	91.521(0)	2.52e-103
PC 32_0	Coronary artery disease	Weighted median	25	-0.026(-0.067,0.016)	0.221
PC 32_0	Coronary artery disease	IVW	25	-0.062(-0.109,-0.016)	0.009
PC 32_1	Coronary artery disease	MR Egger	78	-0.053(-0.106,0)	0.053	0.01(0.116)	32.491(1)	31.749(1)	0
PC 32_1	Coronary artery disease	Weighted median	78	-0.024(-0.04,-0.008)	0.003
PC 32_1	Coronary artery disease	IVW	78	-0.011(-0.023,0.001)	0.072
PC 32_2	Coronary artery disease	MR Egger	28	-0.041(-0.088,0.006)	0.102	0.02(0.001)	84.772(<0.001	71.302(0)	4.42e-148
PC 32_2	Coronary artery disease	Weighted median	28	-0.004(-0.032,0.024)	0.765
PC 32_2	Coronary artery disease	IVW	28	0.035(0.007,0.063)	0.013
PC 34_1	Coronary artery disease	MR Egger	22	-0.105(-0.472,0.261)	0.579	0.014(0.675)	34.715(0.088)	31.53(0.065)	3.02e-104
PC 34_1	Coronary artery disease	Weighted median	22	-0.013(-0.049,0.024)	0.491
PC 34_1	Coronary artery disease	IVW	22	-0.026(-0.055,0.003)	0.079
PC 34_2	Coronary artery disease	MR Egger	63	0.067(-0.008,0.142)	0.084	-0.006(0.526)	122.756(<0.001	118.605(0)	0
PC 34_2	Coronary artery disease	Weighted median	63	0.075(0.056,0.094)	<0.001
PC 34_2	Coronary artery disease	IVW	63	0.043(0.027,0.06)	<0.001
PC 34_3	Coronary artery disease	MR Egger	69	-0.065(-0.176,0.047)	0.258	0.021(0.084)	176.719(<0.001	171.155(0)	0
PC 34_3	Coronary artery disease	Weighted median	69	0.032(0.009,0.054)	0.006
PC 34_3	Coronary artery disease	IVW	69	0.033(0.014,0.053)	0.001
PC 34_4	Coronary artery disease	MR Egger	15	-0.009(-0.051,0.032)	0.669	0.005(0.521)	4.571(0.998)	3.71(0.997)	1.62e-80
PC 34_4	Coronary artery disease	Weighted median	15	0(-0.031,0.03)	0.977
PC 34_4	Coronary artery disease	IVW	15	0.002(-0.022,0.026)	0.865
PC 36_1	Coronary artery disease	MR Egger	21	0.359(0.132,0.585)	0.006	-0.063(0.007)	18.504(0.846)	13.32(0.863)	6.59e-149
PC 36_1	Coronary artery disease	Weighted median	21	0.01(-0.021,0.042)	0.533
PC 36_1	Coronary artery disease	IVW	21	0.009(-0.014,0.033)	0.441
PC 36_2	Coronary artery disease	MR Egger	68	0.026(-0.022,0.074)	0.288	0.004(0.566)	149.331(<0.001	144.99(0)	0
PC 36_2	Coronary artery disease	Weighted median	68	0.055(0.038,0.073)	<0.001
PC 36_2	Coronary artery disease	IVW	68	0.039(0.023,0.055)	<0.001
PC 36_3	Coronary artery disease	MR Egger	61	0.081(0.024,0.138)	0.007	-0.023(0)	134.921(<0.001	129.054(0)	0
PC 36_3	Coronary artery disease	Weighted median	61	-0.033(-0.061,-0.005)	0.022
PC 36_3	Coronary artery disease	IVW	61	-0.026(-0.047,-0.004)	0.022
PC 36_4	Coronary artery disease	MR Egger	89	-0.041(-0.068,-0.013)	0.005	0.002(0.691)	164.123(<0.001	156.547(0)	NA
PC 36_4	Coronary artery disease	Weighted median	89	-0.047(-0.057,-0.037)	<0.001
PC 36_4	Coronary artery disease	IVW	89	-0.035(-0.044,-0.027)	<0.001
PC 36_5	Coronary artery disease	MR Egger	105	-0.007(-0.051,0.036)	0.743	0.015(0.004)	135.759(0.052)	133.046(0.029)	NA
PC 36_5	Coronary artery disease	Weighted median	105	0.083(0.066,0.099)	<0.001
PC 36_5	Coronary artery disease	IVW	105	0.056(0.043,0.069)	<0.001
PC 38_2	Coronary artery disease	MR Egger	115	0.001(-0.036,0.037)	0.972	0(0.925)	319.894(<0.001	315.362(0)	NA
PC 38_2	Coronary artery disease	Weighted median	115	0.002(-0.016,0.02)	0.802
PC 38_2	Coronary artery disease	IVW	115	-0.001(-0.016,0.014)	0.905
PC 38_3	Coronary artery disease	MR Egger	42	0.002(-0.046,0.05)	0.938	0.008(0.129)	92.755(<0.001	84.885(0)	5.99e-218
PC 38_3	Coronary artery disease	Weighted median	42	0.014(-0.013,0.041)	0.31
PC 38_3	Coronary artery disease	IVW	42	0.036(0.013,0.059)	0.002
PC 38_4	Coronary artery disease	MR Egger	106	-0.032(-0.05,-0.014)	0.001	0.001(0.75)	171.692(<0.001	167.888(0)	NA
PC 38_4	Coronary artery disease	Weighted median	106	-0.039(-0.047,-0.031)	<0.001
PC 38_4	Coronary artery disease	IVW	106	-0.029(-0.036,-0.022)	<0.001
PC 38_5	Coronary artery disease	MR Egger	92	-0.042(-0.07,-0.013)	0.005	0.001(0.75)	177.851(<0.001	168.323(0)	NA
PC 38_5	Coronary artery disease	Weighted median	92	-0.054(-0.065,-0.043)	<0.001
PC 38_5	Coronary artery disease	IVW	92	-0.037(-0.047,-0.027)	<0.001
PC 38_6	Coronary artery disease	MR Egger	37	0.151(-0.027,0.328)	0.105	-0.035(0.049)	108.555(<0.001	102.792(0)	1.43e-233
PC 38_6	Coronary artery disease	Weighted median	37	-0.02(-0.055,0.015)	0.26
PC 38_6	Coronary artery disease	IVW	37	-0.031(-0.062,-0.001)	0.045
PC 40_6	Coronary artery disease	MR Egger	75	0.013(-0.041,0.066)	0.643	-0.01(0.125)	168.072(<0.001	162.913(0)	NA
PC 40_6	Coronary artery disease	Weighted median	75	-0.048(-0.066,-0.029)	<0.001
PC 40_6	Coronary artery disease	IVW	75	-0.027(-0.044,-0.011)	0.001
phenylalanine	Coronary artery disease	MR Egger	42	0.005(-0.037,0.047)	0.811	-0.003(0.452)	36.03(0.898)	31.739(0.85)	0
phenylalanine	Coronary artery disease	Weighted median	42	-0.008(-0.031,0.015)	0.505
phenylalanine	Coronary artery disease	IVW	42	-0.01(-0.026,0.006)	0.21
phosphocreatine	Coronary artery disease	MR Egger	23	0.015(-0.025,0.055)	0.462	-0.01(0.123)	34.225(0.124)	30.442(0.108)	5.1e-120
phosphocreatine	Coronary artery disease	Weighted median	23	-0.01(-0.038,0.017)	0.452
phosphocreatine	Coronary artery disease	IVW	23	-0.013(-0.034,0.007)	0.21
phosphoenolpyruvic acid	Coronary artery disease	MR Egger	29	0.006(-0.097,0.108)	0.913	0.001(0.912)	19.002(0.926)	17.452(0.939)	7.85e-146
phosphoenolpyruvic acid	Coronary artery disease	Weighted median	29	0.01(-0.018,0.038)	0.483
phosphoenolpyruvic acid	Coronary artery disease	IVW	29	0.011(-0.009,0.032)	0.28
proline	Coronary artery disease	MR Egger	39	-0.008(-0.059,0.043)	0.76	-0.004(0.604)	39.739(0.476)	37.746(0.481)	0
proline	Coronary artery disease	Weighted median	39	-0.023(-0.044,-0.002)	0.031
proline	Coronary artery disease	IVW	39	-0.021(-0.036,-0.007)	0.004
propionic acid	Coronary artery disease	MR Egger	4	-0.024(-0.068,0.019)	0.385	0.005(0.632)	1.104(0.9)	0.778(0.855)	4.04e-19
propionic acid	Coronary artery disease	Weighted median	4	-0.021(-0.058,0.016)	0.262
propionic acid	Coronary artery disease	IVW	4	-0.016(-0.047,0.015)	0.321
pyridoxate	Coronary artery disease	MR Egger	46	-0.151(-0.309,0.007)	0.068	0.034(0.029)	58.411(0.265)	43.209(0.548)	0
pyridoxate	Coronary artery disease	Weighted median	46	0.022(0,0.044)	0.049
pyridoxate	Coronary artery disease	IVW	46	0.03(0.015,0.045)	<0.001
pyruvate	Coronary artery disease	MR Egger	33	-0.002(-0.01,0.006)	0.64	0.007(0.018)	30.454(0.654)	28.463(0.646)	6.47e-182
pyruvate	Coronary artery disease	Weighted median	33	-0.001(-0.01,0.009)	0.887
pyruvate	Coronary artery disease	IVW	33	0.004(-0.003,0.011)	0.256
quinolinic acid	Coronary artery disease	MR Egger	72	-0.043(-0.074,-0.012)	0.009	0.008(0.048)	53.779(0.956)	51.442(0.961)	0
quinolinic acid	Coronary artery disease	Weighted median	72	-0.026(-0.041,-0.01)	0.001
quinolinic acid	Coronary artery disease	IVW	72	-0.013(-0.024,-0.002)	0.02
ribose_5_P; ribulose_5_P	Coronary artery disease	MR Egger	22	-0.072(-0.143,-0.002)	0.057	0.015(0.087)	7.887(0.997)	7.207(0.998)	1.58e-113
ribose_5_P; ribulose_5_P	Coronary artery disease	Weighted median	22	-0.012(-0.039,0.016)	0.401
ribose_5_P; ribulose_5_P	Coronary artery disease	IVW	22	-0.011(-0.032,0.01)	0.318
salicylurate	Coronary artery disease	MR Egger	59	0.001(-0.016,0.018)	0.942	0.005(0.087)	36.548(0.992)	34.661(0.994)	0
salicylurate	Coronary artery disease	Weighted median	59	0.005(-0.011,0.022)	0.533
salicylurate	Coronary artery disease	IVW	59	0.013(0.003,0.023)	0.008
serine	Coronary artery disease	MR Egger	41	0.064(0.01,0.117)	0.025	-0.007(0.263)	60.013(0.046)	56.536(0.043)	1.76e-266
serine	Coronary artery disease	Weighted median	41	0.056(0.032,0.08)	<0.001
serine	Coronary artery disease	IVW	41	0.035(0.016,0.053)	<0.001
serotonin	Coronary artery disease	MR Egger	31	0.076(-0.196,0.347)	0.588	-0.021(0.473)	75.74(<0.001	71.309(0)	2.78e-146
serotonin	Coronary artery disease	Weighted median	31	-0.006(-0.034,0.023)	0.693
serotonin	Coronary artery disease	IVW	31	-0.024(-0.055,0.006)	0.116
SM 14_0	Coronary artery disease	MR Egger	78	-0.024(-0.061,0.013)	0.206	0.007(0.173)	42.704(0.999)	41.7(1)	NA
SM 14_0	Coronary artery disease	Weighted median	78	-0.003(-0.018,0.012)	0.684
SM 14_0	Coronary artery disease	IVW	78	0.001(-0.011,0.012)	0.916
SM 16_0	Coronary artery disease	MR Egger	11	-0.029(-0.149,0.09)	0.641	0.006(0.632)	9.962(0.619)	8.499(0.58)	4.18e-47
SM 16_0	Coronary artery disease	Weighted median	11	0.007(-0.036,0.049)	0.756
SM 16_0	Coronary artery disease	IVW	11	0(-0.033,0.032)	0.984
SM 16_1	Coronary artery disease	MR Egger	12	0.003(-0.104,0.11)	0.959	-0.005(0.721)	1.595(1)	1.22(1)	1.37e-56
SM 16_1	Coronary artery disease	Weighted median	12	-0.008(-0.045,0.03)	0.678
SM 16_1	Coronary artery disease	IVW	12	-0.016(-0.046,0.013)	0.273
SM 18_0	Coronary artery disease	MR Egger	11	0.056(-0.057,0.169)	0.354	-0.006(0.673)	21.455(0.12)	17.707(0.06)	4.79e-54
SM 18_0	Coronary artery disease	Weighted median	11	0.014(-0.033,0.062)	0.555
SM 18_0	Coronary artery disease	IVW	11	0.033(-0.008,0.075)	0.119
SM 18_1	Coronary artery disease	MR Egger	44	0.005(-0.113,0.123)	0.933	0(0.98)	9.587(1)	9.154(1)	2.83e-260
SM 18_1	Coronary artery disease	Weighted median	44	-0.006(-0.029,0.017)	0.625
SM 18_1	Coronary artery disease	IVW	44	0.007(-0.011,0.024)	0.454
SM 22_0	Coronary artery disease	MR Egger	31	0.001(-0.017,0.018)	0.953	-0.003(0.279)	22.232(0.929)	14.056(0.994)	1.23e-166
SM 22_0	Coronary artery disease	Weighted median	31	0.004(-0.016,0.024)	0.674
SM 22_0	Coronary artery disease	IVW	31	-0.006(-0.019,0.007)	0.381
SM 22_1	Coronary artery disease	MR Egger	24	-0.061(-0.157,0.036)	0.232	0.013(0.186)	23.978(0.707)	20.286(0.625)	7.6e-137
SM 22_1	Coronary artery disease	Weighted median	24	0.012(-0.023,0.046)	0.509
SM 22_1	Coronary artery disease	IVW	24	0.005(-0.02,0.029)	0.711
SM 24_0	Coronary artery disease	MR Egger	28	-0.003(-0.062,0.056)	0.923	0.013(0.046)	38.01(0.171)	35.411(0.129)	1.64e-135
SM 24_0	Coronary artery disease	Weighted median	28	0.09(0.06,0.12)	<0.001
SM 24_0	Coronary artery disease	IVW	28	0.056(0.032,0.079)	<0.001
SM 24_1	Coronary artery disease	MR Egger	90	0.058(0.015,0.101)	0.01	-0.012(0.007)	73.318(0.968)	61.953(0.987)	NA
SM 24_1	Coronary artery disease	Weighted median	90	0.013(-0.002,0.029)	0.091
SM 24_1	Coronary artery disease	IVW	90	-0.001(-0.012,0.011)	0.901
sorbitol	Coronary artery disease	MR Egger	16	-0.06(-0.163,0.043)	0.274	0.01(0.398)	4.188(0.997)	3.687(0.999)	1.94e-76
sorbitol	Coronary artery disease	Weighted median	16	-0.021(-0.054,0.012)	0.203
sorbitol	Coronary artery disease	IVW	16	-0.016(-0.042,0.011)	0.241
suberic acid	Coronary artery disease	MR Egger	7	-0.058(-0.117,0.001)	0.11	0.025(0.116)	12.867(0.312)	6.523(0.367)	3.92e-31
suberic acid	Coronary artery disease	Weighted median	7	-0.018(-0.054,0.018)	0.324
suberic acid	Coronary artery disease	IVW	7	-0.007(-0.034,0.02)	0.604
sucrose	Coronary artery disease	MR Egger	19	0.074(-0.023,0.171)	0.155	-0.015(0.164)	15.087(0.808)	13.453(0.764)	4.5e-96
sucrose	Coronary artery disease	Weighted median	19	-0.002(-0.038,0.033)	0.902
sucrose	Coronary artery disease	IVW	19	0.004(-0.021,0.029)	0.744
symmetric dimethylarginine	Coronary artery disease	MR Egger	33	0.004(-0.061,0.068)	0.915	-0.003(0.754)	30.93(0.71)	20.321(0.945)	1.08e-192
symmetric dimethylarginine	Coronary artery disease	Weighted median	33	0.007(-0.017,0.032)	0.569
symmetric dimethylarginine	Coronary artery disease	IVW	33	-0.006(-0.024,0.011)	0.482
TAG 44_1	Coronary artery disease	MR Egger	24	0(-0.036,0.036)	0.997	-0.002(0.706)	20.163(0.732)	19.181(0.691)	7.98e-117
TAG 44_1	Coronary artery disease	Weighted median	24	-0.004(-0.034,0.026)	0.78
TAG 44_1	Coronary artery disease	IVW	24	-0.006(-0.025,0.013)	0.522
TAG 46_0	Coronary artery disease	MR Egger	46	0.005(-0.003,0.012)	0.215	-0.014(0)	608.409(0.253)	124.007(0)	1.41e-254
TAG 46_0	Coronary artery disease	Weighted median	46	0.001(-0.004,0.006)	0.718
TAG 46_0	Coronary artery disease	IVW	46	-0.002(-0.01,0.005)	0.545
TAG 46_1	Coronary artery disease	MR Egger	30	-0.066(-0.192,0.06)	0.314	0.013(0.304)	15.506(0.99)	14.552(0.988)	3.7e-165
TAG 46_1	Coronary artery disease	Weighted median	30	0.002(-0.026,0.03)	0.874
TAG 46_1	Coronary artery disease	IVW	30	0.001(-0.02,0.021)	0.957
TAG 46_2	Coronary artery disease	MR Egger	35	-0.129(-0.225,-0.033)	0.013	0.026(0.013)	21.377(0.984)	16.909(0.994)	2.5e-222
TAG 46_2	Coronary artery disease	Weighted median	35	-0.012(-0.039,0.015)	0.38
TAG 46_2	Coronary artery disease	IVW	35	-0.002(-0.022,0.017)	0.825
TAG 48_0	Coronary artery disease	MR Egger	67	0.04(-0.025,0.105)	0.232	-0.01(0.135)	87.259(0.058)	84.257(0.064)	0
TAG 48_0	Coronary artery disease	Weighted median	67	0.003(-0.017,0.024)	0.747
TAG 48_0	Coronary artery disease	IVW	67	-0.009(-0.024,0.006)	0.256
TAG 48_1	Coronary artery disease	MR Egger	32	-0.163(-0.31,-0.015)	0.039	0.031(0.041)	51.073(0.037)	45.781(0.042)	3.51e-185
TAG 48_1	Coronary artery disease	Weighted median	32	0.003(-0.025,0.03)	0.853
TAG 48_1	Coronary artery disease	IVW	32	-0.004(-0.027,0.019)	0.74
TAG 48_2	Coronary artery disease	MR Egger	41	-0.098(-0.183,-0.014)	0.028	0.017(0.046)	26.928(0.987)	21.695(0.992)	6.54e-301
TAG 48_2	Coronary artery disease	Weighted median	41	-0.026(-0.051,-0.001)	0.039
TAG 48_2	Coronary artery disease	IVW	41	-0.011(-0.029,0.007)	0.215
TAG 48_3	Coronary artery disease	MR Egger	29	-0.009(-0.038,0.021)	0.561	0.004(0.351)	19.347(0.974)	13.827(0.988)	3.25e-188
TAG 48_3	Coronary artery disease	Weighted median	29	-0.002(-0.027,0.022)	0.849
TAG 48_3	Coronary artery disease	IVW	29	0.003(-0.013,0.019)	0.702
TAG 48_4	Coronary artery disease	MR Egger	18	-0.014(-0.039,0.01)	0.278	0.004(0.491)	10.422(0.93)	9.539(0.922)	1.8e-88
TAG 48_4	Coronary artery disease	Weighted median	18	-0.007(-0.027,0.013)	0.467
TAG 48_4	Coronary artery disease	IVW	18	-0.007(-0.021,0.007)	0.347
TAG 50_1	Coronary artery disease	MR Egger	13	-0.002(-0.042,0.039)	0.926	-0.003(0.601)	16.097(0.331)	13.223(0.353)	2.88e-57
TAG 50_1	Coronary artery disease	Weighted median	13	0.001(-0.034,0.036)	0.952
TAG 50_1	Coronary artery disease	IVW	13	-0.011(-0.036,0.015)	0.41
TAG 50_2	Coronary artery disease	MR Egger	30	0(-0.017,0.017)	0.968	0(0.895)	58.231(0.034)	52.452(0.005)	9.28e-167
TAG 50_2	Coronary artery disease	Weighted median	30	0.001(-0.012,0.013)	0.934
TAG 50_2	Coronary artery disease	IVW	30	0(-0.013,0.014)	0.963
TAG 50_3	Coronary artery disease	MR Egger	31	0.009(-0.055,0.072)	0.789	-0.004(0.513)	28.321(0.714)	25.257(0.712)	3.28e-178
TAG 50_3	Coronary artery disease	Weighted median	31	-0.007(-0.035,0.021)	0.619
TAG 50_3	Coronary artery disease	IVW	31	-0.012(-0.031,0.008)	0.238
TAG 50_4	Coronary artery disease	MR Egger	91	-0.013(-0.052,0.027)	0.531	-0.001(0.794)	200.656(<0.001	195.886(0)	0
TAG 50_4	Coronary artery disease	Weighted median	91	0.003(-0.012,0.019)	0.667
TAG 50_4	Coronary artery disease	IVW	91	-0.017(-0.033,-0.002)	0.028
TAG 50_5	Coronary artery disease	MR Egger	30	-0.012(-0.045,0.021)	0.48	0.01(0.045)	34.048(0.43)	30.32(0.398)	1.48e-158
TAG 50_5	Coronary artery disease	Weighted median	30	0.004(-0.021,0.029)	0.745
TAG 50_5	Coronary artery disease	IVW	30	0.018(0.001,0.036)	0.037
TAG 52_1	Coronary artery disease	MR Egger	31	-0.274(-0.46,-0.087)	0.008	0.05(0.006)	37.521(0.333)	30.788(0.426)	1.41e-199
TAG 52_1	Coronary artery disease	Weighted median	31	0.013(-0.016,0.042)	0.387
TAG 52_1	Coronary artery disease	IVW	31	0.005(-0.016,0.025)	0.653
TAG 52_2	Coronary artery disease	MR Egger	54	-0.069(-0.155,0.017)	0.124	0.014(0.139)	145.086(<0.001	139.97(0)	0
TAG 52_2	Coronary artery disease	Weighted median	54	0.015(-0.01,0.04)	0.243
TAG 52_2	Coronary artery disease	IVW	54	-0.006(-0.031,0.02)	0.662
TAG 52_3	Coronary artery disease	MR Egger	70	-0.185(-0.251,-0.119)	<0.001	0.041(0)	300.041(<0.001	291.264(0)	0
TAG 52_3	Coronary artery disease	Weighted median	70	0.017(-0.008,0.042)	0.189
TAG 52_3	Coronary artery disease	IVW	70	-0.005(-0.032,0.022)	0.726
TAG 52_4	Coronary artery disease	MR Egger	49	-0.165(-0.229,-0.1)	<0.001	0.028(0.001)	170.661(<0.001	162.471(0)	0
TAG 52_4	Coronary artery disease	Weighted median	49	-0.057(-0.086,-0.027)	<0.001
TAG 52_4	Coronary artery disease	IVW	49	-0.055(-0.082,-0.027)	<0.001
TAG 52_5	Coronary artery disease	MR Egger	47	-0.112(-0.193,-0.031)	0.01	0.019(0.076)	187.469(<0.001	176.345(0)	0
TAG 52_5	Coronary artery disease	Weighted median	47	-0.008(-0.038,0.023)	0.618
TAG 52_5	Coronary artery disease	IVW	47	-0.042(-0.073,-0.011)	0.007
TAG 52_6	Coronary artery disease	MR Egger	21	0(-0.031,0.031)	0.986	0(0.967)	5.715(1)	4.784(1)	1.3e-100
TAG 52_6	Coronary artery disease	Weighted median	21	-0.005(-0.033,0.024)	0.742
TAG 52_6	Coronary artery disease	IVW	21	0(-0.018,0.019)	0.979
TAG 54_1	Coronary artery disease	MR Egger	23	0.209(-0.002,0.421)	0.066	-0.045(0.08)	33.032(0.124)	30.215(0.113)	2.31e-114
TAG 54_1	Coronary artery disease	Weighted median	23	-0.019(-0.049,0.011)	0.207
TAG 54_1	Coronary artery disease	IVW	23	0.012(-0.013,0.037)	0.352
TAG 54_2	Coronary artery disease	MR Egger	26	-0.263(-0.429,-0.096)	0.005	0.052(0.03)	146.897(<0.001	133.128(0)	3.72e-133
TAG 54_2	Coronary artery disease	Weighted median	26	-0.089(-0.137,-0.041)	<0.001
TAG 54_2	Coronary artery disease	IVW	26	-0.074(-0.123,-0.025)	0.003
TAG 54_3	Coronary artery disease	MR Egger	49	-0.087(-0.15,-0.025)	0.009	0.014(0.096)	185.45(<0.001	174.72(0)	0
TAG 54_3	Coronary artery disease	Weighted median	49	0.003(-0.024,0.03)	0.833
TAG 54_3	Coronary artery disease	IVW	49	-0.039(-0.067,-0.011)	0.007
TAG 54_4	Coronary artery disease	MR Egger	93	-0.125(-0.212,-0.038)	0.006	0.028(0.001)	277.107(<0.001	270.838(0)	NA
TAG 54_4	Coronary artery disease	Weighted median	93	0.009(-0.01,0.027)	0.354
TAG 54_4	Coronary artery disease	IVW	93	0.018(-0.002,0.037)	0.081
TAG 54_5	Coronary artery disease	MR Egger	30	-0.268(-0.357,-0.179)	<0.001	0.049(0)	129.779(<0.001	117.717(0)	2.73e-182
TAG 54_5	Coronary artery disease	Weighted median	30	-0.024(-0.063,0.015)	0.236
TAG 54_5	Coronary artery disease	IVW	30	-0.074(-0.113,-0.035)	<0.001
TAG 54_6	Coronary artery disease	MR Egger	32	-0.204(-0.346,-0.062)	0.009	0.036(0.052)	137.131(<0.001	128.664(0)	7.12e-146
TAG 54_6	Coronary artery disease	Weighted median	32	-0.017(-0.055,0.02)	0.359
TAG 54_6	Coronary artery disease	IVW	32	-0.063(-0.105,-0.021)	0.003
TAG 54_7	Coronary artery disease	MR Egger	26	0.041(-0.014,0.096)	0.157	-0.008(0.192)	18.179(0.941)	11.902(0.987)	4.09e-141
TAG 54_7	Coronary artery disease	Weighted median	26	0.024(-0.003,0.05)	0.085
TAG 54_7	Coronary artery disease	IVW	26	0.006(-0.014,0.025)	0.561
TAG 54_8	Coronary artery disease	MR Egger	44	0.04(0.008,0.072)	0.019	-0.013(0.013)	68.39(0.021)	60.444(0.041)	3.94e-293
TAG 54_8	Coronary artery disease	Weighted median	44	0.016(-0.004,0.037)	0.122
TAG 54_8	Coronary artery disease	IVW	44	0.003(-0.013,0.019)	0.748
TAG 54_9	Coronary artery disease	MR Egger	19	-0.132(-0.275,0.012)	0.09	0.023(0.183)	83.702(<0.001	75.048(0)	5.04e-80
TAG 54_9	Coronary artery disease	Weighted median	19	-0.006(-0.047,0.035)	0.775
TAG 54_9	Coronary artery disease	IVW	19	-0.036(-0.088,0.015)	0.166
TAG 56_2	Coronary artery disease	MR Egger	43	0.08(-0.001,0.161)	0.06	-0.021(0.03)	66.39(0.019)	62.956(0.02)	1.73e-251
TAG 56_2	Coronary artery disease	Weighted median	43	-0.048(-0.074,-0.022)	<0.001
TAG 56_2	Coronary artery disease	IVW	43	-0.011(-0.031,0.01)	0.318
TAG 56_3	Coronary artery disease	MR Egger	48	-0.345(-0.456,-0.235)	<0.001	0.077(0)	297.275(<0.001	285.335(0)	0
TAG 56_3	Coronary artery disease	Weighted median	48	-0.018(-0.056,0.02)	0.363
TAG 56_3	Coronary artery disease	IVW	48	-0.006(-0.043,0.031)	0.747
TAG 56_4	Coronary artery disease	MR Egger	25	-0.008(-0.05,0.034)	0.71	0.013(0.092)	64.574(0.002)	50.981(0.001)	2.71e-118
TAG 56_4	Coronary artery disease	Weighted median	25	-0.008(-0.034,0.019)	0.582
TAG 56_4	Coronary artery disease	IVW	25	0.024(0,0.048)	0.053
TAG 56_5	Coronary artery disease	MR Egger	24	0(-0.074,0.075)	0.991	0.003(0.749)	18.069(0.82)	16.605(0.828)	5.1e-123
TAG 56_5	Coronary artery disease	Weighted median	24	0.019(-0.009,0.046)	0.192
TAG 56_5	Coronary artery disease	IVW	24	0.012(-0.009,0.033)	0.255
TAG 56_6	Coronary artery disease	MR Egger	28	-0.049(-0.146,0.047)	0.326	0.013(0.221)	42.961(0.063)	39.923(0.052)	8.79e-139
TAG 56_6	Coronary artery disease	Weighted median	28	-0.011(-0.042,0.02)	0.486
TAG 56_6	Coronary artery disease	IVW	28	0.01(-0.015,0.036)	0.421
TAG 56_7	Coronary artery disease	MR Egger	28	0.15(0.012,0.289)	0.043	-0.031(0.023)	34.117(0.243)	31.796(0.24)	2.28e-154
TAG 56_7	Coronary artery disease	Weighted median	28	-0.012(-0.041,0.017)	0.412
TAG 56_7	Coronary artery disease	IVW	28	-0.018(-0.041,0.005)	0.125
TAG 56_8	Coronary artery disease	MR Egger	26	0.044(0.007,0.08)	0.027	-0.008(0.078)	12.16(0.995)	10.279(0.996)	1.81e-136
TAG 56_8	Coronary artery disease	Weighted median	26	0.021(-0.005,0.047)	0.108
TAG 56_8	Coronary artery disease	IVW	26	0.014(-0.004,0.033)	0.126
TAG 56_9	Coronary artery disease	MR Egger	22	-0.003(-0.07,0.065)	0.938	0.006(0.494)	23.955(0.451)	21.758(0.414)	1.91e-121
TAG 56_9	Coronary artery disease	Weighted median	22	0.019(-0.009,0.048)	0.187
TAG 56_9	Coronary artery disease	IVW	22	0.02(-0.001,0.041)	0.066
TAG 56_10	Coronary artery disease	MR Egger	24	-0.155(-0.314,0.005)	0.071	0.018(0.443)	116.766(<0.001	103.409(0)	3.97e-117
TAG 56_10	Coronary artery disease	Weighted median	24	-0.094(-0.133,-0.054)	<0.001
TAG 56_10	Coronary artery disease	IVW	24	-0.094(-0.14,-0.048)	<0.001
TAG 58_6	Coronary artery disease	MR Egger	31	-0.014(-0.082,0.054)	0.68	0.003(0.699)	50.889(0.021)	47.958(0.02)	4.73e-155
TAG 58_6	Coronary artery disease	Weighted median	31	-0.02(-0.049,0.009)	0.178
TAG 58_6	Coronary artery disease	IVW	31	-0.002(-0.026,0.022)	0.883
TAG 58_7	Coronary artery disease	MR Egger	24	0.002(-0.022,0.026)	0.885	-0.002(0.685)	10.067(0.998)	8.404(0.998)	1.33e-118
TAG 58_7	Coronary artery disease	Weighted median	24	0.005(-0.018,0.028)	0.673
TAG 58_7	Coronary artery disease	IVW	24	-0.002(-0.018,0.014)	0.818
TAG 58_8	Coronary artery disease	MR Egger	41	0.001(-0.064,0.066)	0.971	-0.002(0.782)	20.773(0.999)	15.736(1)	7.86e-287
TAG 58_8	Coronary artery disease	Weighted median	41	-0.008(-0.031,0.014)	0.482
TAG 58_8	Coronary artery disease	IVW	41	-0.008(-0.024,0.009)	0.364
TAG 58_9	Coronary artery disease	MR Egger	52	0.058(0.02,0.096)	0.004	-0.018(0)	87.284(0.002)	82.111(0.004)	0
TAG 58_9	Coronary artery disease	Weighted median	52	-0.008(-0.03,0.014)	0.467
TAG 58_9	Coronary artery disease	IVW	52	-0.021(-0.039,-0.002)	0.027
TAG 58_10	Coronary artery disease	MR Egger	82	-0.002(-0.011,0.007)	0.633	-0.01(0)	369.893(0.001)	209.915(0)	NA
TAG 58_10	Coronary artery disease	Weighted median	82	-0.005(-0.012,0.002)	0.182
TAG 58_10	Coronary artery disease	IVW	82	-0.015(-0.023,-0.007)	<0.001
TAG 58_11	Coronary artery disease	MR Egger	60	-0.018(-0.096,0.06)	0.652	-0.008(0.437)	137.469(<0.001	133.04(0)	NA
TAG 58_11	Coronary artery disease	Weighted median	60	-0.072(-0.088,-0.056)	<0.001
TAG 58_11	Coronary artery disease	IVW	60	-0.048(-0.065,-0.032)	<0.001
TAG 58_12	Coronary artery disease	MR Egger	24	-0.045(-0.101,0.01)	0.121	0.009(0.132)	15.251(0.936)	13.961(0.928)	6.4e-113
TAG 58_12	Coronary artery disease	Weighted median	24	-0.031(-0.061,-0.002)	0.039
TAG 58_12	Coronary artery disease	IVW	24	-0.005(-0.027,0.017)	0.651
TAG 60_12	Coronary artery disease	MR Egger	32	0.011(-0.116,0.137)	0.871	-0.016(0.232)	75.546(<0.001	67.855(0)	3.81e-205
TAG 60_12	Coronary artery disease	Weighted median	32	-0.108(-0.139,-0.078)	<0.001
TAG 60_12	Coronary artery disease	IVW	32	-0.067(-0.094,-0.039)	<0.001
taurine	Coronary artery disease	MR Egger	21	-0.015(-0.043,0.014)	0.323	0.004(0.345)	14.902(0.894)	9.918(0.97)	5.27e-107
taurine	Coronary artery disease	Weighted median	21	-0.014(-0.038,0.01)	0.243
taurine	Coronary artery disease	IVW	21	-0.003(-0.02,0.013)	0.699
tauro_deoxycholates	Coronary artery disease	MR Egger	54	-0.018(-0.054,0.018)	0.329	0.005(0.261)	79.172(0.021)	71.346(0.047)	0
tauro_deoxycholates	Coronary artery disease	Weighted median	54	0.002(-0.017,0.021)	0.808
tauro_deoxycholates	Coronary artery disease	IVW	54	0.001(-0.014,0.016)	0.896
taurocholate	Coronary artery disease	MR Egger	71	0(-0.02,0.021)	0.981	0.01(0.096)	63.977(0.754)	61.958(0.742)	0
taurocholate	Coronary artery disease	Weighted median	71	0.003(-0.012,0.017)	0.738
taurocholate	Coronary artery disease	IVW	71	0.016(0.006,0.025)	0.001
thiamine	Coronary artery disease	MR Egger	57	-0.003(-0.041,0.035)	0.883	0.001(0.883)	77.766(0.057)	75.683(0.041)	0
thiamine	Coronary artery disease	Weighted median	57	0.011(-0.011,0.032)	0.334
thiamine	Coronary artery disease	IVW	57	0(-0.016,0.016)	0.973
threonine	Coronary artery disease	MR Egger	44	-0.015(-0.082,0.052)	0.663	0.007(0.278)	14.828(1)	13.004(1)	7.21e-293
threonine	Coronary artery disease	Weighted median	44	0.023(0.001,0.045)	0.038
threonine	Coronary artery disease	IVW	44	0.021(0.004,0.038)	0.016
thyroxine	Coronary artery disease	MR Egger	19	0.243(0.044,0.441)	0.028	-0.06(0.022)	23.253(0.292)	20.745(0.292)	2.44e-94
thyroxine	Coronary artery disease	Weighted median	19	-0.038(-0.08,0.004)	0.074
thyroxine	Coronary artery disease	IVW	19	-0.009(-0.039,0.021)	0.542
triiodothyronine	Coronary artery disease	MR Egger	28	0.011(-0.133,0.154)	0.885	0(0.998)	12.872(0.997)	11.876(0.995)	1.15e-177
triiodothyronine	Coronary artery disease	Weighted median	28	0.008(-0.014,0.03)	0.491
triiodothyronine	Coronary artery disease	IVW	28	0.011(-0.006,0.027)	0.22
trimethylamine_N_oxide	Coronary artery disease	MR Egger	61	0.083(0.004,0.161)	0.043	-0.02(0.008)	86.388(0.055)	77.272(0.066)	0
trimethylamine_N_oxide	Coronary artery disease	Weighted median	61	-0.049(-0.07,-0.028)	<0.001
trimethylamine_N_oxide	Coronary artery disease	IVW	61	-0.025(-0.041,-0.01)	0.001
tryptophan	Coronary artery disease	MR Egger	24	-0.214(-0.452,0.025)	0.093	0.052(0.025)	66.763(<0.001	61.528(0)	6.47e-108
tryptophan	Coronary artery disease	Weighted median	24	0.122(0.083,0.161)	<0.001
tryptophan	Coronary artery disease	IVW	24	0.077(0.037,0.116)	<0.001
tyrosine	Coronary artery disease	MR Egger	40	-0.005(-0.017,0.007)	0.443	0(0.834)	10.921(1)	9.864(1)	1.36e-275
tyrosine	Coronary artery disease	Weighted median	40	-0.005(-0.018,0.008)	0.44
tyrosine	Coronary artery disease	IVW	40	-0.004(-0.013,0.005)	0.41
UDP glucose; UDP galactose	Coronary artery disease	MR Egger	50	-0.025(-0.105,0.055)	0.544	0.002(0.854)	26.901(0.999)	25.866(0.997)	0
UDP glucose; UDP galactose	Coronary artery disease	Weighted median	50	-0.021(-0.04,-0.002)	0.033
UDP glucose; UDP galactose	Coronary artery disease	IVW	50	-0.018(-0.032,-0.003)	0.015
ureidopropionic acid	Coronary artery disease	MR Egger	32	-0.012(-0.074,0.051)	0.714	0.005(0.502)	21.032(0.935)	19.813(0.94)	3.13e-169
ureidopropionic acid	Coronary artery disease	Weighted median	32	0.009(-0.017,0.036)	0.495
ureidopropionic acid	Coronary artery disease	IVW	32	0.009(-0.01,0.028)	0.354
uric acid	Coronary artery disease	MR Egger	85	-0.043(-0.109,0.024)	0.21	0.003(0.653)	120.372(0.029)	103.207(0.076)	0
uric acid	Coronary artery disease	Weighted median	85	-0.024(-0.039,-0.008)	0.003
uric acid	Coronary artery disease	IVW	85	-0.028(-0.039,-0.016)	<0.001
uridine diphosphate	Coronary artery disease	MR Egger	5	-0.01(-0.06,0.039)	0.707	0.007(0.478)	3.092(0.748)	2.536(0.638)	7.37e-22
uridine diphosphate	Coronary artery disease	Weighted median	5	0.005(-0.032,0.042)	0.787
uridine diphosphate	Coronary artery disease	IVW	5	0.005(-0.026,0.037)	0.736
uridine	Coronary artery disease	MR Egger	41	-0.022(-0.062,0.019)	0.3	0.003(0.526)	32.689(0.854)	31(0.846)	1.82e-282
uridine	Coronary artery disease	Weighted median	41	-0.011(-0.031,0.009)	0.287
uridine	Coronary artery disease	IVW	41	-0.009(-0.023,0.005)	0.196
valine	Coronary artery disease	MR Egger	18	-0.015(-0.089,0.059)	0.705	-0.002(0.808)	19.125(0.45)	17.014(0.453)	8.89e-82
valine	Coronary artery disease	Weighted median	18	-0.038(-0.073,-0.002)	0.039
valine	Coronary artery disease	IVW	18	-0.023(-0.049,0.002)	0.072
xanthine	Coronary artery disease	MR Egger	19	-0.003(-0.031,0.026)	0.863	-0.007(0.191)	27.64(0.167)	25.306(0.117)	3.99e-84
xanthine	Coronary artery disease	Weighted median	19	-0.01(-0.034,0.014)	0.414
xanthine	Coronary artery disease	IVW	19	-0.017(-0.037,0.002)	0.078
xanthosine	Coronary artery disease	MR Egger	59	0(-0.055,0.056)	0.992	0.003(0.606)	69.527(0.336)	67.286(0.189)	0
xanthosine	Coronary artery disease	Weighted median	59	-0.003(-0.021,0.016)	0.786
xanthosine	Coronary artery disease	IVW	59	0.014(0.001,0.028)	0.04
xanthurenate	Coronary artery disease	MR Egger	38	0.099(0.01,0.189)	0.037	-0.021(0.044)	24.472(0.982)	23.175(0.963)	0
xanthurenate	Coronary artery disease	Weighted median	38	0(-0.021,0.021)	0.97
xanthurenate	Coronary artery disease	IVW	38	0.005(-0.01,0.021)	0.486

## Sheet: Metabolites on T2D
Exposure	Outcome	Method	NSNP	Beta (95%CI)	P	Directional pleiotropy		Cochrane's Q-statistic(P)	Steiger P
						Egger intercept(P)	MRPRESSO RSSobs(P)
2_hydroxyglutaric acid	Type 2 diabetes	MR Egger	11	0.043(-0.353,0.439)	0.835	-0.007(0.874)	37.239(0.002)	30.666(0.001)	1.77e-45
2_hydroxyglutaric acid	Type 2 diabetes	Weighted median	11	0.016(-0.03,0.062)	0.502
2_hydroxyglutaric acid	Type 2 diabetes	IVW	11	0.011(-0.035,0.056)	0.65
3_hydroxyanthranilic acid	Type 2 diabetes	MR Egger	30	0.002(-0.004,0.008)	0.472	0.002(0.318)	29.854(0.68)	29.076(0.461)	2.28e-163
3_hydroxyanthranilic acid	Type 2 diabetes	Weighted median	30	0.003(-0.003,0.01)	0.322
3_hydroxyanthranilic acid	Type 2 diabetes	IVW	30	0.004(-0.002,0.009)	0.176
3_hydroxyphenylacetic acid	Type 2 diabetes	MR Egger	15	-0.181(-0.419,0.057)	0.159	0.04(0.103)	10.261(0.899)	7.435(0.917)	1.14e-70
3_hydroxyphenylacetic acid	Type 2 diabetes	Weighted median	15	0.029(-0.002,0.06)	0.067
3_hydroxyphenylacetic acid	Type 2 diabetes	IVW	15	0.031(0.007,0.054)	0.01
3_methyladipate; pimelate	Type 2 diabetes	MR Egger	18	-0.068(-0.145,0.008)	0.1	0.02(0.039)	19.657(0.444)	17.348(0.431)	6.19e-87
3_methyladipate; pimelate	Type 2 diabetes	Weighted median	18	0.036(0.006,0.066)	0.019
3_methyladipate; pimelate	Type 2 diabetes	IVW	18	0.017(-0.004,0.037)	0.11
3-phosphoglyceric acid	Type 2 diabetes	MR Egger	34	-0.112(-0.25,0.026)	0.123	0.02(0.152)	16.303(0.998)	14.588(0.998)	9.9e-204
3-phosphoglyceric acid	Type 2 diabetes	Weighted median	34	-0.018(-0.037,0.001)	0.07
3-phosphoglyceric acid	Type 2 diabetes	IVW	34	-0.009(-0.023,0.005)	0.215
5_hydroxyindoleacetic acid	Type 2 diabetes	MR Egger	67	0.116(-0.025,0.256)	0.111	-0.001(0.928)	243.879(<0.001)	236.559(0)	0
5_hydroxyindoleacetic acid	Type 2 diabetes	Weighted median	67	0.153(0.132,0.173)	<0.001
5_hydroxyindoleacetic acid	Type 2 diabetes	IVW	67	0.109(0.086,0.132)	<0.001
aconitate	Type 2 diabetes	MR Egger	11	-0.183(-0.474,0.109)	0.25	0.03(0.292)	16.694(0.251)	14.044(0.171)	3.33e-51
aconitate	Type 2 diabetes	Weighted median	11	0.015(-0.026,0.056)	0.462
aconitate	Type 2 diabetes	IVW	11	-0.018(-0.05,0.015)	0.29
adenosine diphosphate	Type 2 diabetes	MR Egger	30	-0.048(-0.089,-0.006)	0.033	0.013(0.04)	29.82(0.517)	27.878(0.524)	4.15e-165
adenosine diphosphate	Type 2 diabetes	Weighted median	30	-0.001(-0.022,0.021)	0.953
adenosine diphosphate	Type 2 diabetes	IVW	30	-0.005(-0.02,0.01)	0.526
adenosine monophosphate	Type 2 diabetes	MR Egger	24	-0.034(-0.095,0.026)	0.28	0.001(0.84)	11.649(0.996)	9.267(0.995)	5.99e-139
adenosine monophosphate	Type 2 diabetes	Weighted median	24	-0.039(-0.062,-0.016)	0.001
adenosine monophosphate	Type 2 diabetes	IVW	24	-0.028(-0.046,-0.01)	0.002
adenosine	Type 2 diabetes	MR Egger	8	-0.162(-0.359,0.036)	0.159	0.025(0.266)	4.843(0.826)	3.708(0.813)	3.04e-34
adenosine	Type 2 diabetes	Weighted median	8	-0.043(-0.085,0)	0.048
adenosine	Type 2 diabetes	IVW	8	-0.04(-0.074,-0.007)	0.019
adipic acid	Type 2 diabetes	MR Egger	22	-0.071(-0.149,0.006)	0.087	0.021(0.071)	33.094(0.07)	29.896(0.094)	4.21e-108
adipic acid	Type 2 diabetes	Weighted median	22	0.029(0.002,0.055)	0.037
adipic acid	Type 2 diabetes	IVW	22	0.002(-0.02,0.023)	0.879
alanine	Type 2 diabetes	MR Egger	8	-0.018(-0.083,0.047)	0.604	0.048(0.035)	909.912(0.005)	267.472(0)	2.26e-42
alanine	Type 2 diabetes	Weighted median	8	0.007(-0.007,0.021)	0.354
alanine	Type 2 diabetes	IVW	8	0.035(-0.036,0.107)	0.334
allantoin	Type 2 diabetes	MR Egger	30	-0.192(-0.271,-0.112)	<0.001	0.043(0.002)	118.749(<0.001)	111.105(0)	1.55e-158
allantoin	Type 2 diabetes	Weighted median	30	-0.095(-0.126,-0.064)	<0.001
allantoin	Type 2 diabetes	IVW	30	-0.059(-0.093,-0.025)	0.001
alpha_glycerophosphocholine	Type 2 diabetes	MR Egger	11	-0.3(-1.893,1.293)	0.72	0.062(0.726)	0.284(1)	0.235(1)	2.67e-67
alpha_glycerophosphocholine	Type 2 diabetes	Weighted median	11	-0.008(-0.042,0.027)	0.657
alpha_glycerophosphocholine	Type 2 diabetes	IVW	11	-0.006(-0.033,0.021)	0.659
alpha_hydroxybutyric acid	Type 2 diabetes	MR Egger	17	-0.014(-0.294,0.265)	0.92	0.035(0.271)	332.92(<0.001)	228.454(0)	1.51e-74
alpha_hydroxybutyric acid	Type 2 diabetes	Weighted median	17	0.051(0.01,0.092)	0.015
alpha_hydroxybutyric acid	Type 2 diabetes	IVW	17	0.143(0.069,0.216)	0
alpha_ketoglutarate	Type 2 diabetes	MR Egger	40	0.03(-0.008,0.069)	0.132	-0.013(0.011)	36.923(0.634)	35.104(0.648)	1.8e-240
alpha_ketoglutarate	Type 2 diabetes	Weighted median	40	-0.006(-0.025,0.013)	0.541
alpha_ketoglutarate	Type 2 diabetes	IVW	40	-0.019(-0.032,-0.005)	0.006
aminoadipic acid	Type 2 diabetes	MR Egger	35	0.014(-0.088,0.116)	0.787	-0.012(0.3)	58.146(0.016)	54.774(0.013)	1.37e-225
aminoadipic acid	Type 2 diabetes	Weighted median	35	-0.067(-0.088,-0.046)	<0.001
aminoadipic acid	Type 2 diabetes	IVW	35	-0.04(-0.057,-0.022)	<0.001
anthranilic acid	Type 2 diabetes	MR Egger	37	-0.104(-0.155,-0.054)	<0.001	0.026(0)	57.232(0.043)	53.793(0.029)	1.68e-213
anthranilic acid	Type 2 diabetes	Weighted median	37	-0.01(-0.032,0.011)	0.342
anthranilic acid	Type 2 diabetes	IVW	37	0.012(-0.008,0.031)	0.235
arginine	Type 2 diabetes	MR Egger	13	0.101(-0.041,0.244)	0.191	-0.022(0.152)	6.319(0.942)	5.438(0.942)	7.81e-62
arginine	Type 2 diabetes	Weighted median	13	-0.017(-0.052,0.019)	0.356
arginine	Type 2 diabetes	IVW	13	-0.008(-0.036,0.019)	0.546
argininosuccinate	Type 2 diabetes	MR Egger	26	-0.051(-0.088,-0.014)	0.013	0.02(0.007)	31.192(0.279)	29.012(0.263)	4.54e-137
argininosuccinate	Type 2 diabetes	Weighted median	26	-0.014(-0.031,0.003)	0.115
argininosuccinate	Type 2 diabetes	IVW	26	0.002(-0.011,0.014)	0.776
asparagine	Type 2 diabetes	MR Egger	46	-0.006(-0.056,0.045)	0.829	-0.003(0.654)	42.776(0.708)	34.805(0.864)	0
asparagine	Type 2 diabetes	Weighted median	46	-0.016(-0.034,0.003)	0.094
asparagine	Type 2 diabetes	IVW	46	-0.017(-0.03,-0.004)	0.013
aspartate	Type 2 diabetes	MR Egger	15	0.009(-0.034,0.053)	0.685	-0.009(0.193)	14.596(0.619)	9.995(0.763)	3.87e-80
aspartate	Type 2 diabetes	Weighted median	15	-0.007(-0.029,0.015)	0.522
aspartate	Type 2 diabetes	IVW	15	-0.019(-0.036,-0.002)	0.028
asymmetric dimethylarginine	Type 2 diabetes	MR Egger	108	0.004(-0.03,0.039)	0.809	0.006(0.367)	144.884(0.013)	142.163(0.013)	NA
asymmetric dimethylarginine	Type 2 diabetes	Weighted median	108	0.031(0.024,0.037)	<0.001
asymmetric dimethylarginine	Type 2 diabetes	IVW	108	0.02(0.015,0.025)	<0.001
beta_aminoisobutyric acid	Type 2 diabetes	MR Egger	155	0.013(0.002,0.024)	0.019	-0.004(0.044)	189.763(0.088)	168.118(0.206)	NA
beta_aminoisobutyric acid	Type 2 diabetes	Weighted median	155	0.006(0,0.012)	0.044
beta_aminoisobutyric acid	Type 2 diabetes	IVW	155	0.003(-0.002,0.007)	0.211
beta_hydroxybutyric acid	Type 2 diabetes	MR Egger	5	0.072(-0.603,0.747)	0.848	-0.008(0.917)	15.12(0.101)	9.334(0.053)	1.08e-20
beta_hydroxybutyric acid	Type 2 diabetes	Weighted median	5	0.059(0.005,0.113)	0.031
beta_hydroxybutyric acid	Type 2 diabetes	IVW	5	0.033(-0.024,0.09)	0.257
betaine	Type 2 diabetes	MR Egger	92	0.005(-0.119,0.129)	0.937	0.011(0.334)	466.742(<0.001)	388.119(0)	NA
betaine	Type 2 diabetes	Weighted median	92	0.088(0.069,0.106)	<0.001
betaine	Type 2 diabetes	IVW	92	0.066(0.045,0.086)	<0.001
carnitine	Type 2 diabetes	MR Egger	59	0.009(-0.021,0.04)	0.547	-0.007(0.108)	41.239(0.967)	39.814(0.967)	0
carnitine	Type 2 diabetes	Weighted median	59	-0.018(-0.031,-0.005)	0.007
carnitine	Type 2 diabetes	IVW	59	-0.015(-0.024,-0.005)	0.002
carnosine	Type 2 diabetes	MR Egger	24	-0.023(-0.058,0.012)	0.206	0.011(0.192)	20.476(0.755)	17.504(0.784)	7.14e-140
carnosine	Type 2 diabetes	Weighted median	24	0.005(-0.012,0.022)	0.587
carnosine	Type 2 diabetes	IVW	24	-0.001(-0.013,0.012)	0.893
CE 14_0	Type 2 diabetes	MR Egger	30	0.014(-0.078,0.107)	0.761	-0.007(0.451)	73.784(<0.001)	68.493(0)	4.39e-157
CE 14_0	Type 2 diabetes	Weighted median	30	-0.02(-0.05,0.01)	0.195
CE 14_0	Type 2 diabetes	IVW	30	-0.02(-0.047,0.007)	0.143
CE 16_0	Type 2 diabetes	MR Egger	80	-0.043(-0.136,0.05)	0.365	0.002(0.822)	412.076(<0.001)	401.678(0)	NA
CE 16_0	Type 2 diabetes	Weighted median	80	-0.018(-0.036,0.001)	0.057
CE 16_0	Type 2 diabetes	IVW	80	-0.033(-0.053,-0.012)	0.002
CE 16_1	Type 2 diabetes	MR Egger	23	0.049(-0.013,0.111)	0.136	-0.01(0.305)	26.102(0.352)	23.758(0.36)	2.53e-122
CE 16_1	Type 2 diabetes	Weighted median	23	0.014(-0.011,0.039)	0.269
CE 16_1	Type 2 diabetes	IVW	23	0.017(-0.001,0.036)	0.064
CE 18_0	Type 2 diabetes	MR Egger	12	-0.046(-0.162,0.07)	0.456	0.005(0.652)	14.656(0.364)	12.474(0.329)	1.48e-54
CE 18_0	Type 2 diabetes	Weighted median	12	-0.037(-0.075,0.001)	0.058
CE 18_0	Type 2 diabetes	IVW	12	-0.019(-0.048,0.009)	0.183
CE 18_1	Type 2 diabetes	MR Egger	10	0.084(-0.029,0.196)	0.183	-0.017(0.252)	25.97(0.018)	20.362(0.016)	1.14e-45
CE 18_1	Type 2 diabetes	Weighted median	10	0.031(-0.015,0.078)	0.19
CE 18_1	Type 2 diabetes	IVW	10	0.018(-0.026,0.062)	0.419
CE 18_2	Type 2 diabetes	MR Egger	10	0.444(-0.18,1.067)	0.201	-0.069(0.274)	24.083(0.047)	19.461(0.022)	2.17e-42
CE 18_2	Type 2 diabetes	Weighted median	10	0.109(0.063,0.155)	<0.001
CE 18_2	Type 2 diabetes	IVW	10	0.071(0.024,0.117)	0.003
CE 18_3	Type 2 diabetes	MR Egger	110	0.016(-0.029,0.06)	0.485	-0.01(0.032)	344.259(<0.001)	329.175(0)	NA
CE 18_3	Type 2 diabetes	Weighted median	110	-0.009(-0.023,0.006)	0.234
CE 18_3	Type 2 diabetes	IVW	110	-0.031(-0.045,-0.017)	<0.001
CE 20_3	Type 2 diabetes	MR Egger	49	0.086(0.039,0.132)	0.001	-0.025(0)	68.794(0.037)	65.2(0.05)	0
CE 20_3	Type 2 diabetes	Weighted median	49	-0.025(-0.043,-0.006)	0.009
CE 20_3	Type 2 diabetes	IVW	49	-0.022(-0.036,-0.007)	0.003
CE 20_4	Type 2 diabetes	MR Egger	118	-0.065(-0.088,-0.041)	<0.001	0.011(0.004)	308.953(<0.001)	301.688(0)	NA
CE 20_4	Type 2 diabetes	Weighted median	118	-0.054(-0.063,-0.045)	<0.001
CE 20_4	Type 2 diabetes	IVW	118	-0.032(-0.04,-0.023)	<0.001
CE 20_5	Type 2 diabetes	MR Egger	148	-0.044(-0.084,-0.003)	0.035	0.004(0.493)	362.548(<0.001)	355.501(0)	NA
CE 20_5	Type 2 diabetes	Weighted median	148	-0.035(-0.046,-0.023)	<0.001
CE 20_5	Type 2 diabetes	IVW	148	-0.03(-0.039,-0.02)	<0.001
CE 22_6	Type 2 diabetes	MR Egger	33	0(-0.07,0.069)	0.993	0.002(0.824)	5.927(1)	5.262(1)	9.62e-216
CE 22_6	Type 2 diabetes	Weighted median	33	0.007(-0.013,0.028)	0.484
CE 22_6	Type 2 diabetes	IVW	33	0.007(-0.009,0.024)	0.375
choline	Type 2 diabetes	MR Egger	6	-0.051(-0.091,-0.011)	0.065	0.011(0.165)	8.106(0.555)	4.173(0.525)	9.47e-32
choline	Type 2 diabetes	Weighted median	6	-0.031(-0.063,0)	0.053
choline	Type 2 diabetes	IVW	6	-0.024(-0.049,0.001)	0.055
citrate	Type 2 diabetes	MR Egger	5	0.009(-0.277,0.295)	0.955	-0.008(0.81)	7.915(0.343)	5.144(0.273)	4.54e-23
citrate	Type 2 diabetes	Weighted median	5	-0.031(-0.079,0.016)	0.199
citrate	Type 2 diabetes	IVW	5	-0.029(-0.07,0.012)	0.17
citrulline	Type 2 diabetes	MR Egger	14	-0.143(-0.213,-0.072)	0.002	0.036(0.024)	18.286(0.327)	15.727(0.264)	2.19e-67
citrulline	Type 2 diabetes	Weighted median	14	-0.072(-0.112,-0.033)	<0.001
citrulline	Type 2 diabetes	IVW	14	-0.057(-0.087,-0.027)	<0.001
cotinine	Type 2 diabetes	MR Egger	26	0.738(0.267,1.21)	0.005	-0.14(0.003)	29.441(0.408)	27.154(0.348)	1.16e-138
cotinine	Type 2 diabetes	Weighted median	26	-0.056(-0.081,-0.03)	<0.001
cotinine	Type 2 diabetes	IVW	26	-0.05(-0.069,-0.031)	<0.001
creatine	Type 2 diabetes	MR Egger	61	0.012(-0.063,0.087)	0.748	-0.004(0.599)	90.722(0.005)	88.033(0.011)	0
creatine	Type 2 diabetes	Weighted median	61	-0.019(-0.036,-0.003)	0.023
creatine	Type 2 diabetes	IVW	61	-0.007(-0.021,0.006)	0.28
creatinine	Type 2 diabetes	MR Egger	36	0.022(-0.038,0.083)	0.479	-0.002(0.758)	50.06(0.146)	44.69(0.126)	1.95e-211
creatinine	Type 2 diabetes	Weighted median	36	0.034(0.009,0.06)	0.008
creatinine	Type 2 diabetes	IVW	36	0.013(-0.006,0.032)	0.178
cyclic adenosine monophosphate	Type 2 diabetes	MR Egger	23	-0.247(-0.386,-0.109)	0.002	0.053(0.002)	43.829(0.017)	40.138(0.01)	3.86e-118
cyclic adenosine monophosphate	Type 2 diabetes	Weighted median	23	-0.006(-0.032,0.021)	0.689
cyclic adenosine monophosphate	Type 2 diabetes	IVW	23	0.007(-0.015,0.03)	0.517
cystathionine	Type 2 diabetes	MR Egger	21	-0.131(-0.209,-0.053)	0.004	0.028(0.017)	20.203(0.605)	18.002(0.587)	2.42e-98
cystathionine	Type 2 diabetes	Weighted median	21	-0.045(-0.073,-0.017)	0.001
cystathionine	Type 2 diabetes	IVW	21	-0.03(-0.049,-0.011)	0.002
DAG 34_1	Type 2 diabetes	MR Egger	36	0.023(-0.061,0.106)	0.595	-0.01(0.304)	82.508(<0.001	78.299(0)	3.23e-197
DAG 34_1	Type 2 diabetes	Weighted median	36	-0.006(-0.031,0.019)	0.632
DAG 34_1	Type 2 diabetes	IVW	36	-0.02(-0.043,0.004)	0.096
DAG 34_2	Type 2 diabetes	MR Egger	28	0.01(-0.046,0.066)	0.73	-0.009(0.278)	42.561(0.061)	39.694(0.055)	2.75e-178
DAG 34_2	Type 2 diabetes	Weighted median	28	-0.005(-0.026,0.016)	0.661
DAG 34_2	Type 2 diabetes	IVW	28	-0.02(-0.039,-0.001)	0.035
DAG 36_1	Type 2 diabetes	MR Egger	76	0.054(-0.087,0.195)	0.454	-0.025(0.071)	651.16(<0.001)	630.298(0)	0
DAG 36_1	Type 2 diabetes	Weighted median	76	-0.007(-0.027,0.012)	0.451
DAG 36_1	Type 2 diabetes	IVW	76	-0.075(-0.106,-0.043)	<0.001
DAG 36_2	Type 2 diabetes	MR Egger	47	-0.077(-0.146,-0.009)	0.031	0.027(0.009)	343.628(<0.001)	333.517(0)	0
DAG 36_2	Type 2 diabetes	Weighted median	47	-0.004(-0.02,0.012)	0.657
DAG 36_2	Type 2 diabetes	IVW	47	0.01(-0.02,0.039)	0.527
deoxycholates	Type 2 diabetes	MR Egger	4	0.075(-0.124,0.274)	0.535	-0.013(0.594)	2.076(0.771)	1.169(0.76)	2.96e-19
deoxycholates	Type 2 diabetes	Weighted median	4	0.007(-0.042,0.057)	0.773
deoxycholates	Type 2 diabetes	IVW	4	0.013(-0.029,0.056)	0.544
dimethylglycine	Type 2 diabetes	MR Egger	102	0.013(-0.018,0.045)	0.413	-0.005(0.253)	334.041(<0.001)	312.85(0)	NA
dimethylglycine	Type 2 diabetes	Weighted median	102	-0.01(-0.022,0.002)	0.108
dimethylglycine	Type 2 diabetes	IVW	102	-0.004(-0.015,0.006)	0.415
F1P; F6P; G1P; G6P	Type 2 diabetes	MR Egger	7	-0.196(-0.302,-0.09)	0.015	0.037(0.033)	14.781(0.126)	10.895(0.092)	4.07e-32
F1P; F6P; G1P; G6P	Type 2 diabetes	Weighted median	7	-0.02(-0.07,0.03)	0.435
F1P; F6P; G1P; G6P	Type 2 diabetes	IVW	7	-0.046(-0.092,-0.001)	0.046
fructose; glucose; galactose	Type 2 diabetes	MR Egger	32	0.072(-0.063,0.208)	0.302	-0.014(0.378)	29.737(0.657)	27.797(0.632)	2.13e-167
fructose; glucose; galactose	Type 2 diabetes	Weighted median	32	0.029(0.006,0.052)	0.012
fructose; glucose; galactose	Type 2 diabetes	IVW	32	0.011(-0.005,0.028)	0.189
fum; mal; alpha_ketoiso	Type 2 diabetes	MR Egger	32	0.199(-0.039,0.437)	0.111	-0.048(0.059)	111.199(<0.001)	98.464(0)	8.18e-199
fum; mal; alpha_ketoiso	Type 2 diabetes	Weighted median	32	-0.046(-0.074,-0.018)	0.001
fum; mal; alpha_ketoiso	Type 2 diabetes	IVW	32	-0.038(-0.064,-0.012)	0.005
gamma_aminoisobutyric acid	Type 2 diabetes	MR Egger	11	0.055(-0.236,0.346)	0.718	-0.024(0.478)	56.064(<0.001)	46.531(0)	4e-52
gamma_aminoisobutyric acid	Type 2 diabetes	Weighted median	11	-0.024(-0.079,0.03)	0.383
gamma_aminoisobutyric acid	Type 2 diabetes	IVW	11	-0.052(-0.108,0.003)	0.062
gentisic acid	Type 2 diabetes	MR Egger	13	0.087(-0.036,0.21)	0.193	-0.014(0.366)	23.829(0.078)	20.177(0.064)	1.36e-57
gentisic acid	Type 2 diabetes	Weighted median	13	0.051(0.015,0.088)	0.006
gentisic acid	Type 2 diabetes	IVW	13	0.03(-0.001,0.061)	0.062
glucuronate	Type 2 diabetes	MR Egger	10	0.129(-0.03,0.288)	0.149	-0.033(0.168)	26.205(0.021)	21.388(0.011)	2.84e-43
glucuronate	Type 2 diabetes	Weighted median	10	0.001(-0.04,0.041)	0.971
glucuronate	Type 2 diabetes	IVW	10	0.01(-0.032,0.052)	0.633
glutamate	Type 2 diabetes	MR Egger	24	-0.073(-0.308,0.163)	0.551	0.006(0.769)	43.185(0.025)	35.581(0.046)	3.32e-117
glutamate	Type 2 diabetes	Weighted median	24	-0.075(-0.104,-0.046)	<0.001
glutamate	Type 2 diabetes	IVW	24	-0.037(-0.062,-0.012)	0.003
glutamine	Type 2 diabetes	MR Egger	9	0.035(-0.059,0.13)	0.489	-0.007(0.5)	6.933(0.694)	5.325(0.722)	3.6e-41
glutamine	Type 2 diabetes	Weighted median	9	-0.012(-0.053,0.029)	0.557
glutamine	Type 2 diabetes	IVW	9	0.003(-0.028,0.033)	0.859
glycerol	Type 2 diabetes	MR Egger	38	-0.022(-0.065,0.022)	0.343	-0.001(0.882)	24.241(0.976)	22.807(0.968)	1.03e-255
glycerol	Type 2 diabetes	Weighted median	38	-0.022(-0.042,-0.003)	0.022
glycerol	Type 2 diabetes	IVW	38	-0.025(-0.039,-0.011)	<0.001
glycerol-3-phosphate	Type 2 diabetes	MR Egger	18	0.02(-0.069,0.11)	0.661	-0.001(0.929)	10.293(0.918)	9.152(0.935)	7.84e-88
glycerol-3-phosphate	Type 2 diabetes	Weighted median	18	0.027(-0.001,0.055)	0.057
glycerol-3-phosphate	Type 2 diabetes	IVW	18	0.016(-0.005,0.038)	0.133
glycine	Type 2 diabetes	MR Egger	174	0.019(-0.001,0.039)	0.061	-0.007(0.011)	143.664(0.967)	142.075(0.959)
glycine	Type 2 diabetes	Weighted median	174	-0.009(-0.016,-0.001)	0.029
glycine	Type 2 diabetes	IVW	174	-0.006(-0.011,-0.001)	0.024
glyco_deoxycholates	Type 2 diabetes	MR Egger	14	0.027(-0.037,0.091)	0.423	-0.009(0.315)	22.122(0.184)	17.698(0.169)	8.07e-67
glyco_deoxycholates	Type 2 diabetes	Weighted median	14	-0.019(-0.052,0.014)	0.267
glyco_deoxycholates	Type 2 diabetes	IVW	14	-0.004(-0.03,0.021)	0.734
glycocholate	Type 2 diabetes	MR Egger	56	0.141(0.021,0.261)	0.025	-0.029(0.055)	319.803(<0.001)	307.657(0)	0
glycocholate	Type 2 diabetes	Weighted median	56	0.034(0.014,0.054)	0.001
glycocholate	Type 2 diabetes	IVW	56	0.024(-0.004,0.052)	0.092
guanosine diphosphate	Type 2 diabetes	MR Egger	47	-0.068(-0.133,-0.002)	0.049	0.017(0.032)	34.117(0.93)	32.069(0.941)	0
guanosine diphosphate	Type 2 diabetes	Weighted median	47	-0.005(-0.021,0.012)	0.582
guanosine diphosphate	Type 2 diabetes	IVW	47	0.005(-0.007,0.017)	0.386
hippuric acid	Type 2 diabetes	MR Egger	13	0.148(-0.103,0.399)	0.272	-0.038(0.204)	53.414(<0.001)	46.271(0)	2.68e-60
hippuric acid	Type 2 diabetes	Weighted median	13	-0.017(-0.055,0.021)	0.386
hippuric acid	Type 2 diabetes	IVW	13	-0.022(-0.068,0.024)	0.353
histidine	Type 2 diabetes	MR Egger	83	-0.043(-0.091,0.006)	0.089	0.01(0.029)	64.539(0.958)	59.964(0.968)	0
histidine	Type 2 diabetes	Weighted median	83	0.024(0.009,0.038)	0.001
histidine	Type 2 diabetes	IVW	83	0.011(0,0.022)	0.047
hydroxyproline	Type 2 diabetes	MR Egger	16	-0.021(-0.338,0.297)	0.901	0(0.998)	50.987(<0.001)	45.028(0)	5.53e-79
hydroxyproline	Type 2 diabetes	Weighted median	16	-0.036(-0.074,0.002)	0.062
hydroxyproline	Type 2 diabetes	IVW	16	-0.021(-0.062,0.02)	0.319
hypoxanthine	Type 2 diabetes	MR Egger	20	-0.103(-0.179,-0.027)	0.016	0.027(0.005)	44.456(<0.001)	40.169(0.003)	1.71e-95
hypoxanthine	Type 2 diabetes	Weighted median	20	0.009(-0.023,0.041)	0.587
hypoxanthine	Type 2 diabetes	IVW	20	0.013(-0.014,0.041)	0.344
indole_3_propionate	Type 2 diabetes	MR Egger	75	0.013(-0.049,0.075)	0.679	-0.005(0.455)	34.306(1)	31.198(1)	0
indole_3_propionate	Type 2 diabetes	Weighted median	75	-0.012(-0.025,0.001)	0.076
indole_3_propionate	Type 2 diabetes	IVW	75	-0.01(-0.02,-0.001)	0.032
indoxyl sulfate	Type 2 diabetes	MR Egger	59	0.058(-0.005,0.121)	0.078	-0.016(0.043)	82.967(0.047)	78.24(0.039)	0
indoxyl sulfate	Type 2 diabetes	Weighted median	59	-0.015(-0.03,0)	0.056
indoxyl sulfate	Type 2 diabetes	IVW	59	-0.008(-0.02,0.005)	0.229
inosine	Type 2 diabetes	MR Egger	10	-0.133(-0.315,0.05)	0.191	0.033(0.152)	23.891(0.039)	19.483(0.021)	1.18e-47
inosine	Type 2 diabetes	Weighted median	10	0.007(-0.034,0.047)	0.74
inosine	Type 2 diabetes	IVW	10	0.011(-0.028,0.051)	0.567
inositol	Type 2 diabetes	MR Egger	10	-0.011(-0.073,0.05)	0.729	0.002(0.853)	5.938(0.864)	4.934(0.84)	4.1e-47
inositol	Type 2 diabetes	Weighted median	10	0.001(-0.033,0.036)	0.939
inositol	Type 2 diabetes	IVW	10	-0.006(-0.033,0.021)	0.67
isocitrate	Type 2 diabetes	MR Egger	16	-0.045(-0.168,0.078)	0.483	0.008(0.495)	5.874(0.996)	3.744(0.998)	6.71e-88
isocitrate	Type 2 diabetes	Weighted median	16	-0.01(-0.038,0.017)	0.463
isocitrate	Type 2 diabetes	IVW	16	-0.002(-0.024,0.02)	0.861
isoleucine	Type 2 diabetes	MR Egger	41	0.005(-0.045,0.055)	0.837	-0.006(0.298)	42.407(0.515)	36.637(0.622)	5.16e-282
isoleucine	Type 2 diabetes	Weighted median	41	-0.006(-0.026,0.014)	0.534
isoleucine	Type 2 diabetes	IVW	41	-0.02(-0.035,-0.006)	0.005
kynurenic acid	Type 2 diabetes	MR Egger	25	-0.132(-0.236,-0.028)	0.021	0.032(0.003)	47.111(0.024)	41.947(0.013)	1.96e-135
kynurenic acid	Type 2 diabetes	Weighted median	25	0.04(0.01,0.07)	0.008
kynurenic acid	Type 2 diabetes	IVW	25	0.04(0.015,0.066)	0.002
kynurenine	Type 2 diabetes	MR Egger	53	0.075(0.028,0.122)	0.003	-0.018(0.001)	64.332(0.253)	51.42(0.497)	0
kynurenine	Type 2 diabetes	Weighted median	53	-0.022(-0.039,-0.005)	0.01
kynurenine	Type 2 diabetes	IVW	53	-0.005(-0.016,0.006)	0.366
lactate	Type 2 diabetes	MR Egger	26	0.245(-0.14,0.629)	0.224	-0.015(0.679)	476.065(<0.001)	356.044(0)	1.18e-116
lactate	Type 2 diabetes	Weighted median	26	0.188(0.14,0.236)	<0.001
lactate	Type 2 diabetes	IVW	26	0.164(0.102,0.225)	<0.001
lactose	Type 2 diabetes	MR Egger	33	0.185(0.059,0.311)	0.007	-0.048(0.008)	75.344(<0.001)	70.677(0)	7.92e-173
lactose	Type 2 diabetes	Weighted median	33	0.04(0.016,0.063)	0.001
lactose	Type 2 diabetes	IVW	33	0.005(-0.018,0.027)	0.694
leucine	Type 2 diabetes	MR Egger	31	0.014(-0.069,0.096)	0.752	-0.002(0.766)	28.578(0.587)	26.966(0.625)	2.63e-168
leucine	Type 2 diabetes	Weighted median	31	0(-0.022,0.022)	0.997
leucine	Type 2 diabetes	IVW	31	0.001(-0.016,0.018)	0.9
LPC 14_0	Type 2 diabetes	MR Egger	11	-0.042(-0.147,0.062)	0.449	0.02(0.279)	127.637(<0.001)	113.746(0)	3.46e-43
LPC 14_0	Type 2 diabetes	Weighted median	11	-0.009(-0.032,0.014)	0.457
LPC 14_0	Type 2 diabetes	IVW	11	0.009(-0.051,0.068)	0.778
LPC 16_0	Type 2 diabetes	MR Egger	88	-0.06(-0.104,-0.017)	0.008	0.025(0)	253.925(<0.001)	246.772(0)	0
LPC 16_0	Type 2 diabetes	Weighted median	88	0.025(0.008,0.041)	0.003
LPC 16_0	Type 2 diabetes	IVW	88	0.051(0.032,0.07)	<0.001
LPC 16_1	Type 2 diabetes	MR Egger	24	-0.301(-0.548,-0.055)	0.026	0.09(0.001)	308.13(<0.001)	283.304(0)	2.14e-94
LPC 16_1	Type 2 diabetes	Weighted median	24	0.106(0.064,0.148)	<0.001
LPC 16_1	Type 2 diabetes	IVW	24	0.162(0.094,0.231)	<0.001
LPC 18_0	Type 2 diabetes	MR Egger	12	-0.067(-0.337,0.202)	0.635	0.013(0.623)	23.042(0.061)	19.552(0.052)	2.17e-53
LPC 18_0	Type 2 diabetes	Weighted median	12	0.002(-0.039,0.043)	0.921
LPC 18_0	Type 2 diabetes	IVW	12	0.002(-0.036,0.04)	0.931
LPC 18_1	Type 2 diabetes	MR Egger	15	0.123(0.019,0.227)	0.037	-0.025(0.035)	12.642(0.688)	10.958(0.689)	4.65e-71
LPC 18_1	Type 2 diabetes	Weighted median	15	-0.014(-0.049,0.021)	0.431
LPC 18_1	Type 2 diabetes	IVW	15	0.002(-0.023,0.027)	0.871
LPC 18_2	Type 2 diabetes	MR Egger	41	-0.1(-0.189,-0.011)	0.034	0.014(0.153)	56.839(0.074)	54.044(0.068)	1.6e-228
LPC 18_2	Type 2 diabetes	Weighted median	41	-0.059(-0.082,-0.037)	<0.001
LPC 18_2	Type 2 diabetes	IVW	41	-0.035(-0.052,-0.018)	<0.001
LPC 20_3	Type 2 diabetes	MR Egger	83	-0.212(-0.411,-0.014)	0.039	0.056(0.005)	726.548(<0.001)	703.866(0)	0
LPC 20_3	Type 2 diabetes	Weighted median	83	0.039(0.018,0.06)	<0.001
LPC 20_3	Type 2 diabetes	IVW	83	0.076(0.047,0.104)	<0.001
LPC 20_4	Type 2 diabetes	MR Egger	63	-0.082(-0.113,-0.051)	<0.001	0.018(0.003)	256.76(<0.001)	247.075(0)	NA
LPC 20_4	Type 2 diabetes	Weighted median	63	-0.052(-0.061,-0.043)	<0.001
LPC 20_4	Type 2 diabetes	IVW	63	-0.035(-0.046,-0.023)	<0.001
LPC 20_5	Type 2 diabetes	MR Egger	96	-0.109(-0.159,-0.059)	<0.001	0.022(0.004)	286.049(<0.001)	278.392(0)	NA
LPC 20_5	Type 2 diabetes	Weighted median	96	-0.066(-0.078,-0.055)	<0.001
LPC 20_5	Type 2 diabetes	IVW	96	-0.035(-0.047,-0.024)	<0.001
LPC 22_6	Type 2 diabetes	MR Egger	47	-0.051(-0.163,0.061)	0.376	-0.001(0.932)	214.054(<0.001)	205.149(0)	0
LPC 22_6	Type 2 diabetes	Weighted median	47	-0.09(-0.108,-0.073)	<0.001
LPC 22_6	Type 2 diabetes	IVW	47	-0.056(-0.078,-0.034)	<0.001
LPE 16_0	Type 2 diabetes	MR Egger	83	0.078(0.014,0.142)	0.02	-0.014(0.045)	183.174(<0.001)	149.448(0)	NA
LPE 16_0	Type 2 diabetes	Weighted median	83	0.006(-0.01,0.021)	0.467
LPE 16_0	Type 2 diabetes	IVW	83	0.012(0,0.025)	0.056
LPE 18_0	Type 2 diabetes	MR Egger	60	0.006(-0.069,0.081)	0.866	0.001(0.876)	59.908(0.552)	57.357(0.536)	0
LPE 18_0	Type 2 diabetes	Weighted median	60	0.007(-0.01,0.023)	0.431
LPE 18_0	Type 2 diabetes	IVW	60	0.012(0,0.025)	0.049
LPE 18_1	Type 2 diabetes	MR Egger	121	-0.005(-0.017,0.007)	0.412	0(0.812)	41.424(1)	40.87(1)	NA
LPE 18_1	Type 2 diabetes	Weighted median	121	-0.005(-0.016,0.006)	0.38
LPE 18_1	Type 2 diabetes	IVW	121	-0.006(-0.013,0.001)	0.078
LPE 18_2	Type 2 diabetes	MR Egger	53	0.061(-0.056,0.177)	0.311	0.001(0.961)	242.048(<0.001)	233.814(0)	NA
LPE 18_2	Type 2 diabetes	Weighted median	53	0.085(0.071,0.1)	<0.001
LPE 18_2	Type 2 diabetes	IVW	53	0.064(0.044,0.083)	<0.001
LPE 20_4	Type 2 diabetes	MR Egger	84	-0.123(-0.203,-0.043)	0.003	0.022(0.035)	360.889(<0.001)	352.098(0)	NA
LPE 20_4	Type 2 diabetes	Weighted median	84	-0.029(-0.044,-0.015)	<0.001
LPE 20_4	Type 2 diabetes	IVW	84	-0.037(-0.053,-0.021)	<0.001
LPE 22_6	Type 2 diabetes	MR Egger	23	0.021(-0.071,0.113)	0.656	-0.005(0.629)	28.134(0.272)	25.869(0.257)	2.03e-112
LPE 22_6	Type 2 diabetes	Weighted median	23	-0.013(-0.043,0.016)	0.38
LPE 22_6	Type 2 diabetes	IVW	23	-0.001(-0.023,0.021)	0.916
lysine	Type 2 diabetes	MR Egger	4	-0.061(-0.337,0.214)	0.705	0.005(0.888)	8.597(0.268)	4.698(0.195)	3.65e-18
lysine	Type 2 diabetes	Weighted median	4	-0.059(-0.123,0.005)	0.069
lysine	Type 2 diabetes	IVW	4	-0.04(-0.102,0.022)	0.208
malate	Type 2 diabetes	MR Egger	5	-0.003(-0.254,0.247)	0.981	0(0.997)	15.174(0.088)	9.538(0.049)	1.57e-21
malate	Type 2 diabetes	Weighted median	5	0.007(-0.052,0.066)	0.819
malate	Type 2 diabetes	IVW	5	-0.004(-0.064,0.057)	0.901
methionine	Type 2 diabetes	MR Egger	4	0.103(-0.051,0.256)	0.32	-0.019(0.362)	3.373(0.609)	1.858(0.602)	2.06e-18
methionine	Type 2 diabetes	Weighted median	4	0.022(-0.038,0.082)	0.469
methionine	Type 2 diabetes	IVW	4	0.016(-0.034,0.066)	0.53
NG_monomethyl_arginine	Type 2 diabetes	MR Egger	106	-0.046(-0.109,0.017)	0.155	0.022(0.002)	274.835(<0.001)	269.89(0)	NA
NG_monomethyl_arginine	Type 2 diabetes	Weighted median	106	0.074(0.062,0.086)	<0.001
NG_monomethyl_arginine	Type 2 diabetes	IVW	106	0.055(0.042,0.068)	<0.001
ornithine	Type 2 diabetes	MR Egger	72	-0.048(-0.091,-0.005)	0.031	0.007(0.186)	63.115(0.823)	61.124(0.792)	0
ornithine	Type 2 diabetes	Weighted median	72	-0.025(-0.042,-0.009)	0.002
ornithine	Type 2 diabetes	IVW	72	-0.02(-0.031,-0.009)	0.001
orotic acid	Type 2 diabetes	MR Egger	75	0.012(-0.038,0.062)	0.649	-0.002(0.783)	30.423(1)	25.696(1)	0
orotic acid	Type 2 diabetes	Weighted median	75	0.011(-0.001,0.022)	0.065
orotic acid	Type 2 diabetes	IVW	75	0.005(-0.004,0.013)	0.285
oxalate	Type 2 diabetes	MR Egger	23	-0.05(-0.116,0.016)	0.155	0.008(0.276)	10.836(0.986)	9.851(0.988)	4.19e-122
oxalate	Type 2 diabetes	Weighted median	23	-0.015(-0.038,0.008)	0.203
oxalate	Type 2 diabetes	IVW	23	-0.013(-0.031,0.004)	0.133
pantothenic acid	Type 2 diabetes	MR Egger	31	0.006(-0.061,0.073)	0.855	-0.003(0.65)	7.719(1)	6.479(1)	1.14e-184
pantothenic acid	Type 2 diabetes	Weighted median	31	-0.001(-0.021,0.018)	0.908
pantothenic acid	Type 2 diabetes	IVW	31	-0.009(-0.025,0.007)	0.26
PC 32_0	Type 2 diabetes	MR Egger	24	0.126(-0.263,0.515)	0.533	-0.036(0.288)	76.705(<0.001)	70.662(0)	1.26e-100
PC 32_0	Type 2 diabetes	Weighted median	24	-0.07(-0.102,-0.038)	<0.001
PC 32_0	Type 2 diabetes	IVW	24	-0.089(-0.124,-0.055)	<0.001
PC 32_1	Type 2 diabetes	MR Egger	73	0.002(-0.063,0.067)	0.947	0(0.949)	123.247(<0.001)	119.743(0)	0
PC 32_1	Type 2 diabetes	Weighted median	73	-0.003(-0.018,0.011)	0.682
PC 32_1	Type 2 diabetes	IVW	73	0(-0.014,0.014)	0.986
PC 32_2	Type 2 diabetes	MR Egger	25	-0.059(-0.15,0.032)	0.22	0.037(0.002)	470.049(<0.001)	333.585(0)	1.01e-111
PC 32_2	Type 2 diabetes	Weighted median	25	0.021(-0.013,0.056)	0.228
PC 32_2	Type 2 diabetes	IVW	25	0.086(0.032,0.14)	0.002
PC 34_1	Type 2 diabetes	MR Egger	11	-0.241(-1.317,0.834)	0.67	0.048(0.619)	113.282(<0.001)	94.822(0)	1.66e-45
PC 34_1	Type 2 diabetes	Weighted median	11	0.044(-0.005,0.093)	0.076
PC 34_1	Type 2 diabetes	IVW	11	0.04(-0.046,0.126)	0.362
PC 34_2	Type 2 diabetes	MR Egger	57	0.145(0.051,0.239)	0.004	-0.023(0.043)	238.056(<0.001)	228.764(0)	0
PC 34_2	Type 2 diabetes	Weighted median	57	0.088(0.071,0.106)	<0.001
PC 34_2	Type 2 diabetes	IVW	57	0.048(0.029,0.068)	<0.001
PC 34_3	Type 2 diabetes	MR Egger	65	0.008(-0.162,0.178)	0.929	0.013(0.455)	531.911(<0.001)	471.118(0)	0
PC 34_3	Type 2 diabetes	Weighted median	65	0.082(0.063,0.101)	<0.001
PC 34_3	Type 2 diabetes	IVW	65	0.072(0.044,0.1)	<0.001
PC 34_4	Type 2 diabetes	MR Egger	8	-0.454(-0.673,-0.236)	0.007	0.139(0.001)	276.348(<0.001)	137.344(0)	1.01e-27
PC 34_4	Type 2 diabetes	Weighted median	8	0.082(0,0.163)	0.05
PC 34_4	Type 2 diabetes	IVW	8	0.228(0.075,0.38)	0.003
PC 36_1	Type 2 diabetes	MR Egger	22	0.041(-0.18,0.262)	0.719	-0.003(0.868)	21.319(0.671)	16.577(0.736)	2.33e-145
PC 36_1	Type 2 diabetes	Weighted median	22	0.014(-0.01,0.039)	0.252
PC 36_1	Type 2 diabetes	IVW	22	0.022(0.003,0.041)	0.022
PC 36_2	Type 2 diabetes	MR Egger	60	0.045(-0.03,0.119)	0.245	0.003(0.722)	189.615(<0.001)	182.007(0)	0
PC 36_2	Type 2 diabetes	Weighted median	60	0.088(0.071,0.105)	<0.001
PC 36_2	Type 2 diabetes	IVW	60	0.058(0.04,0.075)	<0.001
PC 36_3	Type 2 diabetes	MR Egger	57	-0.09(-0.189,0.009)	0.082	0.026(0.01)	191.207(<0.001)	182.89(0)	0
PC 36_3	Type 2 diabetes	Weighted median	57	0.008(-0.019,0.035)	0.564
PC 36_3	Type 2 diabetes	IVW	57	0.042(0.017,0.067)	0.001
PC 36_4	Type 2 diabetes	MR Egger	58	-0.039(-0.082,0.005)	0.09	-0.001(0.951)	212.318(<0.001)	204.915(0)	NA
PC 36_4	Type 2 diabetes	Weighted median	58	-0.053(-0.062,-0.045)	<0.001
PC 36_4	Type 2 diabetes	IVW	58	-0.04(-0.051,-0.029)	<0.001
PC 36_5	Type 2 diabetes	MR Egger	104	-0.027(-0.069,0.015)	0.211	0.015(0.001)	184.791(<0.001)	180.744(0)	NA
PC 36_5	Type 2 diabetes	Weighted median	104	0.03(0.016,0.044)	<0.001
PC 36_5	Type 2 diabetes	IVW	104	0.041(0.029,0.054)	<0.001
PC 38_2	Type 2 diabetes	MR Egger	111	0.011(-0.064,0.086)	0.77	0.01(0.185)	440.755(<0.001)	431.109(0)	NA
PC 38_2	Type 2 diabetes	Weighted median	111	0.101(0.085,0.117)	<0.001
PC 38_2	Type 2 diabetes	IVW	111	0.061(0.044,0.078)	<0.001
PC 38_3	Type 2 diabetes	MR Egger	41	-0.228(-0.444,-0.012)	0.046	0.045(0.024)	92.492(<0.001)	87.682(0)	1.32e-217
PC 38_3	Type 2 diabetes	Weighted median	41	0.027(0.003,0.052)	0.026
PC 38_3	Type 2 diabetes	IVW	41	0.03(0.007,0.053)	0.011
PC 38_4	Type 2 diabetes	MR Egger	76	-0.051(-0.075,-0.027)	<0.001	0.008(0.113)	273.704(<0.001)	266.114(0)	NA
PC 38_4	Type 2 diabetes	Weighted median	76	-0.045(-0.052,-0.038)	<0.001
PC 38_4	Type 2 diabetes	IVW	76	-0.032(-0.041,-0.023)	<0.001
PC 38_5	Type 2 diabetes	MR Egger	61	-0.078(-0.124,-0.031)	0.002	0.012(0.135)	241.347(<0.001)	233.673(0)	NA
PC 38_5	Type 2 diabetes	Weighted median	61	-0.06(-0.07,-0.051)	<0.001
PC 38_5	Type 2 diabetes	IVW	61	-0.043(-0.055,-0.03)	<0.001
PC 38_6	Type 2 diabetes	MR Egger	36	0.027(-0.17,0.225)	0.787	-0.017(0.389)	162.83(<0.001)	151.834(0)	1.04e-224
PC 38_6	Type 2 diabetes	Weighted median	36	-0.036(-0.066,-0.005)	0.021
PC 38_6	Type 2 diabetes	IVW	36	-0.06(-0.09,-0.029)	<0.001
PC 40_6	Type 2 diabetes	MR Egger	67	-0.031(-0.104,0.043)	0.413	-0.004(0.675)	242.648(<0.001)	232.28(0)	NA
PC 40_6	Type 2 diabetes	Weighted median	67	-0.079(-0.096,-0.062)	<0.001
PC 40_6	Type 2 diabetes	IVW	67	-0.046(-0.064,-0.028)	<0.001
phenylalanine	Type 2 diabetes	MR Egger	40	0.044(-0.041,0.128)	0.32	-0.01(0.216)	47.195(0.377)	38.084(0.511)	1.22e-275
phenylalanine	Type 2 diabetes	Weighted median	40	-0.01(-0.031,0.011)	0.351
phenylalanine	Type 2 diabetes	IVW	40	-0.01(-0.025,0.005)	0.186
phosphocreatine	Type 2 diabetes	MR Egger	17	-0.074(-0.142,-0.007)	0.048	0.022(0.024)	22.567(0.303)	18.699(0.285)	1.3e-90
phosphocreatine	Type 2 diabetes	Weighted median	17	-0.01(-0.038,0.018)	0.495
phosphocreatine	Type 2 diabetes	IVW	17	0.008(-0.013,0.03)	0.443
phosphoenolpyruvic acid	Type 2 diabetes	MR Egger	28	-0.06(-0.186,0.065)	0.355	0.023(0.131)	45.947(0.032)	42.775(0.028)	2.2e-136
phosphoenolpyruvic acid	Type 2 diabetes	Weighted median	28	0.053(0.025,0.08)	<0.001
phosphoenolpyruvic acid	Type 2 diabetes	IVW	28	0.038(0.016,0.06)	0.001
proline	Type 2 diabetes	MR Egger	24	-0.067(-0.139,0.006)	0.084	0.012(0.364)	29.089(0.276)	27.085(0.252)	8.21e-216
proline	Type 2 diabetes	Weighted median	24	-0.051(-0.072,-0.031)	<0.001
proline	Type 2 diabetes	IVW	24	-0.034(-0.05,-0.017)	<0.001
pyridoxate	Type 2 diabetes	MR Egger	47	-0.146(-0.306,0.013)	0.079	0.025(0.11)	72.86(0.027)	61.365(0.064)	0
pyridoxate	Type 2 diabetes	Weighted median	47	-0.028(-0.047,-0.009)	0.004
pyridoxate	Type 2 diabetes	IVW	47	-0.014(-0.029,0.001)	0.069
pyruvate	Type 2 diabetes	MR Egger	25	0.037(-0.025,0.098)	0.257	-0.015(0.131)	27.084(0.398)	25.085(0.401)	7.05e-130
pyruvate	Type 2 diabetes	Weighted median	25	-0.009(-0.03,0.012)	0.392
pyruvate	Type 2 diabetes	IVW	25	-0.011(-0.026,0.003)	0.13
quinolinic acid	Type 2 diabetes	MR Egger	71	0.028(-0.01,0.065)	0.151	-0.007(0.129)	130.423(<0.001)	120.58(0)	0
quinolinic acid	Type 2 diabetes	Weighted median	71	0.008(-0.007,0.023)	0.294
quinolinic acid	Type 2 diabetes	IVW	71	0(-0.012,0.013)	0.997
ribose_5_P; ribulose_5_P	Type 2 diabetes	MR Egger	18	-0.012(-0.088,0.064)	0.758	0.003(0.765)	10.498(0.931)	9.346(0.929)	9.9e-92
ribose_5_P; ribulose_5_P	Type 2 diabetes	Weighted median	18	0.008(-0.019,0.034)	0.574
ribose_5_P; ribulose_5_P	Type 2 diabetes	IVW	18	-0.001(-0.021,0.019)	0.938
salicylurate	Type 2 diabetes	MR Egger	56	-0.022(-0.056,0.011)	0.197	0(0.925)	49.032(0.78)	47.374(0.758)	0
salicylurate	Type 2 diabetes	Weighted median	56	-0.021(-0.038,-0.005)	0.012
salicylurate	Type 2 diabetes	IVW	56	-0.024(-0.035,-0.013)	<0.001
serine	Type 2 diabetes	MR Egger	33	-0.002(-0.066,0.062)	0.952	-0.004(0.569)	31.517(0.605)	29.77(0.58)	1.65e-207
serine	Type 2 diabetes	Weighted median	33	-0.007(-0.03,0.015)	0.517
serine	Type 2 diabetes	IVW	33	-0.02(-0.036,-0.005)	0.011
serotonin	Type 2 diabetes	MR Egger	25	-0.192(-0.461,0.077)	0.174	0.033(0.258)	38.98(0.062)	35.716(0.058)	1.41e-117
serotonin	Type 2 diabetes	Weighted median	25	-0.015(-0.044,0.014)	0.314
serotonin	Type 2 diabetes	IVW	25	-0.034(-0.057,-0.01)	0.005
SM 14_0	Type 2 diabetes	MR Egger	68	-0.006(-0.041,0.029)	0.735	-0.007(0.152)	73.772(0.37)	71.865(0.32)	0
SM 14_0	Type 2 diabetes	Weighted median	68	-0.03(-0.044,-0.016)	<0.001
SM 14_0	Type 2 diabetes	IVW	68	-0.031(-0.041,-0.02)	<0.001
SM 16_0	Type 2 diabetes	MR Egger	11	0.034(-0.179,0.248)	0.76	-0.005(0.831)	42.892(<0.001)	35.552(0)	4.91e-45
SM 16_0	Type 2 diabetes	Weighted median	11	0.005(-0.043,0.052)	0.847
SM 16_0	Type 2 diabetes	IVW	11	0.011(-0.041,0.063)	0.675
SM 16_1	Type 2 diabetes	MR Egger	10	-0.064(-0.195,0.067)	0.368	0.022(0.173)	6.156(0.842)	5.017(0.833)	6.89e-46
SM 16_1	Type 2 diabetes	Weighted median	10	0.018(-0.022,0.057)	0.38
SM 16_1	Type 2 diabetes	IVW	10	0.034(0.004,0.064)	0.029
SM 18_0	Type 2 diabetes	MR Egger	8	-0.041(-0.2,0.117)	0.626	0.006(0.751)	8.864(0.559)	2.764(0.906)	1.88e-39
SM 18_0	Type 2 diabetes	Weighted median	8	-0.017(-0.06,0.027)	0.452
SM 18_0	Type 2 diabetes	IVW	8	-0.015(-0.049,0.018)	0.375
SM 18_1	Type 2 diabetes	MR Egger	41	-0.032(-0.128,0.064)	0.523	0.009(0.318)	24.566(0.982)	23.349(0.983)	1.89e-234
SM 18_1	Type 2 diabetes	Weighted median	41	0.018(-0.002,0.037)	0.072
SM 18_1	Type 2 diabetes	IVW	41	0.017(0.002,0.032)	0.022
SM 22_0	Type 2 diabetes	MR Egger	19	-0.017(-0.108,0.075)	0.727	0.001(0.896)	12.135(0.906)	10.876(0.9)	9.55e-97
SM 22_0	Type 2 diabetes	Weighted median	19	-0.027(-0.056,0.002)	0.072
SM 22_0	Type 2 diabetes	IVW	19	-0.011(-0.032,0.011)	0.346
SM 22_1	Type 2 diabetes	MR Egger	13	0.107(-0.077,0.29)	0.278	-0.027(0.147)	17.759(0.269)	15.013(0.241)	9.17e-59
SM 22_1	Type 2 diabetes	Weighted median	13	-0.031(-0.07,0.008)	0.114
SM 22_1	Type 2 diabetes	IVW	13	-0.037(-0.067,-0.008)	0.012
SM 24_0	Type 2 diabetes	MR Egger	24	-0.025(-0.079,0.028)	0.365	0.002(0.74)	8.44(1)	7.702(0.999)	9.01e-123
SM 24_0	Type 2 diabetes	Weighted median	24	-0.013(-0.04,0.013)	0.317
SM 24_0	Type 2 diabetes	IVW	24	-0.017(-0.035,0.002)	0.08
SM 24_1	Type 2 diabetes	MR Egger	85	-0.037(-0.081,0.007)	0.106	0.006(0.205)	36.302(1)	31.917(1)	NA
SM 24_1	Type 2 diabetes	Weighted median	85	-0.017(-0.031,-0.004)	0.012
SM 24_1	Type 2 diabetes	IVW	85	-0.009(-0.019,0.001)	0.087
sorbitol	Type 2 diabetes	MR Egger	15	0.018(-0.072,0.108)	0.706	-0.009(0.371)	6.081(0.982)	5.296(0.981)	5.36e-72
sorbitol	Type 2 diabetes	Weighted median	15	-0.022(-0.052,0.007)	0.137
sorbitol	Type 2 diabetes	IVW	15	-0.024(-0.046,-0.001)	0.037
suberic acid	Type 2 diabetes	MR Egger	4	0.109(-0.455,0.672)	0.742	-0.018(0.848)	1.096(0.902)	0.465(0.927)	4.8e-18
suberic acid	Type 2 diabetes	Weighted median	4	0.04(-0.009,0.089)	0.113
suberic acid	Type 2 diabetes	IVW	4	0.046(0.006,0.086)	0.023
sucrose	Type 2 diabetes	MR Egger	19	0.015(-0.076,0.106)	0.752	-0.004(0.655)	4.331(1)	3.871(1)	3.78e-96
sucrose	Type 2 diabetes	Weighted median	19	-0.001(-0.028,0.025)	0.915
sucrose	Type 2 diabetes	IVW	19	-0.006(-0.026,0.015)	0.584
symmetric dimethylarginine	Type 2 diabetes	MR Egger	33	0.043(-0.025,0.11)	0.226	-0.007(0.387)	21.627(0.973)	19.796(0.955)	8.03e-200
symmetric dimethylarginine	Type 2 diabetes	Weighted median	33	0.015(-0.008,0.038)	0.199
symmetric dimethylarginine	Type 2 diabetes	IVW	33	0.013(-0.003,0.029)	0.108
TAG 44_1	Type 2 diabetes	MR Egger	21	0(-0.032,0.031)	0.991	0.001(0.853)	8.118(0.995)	6.94(0.997)	2.64e-106
TAG 44_1	Type 2 diabetes	Weighted median	21	-0.005(-0.028,0.019)	0.704
TAG 44_1	Type 2 diabetes	IVW	21	0.002(-0.014,0.019)	0.771
TAG 46_0	Type 2 diabetes	MR Egger	43	-0.014(-0.086,0.058)	0.709	-0.005(0.63)	71.812(0.008)	68.76(0.006)	1.51e-242
TAG 46_0	Type 2 diabetes	Weighted median	43	-0.029(-0.051,-0.007)	0.01
TAG 46_0	Type 2 diabetes	IVW	43	-0.031(-0.049,-0.013)	0.001
TAG 46_1	Type 2 diabetes	MR Egger	29	-0.271(-0.559,0.017)	0.076	0.061(0.035)	250.546(<0.001)	233.232(0)	1.98e-137
TAG 46_1	Type 2 diabetes	Weighted median	29	0.013(-0.012,0.037)	0.314
TAG 46_1	Type 2 diabetes	IVW	29	0.05(0,0.1)	0.048
TAG 46_2	Type 2 diabetes	MR Egger	35	-0.047(-0.258,0.164)	0.666	0.024(0.265)	247.346(<0.001)	230.755(0)	6.81e-189
TAG 46_2	Type 2 diabetes	Weighted median	35	0.034(0.008,0.059)	0.01
TAG 46_2	Type 2 diabetes	IVW	35	0.073(0.032,0.114)	0.001
TAG 48_0	Type 2 diabetes	MR Egger	63	-0.021(-0.074,0.031)	0.433	0.005(0.341)	44.43(0.976)	42.937(0.969)	0
TAG 48_0	Type 2 diabetes	Weighted median	63	0.012(-0.004,0.028)	0.15
TAG 48_0	Type 2 diabetes	IVW	63	0.004(-0.008,0.016)	0.517
TAG 48_1	Type 2 diabetes	MR Egger	32	-0.429(-0.717,-0.141)	0.007	0.088(0.003)	258.289(<0.001)	243.454(0)	5.65e-164
TAG 48_1	Type 2 diabetes	Weighted median	32	0.011(-0.012,0.033)	0.36
TAG 48_1	Type 2 diabetes	IVW	32	0.039(-0.007,0.084)	0.097
TAG 48_2	Type 2 diabetes	MR Egger	41	0.051(-0.156,0.257)	0.632	0.003(0.884)	341.581(<0.001)	278.142(0)	1.94e-259
TAG 48_2	Type 2 diabetes	Weighted median	41	0.021(-0.003,0.045)	0.082
TAG 48_2	Type 2 diabetes	IVW	41	0.066(0.027,0.105)	0.001
TAG 48_3	Type 2 diabetes	MR Egger	22	-0.04(-0.145,0.064)	0.456	0.023(0.077)	348.966(<0.001)	271.217(0)	6.34e-110
TAG 48_3	Type 2 diabetes	Weighted median	22	-0.006(-0.029,0.018)	0.646
TAG 48_3	Type 2 diabetes	IVW	22	0.045(-0.01,0.101)	0.109
TAG 48_4	Type 2 diabetes	MR Egger	14	0.004(-0.023,0.03)	0.786	-0.008(0.223)	29.233(0.062)	23.402(0.037)	7.6e-67
TAG 48_4	Type 2 diabetes	Weighted median	14	-0.004(-0.023,0.015)	0.692
TAG 48_4	Type 2 diabetes	IVW	14	-0.01(-0.026,0.006)	0.234
TAG 50_1	Type 2 diabetes	MR Egger	8	-0.538(-2.417,1.342)	0.595	0.109(0.577)	7.556(0.585)	5.753(0.569)	7.97e-35
TAG 50_1	Type 2 diabetes	Weighted median	8	0.028(-0.02,0.076)	0.252
TAG 50_1	Type 2 diabetes	IVW	8	0.028(-0.006,0.062)	0.104
TAG 50_2	Type 2 diabetes	MR Egger	27	-0.002(-0.042,0.038)	0.921	0.013(0.052)	386.997(<0.001)	290.377(0)	7.31e-131
TAG 50_2	Type 2 diabetes	Weighted median	27	0.005(-0.008,0.018)	0.434
TAG 50_2	Type 2 diabetes	IVW	27	0.023(-0.01,0.057)	0.165
TAG 50_3	Type 2 diabetes	MR Egger	27	0.016(-0.343,0.375)	0.931	0.007(0.844)	399.711(<0.001)	325.796(0)	4.18e-126
TAG 50_3	Type 2 diabetes	Weighted median	27	-0.025(-0.055,0.006)	0.113
TAG 50_3	Type 2 diabetes	IVW	27	0.052(-0.013,0.117)	0.119
TAG 50_4	Type 2 diabetes	MR Egger	62	-0.121(-0.28,0.038)	0.14	0.039(0.02)	717.337(<0.001)	646.317(0)	0
TAG 50_4	Type 2 diabetes	Weighted median	62	0.009(-0.014,0.032)	0.457
TAG 50_4	Type 2 diabetes	IVW	62	0.067(0.028,0.106)	0.001
TAG 50_5	Type 2 diabetes	MR Egger	17	-0.134(-0.247,-0.02)	0.036	0.056(0.002)	384.588(<0.001)	272.319(0)	6.66e-68
TAG 50_5	Type 2 diabetes	Weighted median	17	-0.028(-0.059,0.002)	0.072
TAG 50_5	Type 2 diabetes	IVW	17	0.053(-0.026,0.131)	0.191
TAG 52_1	Type 2 diabetes	MR Egger	30	-0.424(-0.909,0.061)	0.098	0.081(0.074)	302.92(<0.001)	282.272(0)	1.85e-165
TAG 52_1	Type 2 diabetes	Weighted median	30	-0.012(-0.038,0.013)	0.346
TAG 52_1	Type 2 diabetes	IVW	30	0.034(-0.019,0.086)	0.215
TAG 52_2	Type 2 diabetes	MR Egger	50	-0.166(-0.312,-0.019)	0.032	0.041(0.009)	344.371(<0.001)	330.281(0)	4.24e-303
TAG 52_2	Type 2 diabetes	Weighted median	50	0.002(-0.019,0.024)	0.845
TAG 52_2	Type 2 diabetes	IVW	50	0.033(-0.003,0.068)	0.069
TAG 52_3	Type 2 diabetes	MR Egger	61	-0.093(-0.154,-0.031)	0.005	0.033(0)	248.743(<0.001)	228.624(0)	0
TAG 52_3	Type 2 diabetes	Weighted median	61	0.012(-0.01,0.034)	0.294
TAG 52_3	Type 2 diabetes	IVW	61	0.058(0.036,0.08)	0
TAG 52_4	Type 2 diabetes	MR Egger	45	0.005(-0.038,0.047)	0.826	-0.002(0.674)	74.658(0.005)	71.648(0.005)	0
TAG 52_4	Type 2 diabetes	Weighted median	45	-0.005(-0.023,0.012)	0.549
TAG 52_4	Type 2 diabetes	IVW	45	-0.004(-0.02,0.013)	0.659
TAG 52_5	Type 2 diabetes	MR Egger	40	-0.142(-0.26,-0.024)	0.023	0.044(0.004)	385.595(<0.001)	331.852(0)	1.2e-252
TAG 52_5	Type 2 diabetes	Weighted median	40	-0.004(-0.025,0.016)	0.67
TAG 52_5	Type 2 diabetes	IVW	40	0.032(-0.009,0.074)	0.126
TAG 52_6	Type 2 diabetes	MR Egger	13	-0.054(-0.171,0.063)	0.384	0.034(0.045)	364.46(<0.001)	230.746(0)	1.37e-43
TAG 52_6	Type 2 diabetes	Weighted median	13	-0.002(-0.027,0.023)	0.857
TAG 52_6	Type 2 diabetes	IVW	13	0.055(-0.026,0.136)	0.186
TAG 54_1	Type 2 diabetes	MR Egger	23	-0.14(-0.292,0.013)	0.088	0.036(0.051)	29.038(0.24)	26.584(0.227)	2.54e-118
TAG 54_1	Type 2 diabetes	Weighted median	23	0.002(-0.025,0.03)	0.874
TAG 54_1	Type 2 diabetes	IVW	23	0.021(-0.001,0.042)	0.057
TAG 54_2	Type 2 diabetes	MR Egger	24	0(-0.103,0.103)	0.998	0.002(0.884)	56.621(<0.001)	52.637(0)	2.18e-140
TAG 54_2	Type 2 diabetes	Weighted median	24	-0.002(-0.025,0.022)	0.878
TAG 54_2	Type 2 diabetes	IVW	24	0.008(-0.019,0.034)	0.573
TAG 54_3	Type 2 diabetes	MR Egger	44	-0.004(-0.071,0.063)	0.912	0.003(0.7)	97.866(<0.001)	93.572(0)	0
TAG 54_3	Type 2 diabetes	Weighted median	44	-0.001(-0.021,0.019)	0.944
TAG 54_3	Type 2 diabetes	IVW	44	0.009(-0.011,0.029)	0.383
TAG 54_4	Type 2 diabetes	MR Egger	81	-0.033(-0.109,0.043)	0.394	0.017(0.022)	237.132(<0.001)	230.867(0)	0
TAG 54_4	Type 2 diabetes	Weighted median	81	0.057(0.039,0.075)	<0.001
TAG 54_4	Type 2 diabetes	IVW	81	0.055(0.038,0.072)	<0.001
TAG 54_5	Type 2 diabetes	MR Egger	29	0.001(-0.043,0.046)	0.956	0(0.987)	26.997(0.704)	24.409(0.66)	3.45e-199
TAG 54_5	Type 2 diabetes	Weighted median	29	-0.004(-0.025,0.018)	0.736
TAG 54_5	Type 2 diabetes	IVW	29	0.001(-0.015,0.017)	0.91
TAG 54_6	Type 2 diabetes	MR Egger	29	-0.002(-0.06,0.056)	0.946	0(0.976)	12.236(0.999)	11.465(0.998)	1.02e-152
TAG 54_6	Type 2 diabetes	Weighted median	29	-0.004(-0.026,0.017)	0.695
TAG 54_6	Type 2 diabetes	IVW	29	-0.001(-0.018,0.016)	0.896
TAG 54_7	Type 2 diabetes	MR Egger	24	-0.026(-0.088,0.037)	0.43	0.005(0.438)	11.724(0.99)	10.683(0.986)	2.12e-127
TAG 54_7	Type 2 diabetes	Weighted median	24	-0.005(-0.03,0.02)	0.697
TAG 54_7	Type 2 diabetes	IVW	24	-0.002(-0.021,0.018)	0.861
TAG 54_8	Type 2 diabetes	MR Egger	38	-0.03(-0.06,0)	0.061	0.009(0.056)	48.557(0.18)	46.784(0.13)	1.18e-240
TAG 54_8	Type 2 diabetes	Weighted median	38	-0.005(-0.028,0.017)	0.645
TAG 54_8	Type 2 diabetes	IVW	38	-0.003(-0.018,0.012)	0.688
TAG 54_9	Type 2 diabetes	MR Egger	18	-0.011(-0.107,0.086)	0.832	0.003(0.77)	12.557(0.853)	11.101(0.851)	2.07e-87
TAG 54_9	Type 2 diabetes	Weighted median	18	-0.007(-0.036,0.022)	0.647
TAG 54_9	Type 2 diabetes	IVW	18	0.004(-0.018,0.026)	0.748
TAG 56_2	Type 2 diabetes	MR Egger	40	0.094(-0.032,0.22)	0.153	-0.022(0.102)	27.807(0.945)	26.375(0.939)	1.06e-240
TAG 56_2	Type 2 diabetes	Weighted median	40	-0.031(-0.051,-0.01)	0.003
TAG 56_2	Type 2 diabetes	IVW	40	-0.013(-0.028,0.001)	0.07
TAG 56_3	Type 2 diabetes	MR Egger	44	-0.101(-0.195,-0.008)	0.04	0.037(0.001)	206.462(<0.001)	197.735(0)	0
TAG 56_3	Type 2 diabetes	Weighted median	44	0.013(-0.014,0.039)	0.342
TAG 56_3	Type 2 diabetes	IVW	44	0.062(0.035,0.089)	<0.001
TAG 56_4	Type 2 diabetes	MR Egger	24	0.102(-0.006,0.211)	0.077	-0.042(0.008)	113.626(<0.001)	105.204(0)	7.46e-111
TAG 56_4	Type 2 diabetes	Weighted median	24	-0.004(-0.032,0.024)	0.776
TAG 56_4	Type 2 diabetes	IVW	24	-0.049(-0.091,-0.006)	0.025
TAG 56_5	Type 2 diabetes	MR Egger	22	0.024(-0.057,0.106)	0.567	-0.011(0.237)	38.754(0.036)	35.935(0.022)	1.55e-110
TAG 56_5	Type 2 diabetes	Weighted median	22	-0.008(-0.035,0.018)	0.531
TAG 56_5	Type 2 diabetes	IVW	22	-0.024(-0.05,0.002)	0.065
TAG 56_6	Type 2 diabetes	MR Egger	24	0.01(-0.21,0.23)	0.929	-0.013(0.57)	152.36(<0.001)	140.76(0)	2.26e-107
TAG 56_6	Type 2 diabetes	Weighted median	24	-0.046(-0.079,-0.013)	0.007
TAG 56_6	Type 2 diabetes	IVW	24	-0.053(-0.101,-0.005)	0.03
TAG 56_7	Type 2 diabetes	MR Egger	26	0.3(0.097,0.504)	0.008	-0.06(0.003)	74.848(<0.001)	69.263(0)	2.15e-137
TAG 56_7	Type 2 diabetes	Weighted median	26	-0.045(-0.075,-0.014)	0.004
TAG 56_7	Type 2 diabetes	IVW	26	-0.035(-0.066,-0.004)	0.025
TAG 56_8	Type 2 diabetes	MR Egger	21	0.023(-0.086,0.133)	0.678	-0.006(0.588)	32.125(0.096)	28.905(0.09)	5.98e-106
TAG 56_8	Type 2 diabetes	Weighted median	21	-0.023(-0.056,0.01)	0.168
TAG 56_8	Type 2 diabetes	IVW	21	-0.006(-0.032,0.019)	0.626
TAG 56_9	Type 2 diabetes	MR Egger	21	-0.007(-0.074,0.061)	0.85	0(0.988)	29.727(0.145)	27.409(0.124)	5.53e-119
TAG 56_9	Type 2 diabetes	Weighted median	21	-0.006(-0.032,0.019)	0.623
TAG 56_9	Type 2 diabetes	IVW	21	-0.006(-0.029,0.016)	0.595
TAG 56_10	Type 2 diabetes	MR Egger	23	0.041(-0.029,0.112)	0.266	-0.013(0.189)	12.792(0.964)	11.426(0.968)	8.62e-137
TAG 56_10	Type 2 diabetes	Weighted median	23	-0.006(-0.029,0.017)	0.596
TAG 56_10	Type 2 diabetes	IVW	23	-0.006(-0.024,0.011)	0.485
TAG 58_6	Type 2 diabetes	MR Egger	30	0.082(0.033,0.131)	0.003	-0.026(0)	42.272(0.104)	39.134(0.099)	8.69e-154
TAG 58_6	Type 2 diabetes	Weighted median	30	-0.024(-0.05,0.001)	0.059
TAG 58_6	Type 2 diabetes	IVW	30	-0.02(-0.039,-0.001)	0.035
TAG 58_7	Type 2 diabetes	MR Egger	20	0.029(-0.054,0.112)	0.496	-0.007(0.464)	32.816(0.063)	29.55(0.058)	1.13e-93
TAG 58_7	Type 2 diabetes	Weighted median	20	-0.01(-0.043,0.024)	0.577
TAG 58_7	Type 2 diabetes	IVW	20	-0.001(-0.027,0.026)	0.968
TAG 58_8	Type 2 diabetes	MR Egger	37	0.053(-0.039,0.146)	0.264	-0.015(0.123)	44.58(0.239)	42.146(0.222)	5.71e-241
TAG 58_8	Type 2 diabetes	Weighted median	37	-0.029(-0.051,-0.006)	0.012
TAG 58_8	Type 2 diabetes	IVW	37	-0.02(-0.036,-0.003)	0.019
TAG 58_9	Type 2 diabetes	MR Egger	50	0.109(0.017,0.201)	0.024	-0.031(0.001)	185.832(<0.001)	178.199(0)	0
TAG 58_9	Type 2 diabetes	Weighted median	50	-0.052(-0.075,-0.029)	<0.001
TAG 58_9	Type 2 diabetes	IVW	50	-0.049(-0.074,-0.023)	<0.001
TAG 58_10	Type 2 diabetes	MR Egger	62	0.004(-0.01,0.018)	0.601	-0.01(0.002)	567.446(<0.001)	330.969(0)	NA
TAG 58_10	Type 2 diabetes	Weighted median	62	0.001(-0.007,0.009)	0.749
TAG 58_10	Type 2 diabetes	IVW	62	-0.01(-0.022,0.001)	0.08
TAG 58_11	Type 2 diabetes	MR Egger	48	-0.134(-0.266,-0.002)	0.052	0.02(0.251)	200.716(<0.001)	192.588(0)	NA
TAG 58_11	Type 2 diabetes	Weighted median	48	-0.083(-0.097,-0.068)	<0.001
TAG 58_11	Type 2 diabetes	IVW	48	-0.057(-0.075,-0.038)	<0.001
TAG 58_12	Type 2 diabetes	MR Egger	21	0.051(-0.15,0.253)	0.624	-0.011(0.546)	51.051(<0.001)	46.068(0.001)	3.72e-94
TAG 58_12	Type 2 diabetes	Weighted median	21	0.016(-0.022,0.054)	0.413
TAG 58_12	Type 2 diabetes	IVW	21	-0.011(-0.044,0.021)	0.495
TAG 60_12	Type 2 diabetes	MR Egger	30	0.04(-0.215,0.295)	0.759	-0.024(0.334)	123.452(<0.001)	115.727(0)	5.43e-180
TAG 60_12	Type 2 diabetes	Weighted median	30	-0.125(-0.149,-0.1)	<0.001
TAG 60_12	Type 2 diabetes	IVW	30	-0.087(-0.117,-0.056)	<0.001
taurine	Type 2 diabetes	MR Egger	21	0.009(-0.022,0.041)	0.566	-0.003(0.602)	41.396(0.067)	34.377(0.024)	3.49e-105
taurine	Type 2 diabetes	Weighted median	21	0.01(-0.01,0.03)	0.312
taurine	Type 2 diabetes	IVW	21	0.002(-0.015,0.02)	0.79
tauro_deoxycholates	Type 2 diabetes	MR Egger	42	-0.082(-0.171,0.007)	0.08	0.017(0.074)	73.127(0.005)	68.646(0.004)	5.51e-261
tauro_deoxycholates	Type 2 diabetes	Weighted median	42	-0.014(-0.035,0.006)	0.177
tauro_deoxycholates	Type 2 diabetes	IVW	42	0(-0.017,0.018)	0.968
taurocholate	Type 2 diabetes	MR Egger	58	0.049(0.019,0.078)	0.002	-0.017(0.022)	33.341(0.996)	31.997(0.997)	0
taurocholate	Type 2 diabetes	Weighted median	58	0.025(0.012,0.038)	<0.001
taurocholate	Type 2 diabetes	IVW	58	0.015(0.006,0.025)	0.002
thiamine	Type 2 diabetes	MR Egger	49	0.059(0.006,0.111)	0.033	-0.016(0.003)	41.509(0.823)	39.8(0.794)	0
thiamine	Type 2 diabetes	Weighted median	49	-0.037(-0.056,-0.018)	<0.001
thiamine	Type 2 diabetes	IVW	49	-0.021(-0.035,-0.007)	0.003
threonine	Type 2 diabetes	MR Egger	34	-0.002(-0.086,0.082)	0.962	0.007(0.337)	18.617(0.997)	14.136(0.998)	4.24e-195
threonine	Type 2 diabetes	Weighted median	34	0.045(0.02,0.069)	<0.001
threonine	Type 2 diabetes	IVW	34	0.039(0.022,0.056)	<0.001
thyroxine	Type 2 diabetes	MR Egger	18	-0.005(-0.168,0.158)	0.954	0(0.993)	18.888(0.476)	16.672(0.477)	4.48e-92
thyroxine	Type 2 diabetes	Weighted median	18	-0.004(-0.035,0.027)	0.816
thyroxine	Type 2 diabetes	IVW	18	-0.004(-0.026,0.018)	0.714
triiodothyronine	Type 2 diabetes	MR Egger	28	0.055(-0.073,0.182)	0.408	-0.009(0.535)	21.129(0.878)	19.69(0.843)	2.03e-179
triiodothyronine	Type 2 diabetes	Weighted median	28	0.028(0.009,0.048)	0.004
triiodothyronine	Type 2 diabetes	IVW	28	0.014(0,0.028)	0.049
trimethylamine_N_oxide	Type 2 diabetes	MR Egger	57	-0.147(-0.259,-0.034)	0.013	0.027(0.009)	46.563(0.885)	39.847(0.949)	0
trimethylamine_N_oxide	Type 2 diabetes	Weighted median	57	0.003(-0.014,0.02)	0.715
trimethylamine_N_oxide	Type 2 diabetes	IVW	57	0.007(-0.005,0.019)	0.242
tryptophan	Type 2 diabetes	MR Egger	23	-0.085(-0.34,0.17)	0.52	0.033(0.168)	107.023(<0.001)	98.59(0)	1.3e-100
tryptophan	Type 2 diabetes	Weighted median	23	0.14(0.109,0.171)	<0.001
tryptophan	Type 2 diabetes	IVW	23	0.098(0.058,0.139)	<0.001
tyrosine	Type 2 diabetes	MR Egger	34	-0.003(-0.013,0.008)	0.591	0.009(0)	71.765(0.233)	38.078(0.249)	1.18e-221
tyrosine	Type 2 diabetes	Weighted median	34	0.003(-0.007,0.013)	0.536
tyrosine	Type 2 diabetes	IVW	34	0.012(0.003,0.021)	0.009
UDP glucose; UDP galactose	Type 2 diabetes	MR Egger	44	-0.109(-0.232,0.015)	0.091	0.018(0.174)	52.223(0.222)	49.931(0.217)	1.5e-290
UDP glucose; UDP galactose	Type 2 diabetes	Weighted median	44	-0.007(-0.025,0.012)	0.488
UDP glucose; UDP galactose	Type 2 diabetes	IVW	44	-0.022(-0.036,-0.008)	0.002
ureidopropionic acid	Type 2 diabetes	MR Egger	28	-0.043(-0.139,0.054)	0.393	0.004(0.669)	66.997(<0.001)	63.07(0)	3.29e-138
ureidopropionic acid	Type 2 diabetes	Weighted median	28	-0.029(-0.056,-0.001)	0.041
ureidopropionic acid	Type 2 diabetes	IVW	28	-0.022(-0.048,0.003)	0.087
uric acid	Type 2 diabetes	MR Egger	83	-0.163(-0.278,-0.048)	0.007	0.03(0.015)	227.318(<0.001)	221.599(0)	0
uric acid	Type 2 diabetes	Weighted median	83	-0.04(-0.057,-0.023)	<0.001
uric acid	Type 2 diabetes	IVW	83	-0.019(-0.034,-0.004)	0.014
uridine diphosphate	Type 2 diabetes	MR Egger	4	-0.084(-0.216,0.048)	0.338	0.029(0.177)	18.334(0.066)	9.959(0.019)	2.22e-16
uridine diphosphate	Type 2 diabetes	Weighted median	4	0.038(-0.026,0.102)	0.241
uridine diphosphate	Type 2 diabetes	IVW	4	0.042(-0.033,0.118)	0.272
uridine	Type 2 diabetes	MR Egger	34	-0.038(-0.074,-0.003)	0.041	0.014(0.003)	32.492(0.623)	29.106(0.661)	6.25e-222
uridine	Type 2 diabetes	Weighted median	34	0.031(0.012,0.051)	0.002
uridine	Type 2 diabetes	IVW	34	0.014(0,0.028)	0.046
valine	Type 2 diabetes	MR Egger	6	-0.368(-0.77,0.034)	0.147	0.071(0.141)	15.5(0.087)	11.134(0.049)	4.15e-26
valine	Type 2 diabetes	Weighted median	6	0.008(-0.043,0.059)	0.747
valine	Type 2 diabetes	IVW	6	0.005(-0.052,0.061)	0.867
xanthine	Type 2 diabetes	MR Egger	17	0.051(-0.047,0.149)	0.325	-0.018(0.128)	42.532(0.002)	38.017(0.002)	2.43e-75
xanthine	Type 2 diabetes	Weighted median	17	-0.015(-0.047,0.016)	0.346
xanthine	Type 2 diabetes	IVW	17	-0.026(-0.058,0.007)	0.119
xanthosine	Type 2 diabetes	MR Egger	56	0.013(-0.047,0.073)	0.679	0.001(0.901)	104.378(<0.001)	99.795(0)	0
xanthosine	Type 2 diabetes	Weighted median	56	0.009(-0.009,0.027)	0.336
xanthosine	Type 2 diabetes	IVW	56	0.016(0.002,0.031)	0.029
xanthurenate	Type 2 diabetes	MR Egger	36	0.089(-0.135,0.314)	0.44	-0.031(0.213)	182.232(<0.001)	144.446(0)	3.25e-271
xanthurenate	Type 2 diabetes	Weighted median	36	-0.095(-0.116,-0.073)	<0.001
xanthurenate	Type 2 diabetes	IVW	36	-0.055(-0.081,-0.028)	<0.001
